# Supplementary material for: Mechanisms underlying thermally induced growth plasticity in juvenile Pacific halibut
Source: J Exp Biol. 2025 Oct 6;228(19):jeb251013. doi: 10.1242/jeb.251013 (PMC12539203; doi:10.1242/jeb.251013)
Supplement: Table S3. — List of down-regulated differentially expressed genes (DEGs) in white skeletal muscle in response to growth suppression by low-temperature acclimation (9°C vs 2°C). [file jexbio-228-251013-TableS3.xlsx]

## Sheet: Sheet1 (3)
test_id	gene_id	locus	9°C Group	2°C Group	status	value_9°C	value_2°C	log2(fold_change)	test_stat	p_value	q_value	significant	uniprot ID	uniprot details	Uniprot ID	gene symbol	gene name
XLOC_003138	XLOC_003138	TRINITY_DN101717_c9_g1_i1:0-215	sample1_to_sample8	sample9_to_sample16	OK	12.5714	0	#NAME?	#NAME?	5e-05	0.00145533	yes	sp	O70161	PI51C_MOUSE	pip5k1c	Phosphatidylinositol 4-phosphate 5-kinase type-1 gamma OS=Mus musculus GN=Pip5k1c PE=1 SV=2
XLOC_003672	XLOC_003672	TRINITY_DN101997_c1_g2_i1:1-271	sample1_to_sample8	sample9_to_sample16	OK	5.19966	0	#NAME?	#NAME?	5e-05	0.00145533	yes	sp	Q5ZHS3	C1D_CHICK	c1d	Nuclear nucleic acid-binding protein C1D OS=Gallus gallus GN=C1D PE=2 SV=1
XLOC_006648	XLOC_006648	TRINITY_DN103515_c0_g9_i1:0-210	sample1_to_sample8	sample9_to_sample16	OK	9.25712	0	#NAME?	#NAME?	5e-05	0.00145533	yes	sp	Q30631	DRA_MACMU	dra	Mamu class II histocompatibility antigen, DR alpha chain OS=Macaca mulatta GN=Mamu-DRA PE=2 SV=1
XLOC_008670	XLOC_008670	TRINITY_DN104410_c0_g1_i1:14-280	sample1_to_sample8	sample9_to_sample16	OK	5.59638	0	#NAME?	#NAME?	5e-05	0.00145533	yes
XLOC_008979	XLOC_008979	TRINITY_DN104555_c7_g2_i1:0-256	sample1_to_sample8	sample9_to_sample16	OK	61.8065	0	#NAME?	#NAME?	5e-05	0.00145533	yes
XLOC_009147	XLOC_009147	TRINITY_DN104620_c2_g6_i1:0-238	sample1_to_sample8	sample9_to_sample16	OK	26.6621	0	#NAME?	#NAME?	5e-05	0.00145533	yes	sp	Q29RA5	TIGRA_DANRE	tigara	Probable fructose-2,6-bisphosphatase TIGAR A OS=Danio rerio GN=tigara PE=2 SV=1
XLOC_009838	XLOC_009838	TRINITY_DN104915_c0_g1_i1:1-176	sample1_to_sample8	sample9_to_sample16	OK	48.9763	0	#NAME?	#NAME?	5e-05	0.00145533	yes	sp	O42839	APC4_SCHPO	cut20	Anaphase-promoting complex subunit 4 OS=Schizosaccharomyces pombe (strain 972 / ATCC 24843) GN=cut20 PE=1 SV=2
XLOC_010091	XLOC_010091	TRINITY_DN105033_c2_g1_i2:56-310	sample1_to_sample8	sample9_to_sample16	OK	10.9591	0	#NAME?	#NAME?	5e-05	0.00145533	yes	sp	P53479	ACTS_CYPCA	acta1	Actin, alpha skeletal muscle OS=Cyprinus carpio GN=acta1 PE=2 SV=1
XLOC_011018	XLOC_011018	TRINITY_DN105442_c1_g5_i1:5-515	sample1_to_sample8	sample9_to_sample16	OK	3.59023	0	#NAME?	#NAME?	5e-05	0.00145533	yes
XLOC_012947	XLOC_012947	TRINITY_DN106259_c1_g3_i4:25-213	sample1_to_sample8	sample9_to_sample16	OK	16.5692	0	#NAME?	#NAME?	0.00015	0.00357696	yes	sp	Q9UL19	HRSL4_HUMAN	plaat4	Retinoic acid receptor responder protein 3 OS=Homo sapiens GN=RARRES3 PE=1 SV=1
XLOC_014004	XLOC_014004	TRINITY_DN106694_c3_g1_i11:0-207	sample1_to_sample8	sample9_to_sample16	OK	38.9955	0	#NAME?	#NAME?	5e-05	0.00145533	yes
XLOC_014072	XLOC_014072	TRINITY_DN106720_c4_g3_i1:1-171	sample1_to_sample8	sample9_to_sample16	OK	44.0034	0	#NAME?	#NAME?	5e-05	0.00145533	yes	sp	P37014	YFAD_ECOLI	yfad	Uncharacterized protein YfaD OS=Escherichia coli (strain K12) GN=yfaD PE=3 SV=3
XLOC_014479	XLOC_014479	TRINITY_DN106899_c1_g16_i1:7-211	sample1_to_sample8	sample9_to_sample16	OK	17.1557	0	#NAME?	#NAME?	5e-05	0.00145533	yes	sp	Q12B36	FENR_POLSJ	bpro_2333	Ferredoxin--NADP reductase OS=Polaromonas sp. (strain JS666 / ATCC BAA-500) GN=Bpro_2333 PE=3 SV=1
XLOC_016241	XLOC_016241	TRINITY_DN114287_c0_g1_i1:44-195	sample1_to_sample8	sample9_to_sample16	OK	97.2249	0	#NAME?	#NAME?	5e-05	0.00145533	yes	sp	Q5VST9	OBSCN_HUMAN	obscn	Obscurin OS=Homo sapiens GN=OBSCN PE=1 SV=3
XLOC_016359	XLOC_016359	TRINITY_DN144752_c0_g1_i1:0-272	sample1_to_sample8	sample9_to_sample16	OK	7.16073	0	#NAME?	#NAME?	5e-05	0.00145533	yes	sp	Q4QR86	DEPD7_RAT	depdc7	DEP domain-containing protein 7 OS=Rattus norvegicus GN=Depdc7 PE=2 SV=1
XLOC_016378	XLOC_016378	TRINITY_DN147248_c0_g1_i1:0-219	sample1_to_sample8	sample9_to_sample16	OK	16.1734	0	#NAME?	#NAME?	5e-05	0.00145533	yes
XLOC_016454	XLOC_016454	TRINITY_DN169165_c0_g1_i1:58-223	sample1_to_sample8	sample9_to_sample16	OK	42.9691	0	#NAME?	#NAME?	5e-05	0.00145533	yes	sp	Q5R654	RBBP7_PONAB	rbbp7	Histone-binding protein RBBP7 OS=Pongo abelii GN=RBBP7 PE=3 SV=1
XLOC_016708	XLOC_016708	TRINITY_DN31022_c0_g1_i1:561-813	sample1_to_sample8	sample9_to_sample16	OK	9.01951	0	#NAME?	#NAME?	5e-05	0.00145533	yes	sp	Q62826	HNRPM_RAT	hnrnpm	Heterogeneous nuclear ribonucleoprotein M OS=Rattus norvegicus GN=Hnrnpm PE=1 SV=4
XLOC_016912	XLOC_016912	TRINITY_DN51916_c0_g1_i1:0-231	sample1_to_sample8	sample9_to_sample16	OK	10.3256	0	#NAME?	#NAME?	5e-05	0.00145533	yes	sp	Q0VD86	INCA1_HUMAN	inca1	Protein INCA1 OS=Homo sapiens GN=INCA1 PE=1 SV=1
XLOC_019964	XLOC_019964	TRINITY_DN85505_c0_g1_i1:0-290	sample1_to_sample8	sample9_to_sample16	OK	13.2504	0	#NAME?	#NAME?	5e-05	0.00145533	yes	sp	Q7G959	PRX2A_ARATH	prxiia	Peroxiredoxin-2A OS=Arabidopsis thaliana GN=PRXIIA PE=1 SV=1
XLOC_020308	XLOC_020308	TRINITY_DN86437_c1_g1_i1:0-408	sample1_to_sample8	sample9_to_sample16	OK	4.29963	0	#NAME?	#NAME?	5e-05	0.00145533	yes	sp	Q9P8R5	XYL1_ASPNG	xyl1	NAD(P)H-dependent D-xylose reductase xyl1 OS=Aspergillus niger GN=xyl1 PE=2 SV=1
XLOC_023274	XLOC_023274	TRINITY_DN91466_c0_g1_i1:0-228	sample1_to_sample8	sample9_to_sample16	OK	14.4319	0	#NAME?	#NAME?	5e-05	0.00145533	yes
XLOC_026120	XLOC_026120	TRINITY_DN94432_c0_g2_i4:70-335	sample1_to_sample8	sample9_to_sample16	OK	5.83028	0	#NAME?	#NAME?	5e-05	0.00145533	yes	sp	P31146	COR1A_HUMAN	coro1a	Coronin-1A OS=Homo sapiens GN=CORO1A PE=1 SV=4
XLOC_026513	XLOC_026513	TRINITY_DN94766_c1_g4_i10:428-1286	sample1_to_sample8	sample9_to_sample16	OK	2.59242	0	#NAME?	#NAME?	5e-05	0.00145533	yes	sp	Q4G0Z9	MCMD2_HUMAN	mcmdc2	MCM domain-containing protein 2 OS=Homo sapiens GN=MCMDC2 PE=1 SV=3
XLOC_027319	XLOC_027319	TRINITY_DN95392_c0_g2_i1:62-245	sample1_to_sample8	sample9_to_sample16	OK	10.1486	0	#NAME?	#NAME?	0.00125	0.018515	yes	sp	Q7NKL3	QUEG_GLOVI	queg	Epoxyqueuosine reductase OS=Gloeobacter violaceus (strain PCC 7421) GN=queG PE=3 SV=1
XLOC_027885	XLOC_027885	TRINITY_DN95800_c0_g5_i1:22-225	sample1_to_sample8	sample9_to_sample16	OK	10.3807	0	#NAME?	#NAME?	0.0001	0.00258303	yes	sp	Q6P158	DHX57_HUMAN	dhx57	Putative ATP-dependent RNA helicase DHX57 OS=Homo sapiens GN=DHX57 PE=1 SV=2
XLOC_028026	XLOC_028026	TRINITY_DN95885_c2_g1_i1:17-201	sample1_to_sample8	sample9_to_sample16	OK	36.2665	0	#NAME?	#NAME?	5e-05	0.00145533	yes	sp	Q8N7A1	KLDC1_HUMAN	klhdc1	Kelch domain-containing protein 1 OS=Homo sapiens GN=KLHDC1 PE=2 SV=2
XLOC_028476	XLOC_028476	TRINITY_DN96190_c3_g1_i2:98-279	sample1_to_sample8	sample9_to_sample16	OK	71.5088	0	#NAME?	#NAME?	0.00355	0.0386062	yes	sp	P73534	KPYK2_SYNY3	pyk2	Pyruvate kinase 2 OS=Synechocystis sp. (strain PCC 6803 / Kazusa) GN=pyk2 PE=3 SV=1
XLOC_030662	XLOC_030662	TRINITY_DN97641_c1_g1_i1:7-318	sample1_to_sample8	sample9_to_sample16	OK	6.24885	0	#NAME?	#NAME?	5e-05	0.00145533	yes	sp	Q9NYW4	TA2R5_HUMAN	tas2r5	Taste receptor type 2 member 5 OS=Homo sapiens GN=TAS2R5 PE=1 SV=1
XLOC_034391	XLOC_034391	TRINITY_DN99644_c3_g2_i2:21-311	sample1_to_sample8	sample9_to_sample16	OK	4054.71	0	#NAME?	#NAME?	5e-05	0.00145533	yes
XLOC_004660	XLOC_004660	TRINITY_DN102507_c5_g1_i6:0-4986	sample1_to_sample8	sample9_to_sample16	OK	39.3979	25.6509	-0.619112	-0.956377	0.00405	0.0424687	yes	sp	A2VDZ3	MEF2A_BOVIN	mef2a	Myocyte-specific enhancer factor 2A OS=Bos taurus GN=MEF2A PE=2 SV=1
XLOC_001794	XLOC_001794	TRINITY_DN101010_c1_g1_i1:78-5199	sample1_to_sample8	sample9_to_sample16	OK	20.702	13.3627	-0.631553	-0.975631	0.0038	0.040765	yes
XLOC_015268	XLOC_015268	TRINITY_DN107217_c0_g1_i1:1-2376	sample1_to_sample8	sample9_to_sample16	OK	43.4362	27.6587	-0.651166	-1.01076	0.0029	0.0333468	yes
XLOC_019319	XLOC_019319	TRINITY_DN83491_c0_g1_i1:0-835	sample1_to_sample8	sample9_to_sample16	OK	292.635	185.649	-0.656527	-1.00359	0.00375	0.040338	yes	sp	O73872	SODC_DANRE	sod1	Superoxide dismutase [Cu-Zn] OS=Danio rerio GN=sod1 PE=2 SV=1
XLOC_029413	XLOC_029413	TRINITY_DN96852_c1_g2_i1:0-1030	sample1_to_sample8	sample9_to_sample16	OK	83.0134	52.6567	-0.656728	-0.996949	0.0039	0.0413614	yes	sp	Q15063	POSTN_HUMAN	postn	Periostin OS=Homo sapiens GN=POSTN PE=1 SV=2
XLOC_001717	XLOC_001717	TRINITY_DN100957_c1_g1_i5:0-3346	sample1_to_sample8	sample9_to_sample16	OK	18.6855	11.8185	-0.660878	-0.995516	0.0049	0.0484613	yes	sp	O14730	RIOK3_HUMAN	riok3	Serine/threonine-protein kinase RIO3 OS=Homo sapiens GN=RIOK3 PE=1 SV=2
XLOC_033202	XLOC_033202	TRINITY_DN98995_c0_g1_i1:7-2147	sample1_to_sample8	sample9_to_sample16	OK	116.232	73.4876	-0.661437	-1.03054	0.00185	0.0244108	yes
XLOC_024336	XLOC_024336	TRINITY_DN92751_c1_g1_i1:0-3253	sample1_to_sample8	sample9_to_sample16	OK	13.7709	8.6814	-0.665628	-0.978598	0.00465	0.0467777	yes	sp	A2AJN7	S4A11_MOUSE	slc4a11	Sodium bicarbonate transporter-like protein 11 OS=Mus musculus GN=Slc4a11 PE=2 SV=1
XLOC_003843	XLOC_003843	TRINITY_DN102079_c3_g1_i1:0-2123	sample1_to_sample8	sample9_to_sample16	OK	48.3012	30.409	-0.667559	-1.01869	0.00335	0.0369386	yes	sp	Q6P026	BAF_DANRE	banf1	Barrier-to-autointegration factor OS=Danio rerio GN=banf1 PE=1 SV=1
XLOC_013747	XLOC_013747	TRINITY_DN106590_c6_g2_i1:14-5278	sample1_to_sample8	sample9_to_sample16	OK	21.9221	13.7676	-0.671113	-1.04125	0.00175	0.0235025	yes	sp	P05696	KPCA_RAT	prkca	Protein kinase C alpha type OS=Rattus norvegicus GN=Prkca PE=1 SV=3
XLOC_031246	XLOC_031246	TRINITY_DN97976_c4_g1_i3:0-1884	sample1_to_sample8	sample9_to_sample16	OK	17.2851	10.8327	-0.67414	-0.980828	0.00425	0.0439259	yes	sp	Q9VJ33	NEDD8_DROME	nedd8	NEDD8 OS=Drosophila melanogaster GN=Nedd8 PE=1 SV=1
XLOC_002685	XLOC_002685	TRINITY_DN101493_c1_g1_i1:27-1510	sample1_to_sample8	sample9_to_sample16	OK	27.8214	17.4324	-0.674427	-0.984525	0.0043	0.0442981	yes	sp	Q9PLA4	GLMS_CHLMU	glms	Glutamine--fructose-6-phosphate aminotransferase [isomerizing] OS=Chlamydia muridarum (strain MoPn / Nigg) GN=glmS PE=3 SV=3
XLOC_032245	XLOC_032245	TRINITY_DN98535_c2_g1_i1:0-1461	sample1_to_sample8	sample9_to_sample16	OK	20.4958	12.8406	-0.674621	-0.965602	0.00475	0.0475721	yes
XLOC_005327	XLOC_005327	TRINITY_DN102864_c4_g1_i1:43-3815	sample1_to_sample8	sample9_to_sample16	OK	12.4978	7.78591	-0.68274	-1.00277	0.0037	0.0399086	yes
XLOC_020978	XLOC_020978	TRINITY_DN87829_c0_g2_i1:0-1575	sample1_to_sample8	sample9_to_sample16	OK	44.0201	27.4055	-0.683694	-1.03172	0.00245	0.0295455	yes	sp	Q5BJJ7	BCCIP_DANRE	bccip	Protein BCCIP homolog OS=Danio rerio GN=bccip PE=2 SV=1
XLOC_022130	XLOC_022130	TRINITY_DN89830_c0_g1_i1:0-1535	sample1_to_sample8	sample9_to_sample16	OK	54.7424	33.9302	-0.690088	-1.04399	0.0026	0.0309304	yes	sp	A2ASS6	TITIN_MOUSE	ttn	Titin OS=Mus musculus GN=Ttn PE=1 SV=1
XLOC_015637	XLOC_015637	TRINITY_DN107373_c1_g1_i1:0-990	sample1_to_sample8	sample9_to_sample16	OK	79.2663	48.9736	-0.694704	-1.04947	0.0024	0.0291647	yes	sp	Q17VZ5	SYT_HELAH	thrs	Threonine--tRNA ligase OS=Helicobacter acinonychis (strain Sheeba) GN=thrS PE=3 SV=1
XLOC_031361	XLOC_031361	TRINITY_DN98049_c1_g1_i1:1-8001	sample1_to_sample8	sample9_to_sample16	OK	12.8056	7.90798	-0.695391	-1.0258	0.00465	0.0467777	yes	sp	P34257	TC3A_CAEEL	tc3a	Transposable element Tc3 transposase OS=Caenorhabditis elegans GN=tc3a PE=1 SV=1
XLOC_008046	XLOC_008046	TRINITY_DN104124_c4_g1_i3:172-3873	sample1_to_sample8	sample9_to_sample16	OK	32.7362	20.2086	-0.695918	-0.996152	0.00325	0.036062	yes	sp	O13008	FABPH_ONCMY	fabp3	Fatty acid-binding protein, heart OS=Oncorhynchus mykiss GN=fabp3 PE=2 SV=3
XLOC_013748	XLOC_013748	TRINITY_DN106591_c0_g1_i2:0-5966	sample1_to_sample8	sample9_to_sample16	OK	5.47422	3.37413	-0.698139	-0.982176	0.0041	0.0427664	yes
XLOC_019471	XLOC_019471	TRINITY_DN84070_c0_g1_i1:0-2097	sample1_to_sample8	sample9_to_sample16	OK	43.2776	26.6272	-0.70072	-1.01602	0.00275	0.0321354	yes	sp	P61222	ABCE1_MOUSE	abce1	ATP-binding cassette sub-family E member 1 OS=Mus musculus GN=Abce1 PE=1 SV=1
XLOC_034829	XLOC_034829	TRINITY_DN99889_c0_g1_i1:0-3403	sample1_to_sample8	sample9_to_sample16	OK	8.3941	5.1623	-0.701364	-0.998479	0.0025	0.0300114	yes	sp	Q8BSM7	LAT3_MOUSE	slc43a1	Large neutral amino acids transporter small subunit 3 OS=Mus musculus GN=Slc43a1 PE=1 SV=1
XLOC_024537	XLOC_024537	TRINITY_DN92987_c0_g1_i2:0-3501	sample1_to_sample8	sample9_to_sample16	OK	31.4867	19.3638	-0.701382	-1.01463	0.0039	0.0413614	yes	sp	Q2TFN9	HSP74_CANLF	hspa4	Heat shock 70 kDa protein 4 OS=Canis lupus familiaris GN=HSPA4 PE=1 SV=1
XLOC_010622	XLOC_010622	TRINITY_DN105262_c1_g1_i1:0-2408	sample1_to_sample8	sample9_to_sample16	OK	15.6812	9.64142	-0.701714	-1.02266	0.00425	0.0439259	yes	sp	Q84P24	4CLL6_ARATH	4cll6	4-coumarate--CoA ligase-like 6 OS=Arabidopsis thaliana GN=4CLL6 PE=2 SV=2
XLOC_021320	XLOC_021320	TRINITY_DN88476_c0_g1_i1:0-735	sample1_to_sample8	sample9_to_sample16	OK	27.7859	17.0837	-0.701735	-0.947519	0.00485	0.0480569	yes	sp	A2BIG9	LSMD1_DANRE	naa38	N-alpha-acetyltransferase 38, NatC auxiliary subunit OS=Danio rerio GN=naa38 PE=3 SV=1
XLOC_025776	XLOC_025776	TRINITY_DN94134_c0_g4_i1:0-1410	sample1_to_sample8	sample9_to_sample16	OK	111.619	68.5162	-0.704063	-1.07232	0.002	0.0256214	yes	sp	Q6PFL6	CCD43_DANRE	ccdc43	Coiled-coil domain-containing protein 43 OS=Danio rerio GN=ccdc43 PE=2 SV=1
XLOC_002108	XLOC_002108	TRINITY_DN101167_c1_g1_i1:0-2448	sample1_to_sample8	sample9_to_sample16	OK	11.4238	6.9953	-0.70758	-0.992858	0.00405	0.0424687	yes	sp	Q6P823	H33_XENTR	tgas113e22.1	Histone H3.3 OS=Xenopus tropicalis GN=TGas113e22.1 PE=1 SV=3
XLOC_028634	XLOC_028634	TRINITY_DN96288_c2_g1_i1:2-838	sample1_to_sample8	sample9_to_sample16	OK	49.8028	30.4786	-0.708431	-1.02792	0.0029	0.0333468	yes
XLOC_032468	XLOC_032468	TRINITY_DN98646_c1_g1_i2:84-8253	sample1_to_sample8	sample9_to_sample16	OK	10.9721	6.71296	-0.708822	-1.06898	0.0016	0.0219726	yes	sp	Q28888	PGS2_RABIT	dcn	Decorin OS=Oryctolagus cuniculus GN=DCN PE=2 SV=1
XLOC_024917	XLOC_024917	TRINITY_DN93342_c0_g1_i1:0-2693	sample1_to_sample8	sample9_to_sample16	OK	11.887	7.27078	-0.709205	-1.01594	0.0029	0.0333468	yes	sp	Q8N4G2	ARL14_HUMAN	arl14	ADP-ribosylation factor-like protein 14 OS=Homo sapiens GN=ARL14 PE=1 SV=2
XLOC_013322	XLOC_013322	TRINITY_DN106423_c4_g2_i2:0-2482	sample1_to_sample8	sample9_to_sample16	OK	17.7214	10.8244	-0.711198	-1.04481	0.00325	0.036062	yes
XLOC_002686	XLOC_002686	TRINITY_DN101494_c6_g1_i1:0-2472	sample1_to_sample8	sample9_to_sample16	OK	8.4069	5.13241	-0.711937	-0.978742	0.0047	0.0472207	yes
XLOC_027170	XLOC_027170	TRINITY_DN95279_c1_g3_i1:6-904	sample1_to_sample8	sample9_to_sample16	OK	27.6092	16.8193	-0.715027	-0.989527	0.0045	0.0458513	yes	sp	Q9BQ48	RM34_HUMAN	mrpl34	39S ribosomal protein L34, mitochondrial OS=Homo sapiens GN=MRPL34 PE=1 SV=1
XLOC_019997	XLOC_019997	TRINITY_DN85611_c0_g1_i1:4-1288	sample1_to_sample8	sample9_to_sample16	OK	33.4637	20.3781	-0.71558	-1.02347	0.00485	0.0480569	yes	sp	Q29R99	LIPT2_DANRE	lipt2	Putative lipoyltransferase 2, mitochondrial OS=Danio rerio GN=lipt2 PE=2 SV=1
XLOC_034681	XLOC_034681	TRINITY_DN99809_c2_g2_i3:17-4764	sample1_to_sample8	sample9_to_sample16	OK	24.8287	15.0941	-0.718029	-1.05044	0.0039	0.0413614	yes	sp	P67999	KS6B1_RAT	rps6kb1	Ribosomal protein S6 kinase beta-1 OS=Rattus norvegicus GN=Rps6kb1 PE=1 SV=1
XLOC_008417	XLOC_008417	TRINITY_DN104301_c1_g1_i1:1-898	sample1_to_sample8	sample9_to_sample16	OK	41.2893	25.0627	-0.720229	-1.02285	0.0035	0.0381937	yes
XLOC_001312	XLOC_001312	TRINITY_DN100742_c4_g3_i1:0-634	sample1_to_sample8	sample9_to_sample16	OK	66.8526	40.43	-0.725555	-1.04947	0.00345	0.0378044	yes	sp	P63025	VAMP3_RAT	vamp3	Vesicle-associated membrane protein 3 OS=Rattus norvegicus GN=Vamp3 PE=1 SV=1
XLOC_023040	XLOC_023040	TRINITY_DN91153_c0_g1_i1:0-1514	sample1_to_sample8	sample9_to_sample16	OK	31.6965	19.1523	-0.726808	-1.06576	0.00205	0.025947	yes	sp	Q9UHV9	PFD2_HUMAN	pfdn2	Prefoldin subunit 2 OS=Homo sapiens GN=PFDN2 PE=1 SV=1
XLOC_015685	XLOC_015685	TRINITY_DN107389_c0_g1_i1:0-1356	sample1_to_sample8	sample9_to_sample16	OK	13.8497	8.34809	-0.730342	-0.993599	0.00395	0.0417798	yes
XLOC_034195	XLOC_034195	TRINITY_DN99537_c1_g1_i2:0-988	sample1_to_sample8	sample9_to_sample16	OK	48.3362	29.1022	-0.731975	-0.976633	0.00425	0.0439259	yes	sp	P25007	PPIA_DROME	cyp1	Peptidyl-prolyl cis-trans isomerase OS=Drosophila melanogaster GN=Cyp1 PE=1 SV=2
XLOC_000606	XLOC_000606	TRINITY_DN100337_c2_g1_i1:0-1168	sample1_to_sample8	sample9_to_sample16	OK	17.7666	10.6756	-0.734844	-1.00144	0.0035	0.0381937	yes	sp	Q9CQR4	ACO13_MOUSE	acot13	Acyl-coenzyme A thioesterase 13 OS=Mus musculus GN=Acot13 PE=1 SV=1
XLOC_002354	XLOC_002354	TRINITY_DN101302_c4_g1_i1:17-2002	sample1_to_sample8	sample9_to_sample16	OK	152.671	91.5781	-0.737355	-1.11905	0.0015	0.0209444	yes
XLOC_006553	XLOC_006553	TRINITY_DN103474_c2_g2_i1:175-2315	sample1_to_sample8	sample9_to_sample16	OK	30.6421	18.363	-0.738714	-1.08103	0.0021	0.0263482	yes	sp	P20700	LMNB1_HUMAN	lmnb1	Lamin-B1 OS=Homo sapiens GN=LMNB1 PE=1 SV=2
XLOC_013295	XLOC_013295	TRINITY_DN106409_c1_g1_i3:499-3829	sample1_to_sample8	sample9_to_sample16	OK	4.21947	2.52685	-0.739724	-0.98795	0.0042	0.0435798	yes	sp	Q8TBZ6	TM10A_HUMAN	trmt10a	tRNA methyltransferase 10 homolog A OS=Homo sapiens GN=TRMT10A PE=1 SV=1
XLOC_002266	XLOC_002266	TRINITY_DN101267_c3_g4_i1:0-2545	sample1_to_sample8	sample9_to_sample16	OK	13.0368	7.78016	-0.74472	-1.08584	0.0018	0.0239707	yes	sp	O95295	SNAPN_HUMAN	snapin	SNARE-associated protein Snapin OS=Homo sapiens GN=SNAPIN PE=1 SV=1
XLOC_002657	XLOC_002657	TRINITY_DN101466_c3_g1_i1:4-3129	sample1_to_sample8	sample9_to_sample16	OK	5.86204	3.49626	-0.745589	-0.987474	0.00495	0.0487124	yes
XLOC_006177	XLOC_006177	TRINITY_DN103295_c1_g2_i1:0-2866	sample1_to_sample8	sample9_to_sample16	OK	13.6056	8.10276	-0.747719	-1.05544	0.00315	0.0352987	yes	sp	P53567	CEBPG_HUMAN	cebpg	CCAAT/enhancer-binding protein gamma OS=Homo sapiens GN=CEBPG PE=1 SV=1
XLOC_022930	XLOC_022930	TRINITY_DN90997_c1_g1_i1:1-1508	sample1_to_sample8	sample9_to_sample16	OK	14.9929	8.92724	-0.747993	-0.997037	0.00285	0.0329153	yes	sp	P28064	PSB8_RAT	psmb8	Proteasome subunit beta type-8 OS=Rattus norvegicus GN=Psmb8 PE=1 SV=3
XLOC_033039	XLOC_033039	TRINITY_DN98924_c6_g6_i1:0-617	sample1_to_sample8	sample9_to_sample16	OK	76.8361	45.6877	-0.749978	-1.08593	0.0015	0.0209444	yes	sp	Q8KTQ9	ARLY_TREPR	argh	Argininosuccinate lyase OS=Tremblaya princeps GN=argH PE=3 SV=1
XLOC_031161	XLOC_031161	TRINITY_DN97932_c0_g1_i1:0-2079	sample1_to_sample8	sample9_to_sample16	OK	26.5898	15.8029	-0.750685	-1.10245	0.00125	0.018515	yes
XLOC_026980	XLOC_026980	TRINITY_DN95147_c1_g1_i1:0-1846	sample1_to_sample8	sample9_to_sample16	OK	20.8191	12.3612	-0.752089	-1.07252	0.00285	0.0329153	yes	sp	Q64674	SPEE_MOUSE	srm	Spermidine synthase OS=Mus musculus GN=Srm PE=1 SV=1
XLOC_025673	XLOC_025673	TRINITY_DN94056_c0_g1_i1:0-1231	sample1_to_sample8	sample9_to_sample16	OK	21.2744	12.6261	-0.752714	-1.04951	0.0024	0.0291647	yes	sp	P56380	AP4A_MOUSE	nudt2	Bis(5'-nucleosyl)-tetraphosphatase [asymmetrical] OS=Mus musculus GN=Nudt2 PE=1 SV=3
XLOC_008258	XLOC_008258	TRINITY_DN104221_c3_g1_i3:3646-7543	sample1_to_sample8	sample9_to_sample16	OK	8.26024	4.89449	-0.755025	-1.09705	0.0022	0.0273	yes	sp	Q9CX86	ROA0_MOUSE	hnrnpa0	Heterogeneous nuclear ribonucleoprotein A0 OS=Mus musculus GN=Hnrnpa0 PE=1 SV=1
XLOC_025753	XLOC_025753	TRINITY_DN94123_c1_g1_i1:0-4419	sample1_to_sample8	sample9_to_sample16	OK	4.67926	2.76802	-0.757429	-1.00247	0.0028	0.0325277	yes	sp	A2BGR3	ERC6L_DANRE	ercc6l	DNA excision repair protein ERCC-6-like OS=Danio rerio GN=ercc6l PE=1 SV=1
XLOC_032101	XLOC_032101	TRINITY_DN98462_c1_g1_i1:25-1912	sample1_to_sample8	sample9_to_sample16	OK	9.04554	5.35012	-0.757637	-1.0137	0.0035	0.0381937	yes
XLOC_030941	XLOC_030941	TRINITY_DN97813_c0_g1_i1:1-1242	sample1_to_sample8	sample9_to_sample16	OK	26.011	15.3826	-0.757819	-1.03287	0.00335	0.0369386	yes	sp	Q4JQH7	NU5M_TETNG	mt-nd5	NADH-ubiquinone oxidoreductase chain 5 OS=Tetraodon nigroviridis GN=MT-ND5 PE=3 SV=1
XLOC_012076	XLOC_012076	TRINITY_DN105898_c0_g9_i1:0-2341	sample1_to_sample8	sample9_to_sample16	OK	27.9922	16.5517	-0.758042	-1.06632	0.00275	0.0321354	yes	sp	X1WGX5	PUM3_DANRE	pum3	Pumilio homolog 3 OS=Danio rerio GN=pum3 PE=2 SV=2
XLOC_028239	XLOC_028239	TRINITY_DN96026_c0_g1_i2:0-2465	sample1_to_sample8	sample9_to_sample16	OK	119.704	70.7637	-0.758393	-1.15166	0.0006	0.0108205	yes	sp	P30568	GSTA_PLEPL	gsta	Glutathione S-transferase A OS=Pleuronectes platessa PE=2 SV=1
XLOC_003765	XLOC_003765	TRINITY_DN102048_c1_g1_i1:0-2876	sample1_to_sample8	sample9_to_sample16	OK	10.2097	6.03375	-0.75881	-1.08751	0.00145	0.0204994	yes
XLOC_021999	XLOC_021999	TRINITY_DN89619_c0_g2_i3:0-2083	sample1_to_sample8	sample9_to_sample16	OK	21.9183	12.9534	-0.758811	-1.10354	0.0019	0.0248633	yes	sp	Q5EAE6	DAP1_BOVIN	dap	Death-associated protein 1 OS=Bos taurus GN=DAP PE=3 SV=3
XLOC_013290	XLOC_013290	TRINITY_DN106406_c4_g2_i2:0-834	sample1_to_sample8	sample9_to_sample16	OK	32.5161	19.2035	-0.759782	-0.990703	0.0048	0.0479213	yes
XLOC_024529	XLOC_024529	TRINITY_DN92972_c2_g2_i3:0-495	sample1_to_sample8	sample9_to_sample16	OK	413.904	244.04	-0.762179	-1.10125	0.00185	0.0244108	yes	sp	Q32LQ4	BHMT1_DANRE	bhmt	Betaine--homocysteine S-methyltransferase 1 OS=Danio rerio GN=bhmt PE=2 SV=1
XLOC_002300	XLOC_002300	TRINITY_DN101284_c2_g4_i1:1-1571	sample1_to_sample8	sample9_to_sample16	OK	14.8366	8.74532	-0.762572	-1.04897	0.00195	0.0252257	yes	sp	Q29S22	DDX47_BOVIN	ddx47	Probable ATP-dependent RNA helicase DDX47 OS=Bos taurus GN=DDX47 PE=2 SV=1
XLOC_008923	XLOC_008923	TRINITY_DN104524_c4_g2_i1:0-1391	sample1_to_sample8	sample9_to_sample16	OK	29.5435	17.3981	-0.763909	-1.11965	0.0014	0.0200976	yes
XLOC_014607	XLOC_014607	TRINITY_DN106943_c3_g1_i1:4-3073	sample1_to_sample8	sample9_to_sample16	OK	9.4493	5.56248	-0.76448	-1.05738	0.00235	0.028778	yes
XLOC_015847	XLOC_015847	TRINITY_DN107440_c0_g2_i2:49-1046	sample1_to_sample8	sample9_to_sample16	OK	39.1149	23.0069	-0.765652	-0.942103	0.00455	0.0462418	yes	sp	Q8K4F2	LX15B_RAT	alox15b	Arachidonate 15-lipoxygenase B OS=Rattus norvegicus GN=Alox15b PE=1 SV=1
XLOC_003085	XLOC_003085	TRINITY_DN101688_c0_g3_i3:12-582	sample1_to_sample8	sample9_to_sample16	OK	244.511	143.783	-0.766006	-0.993194	0.0037	0.0399086	yes	sp	P02643	TNNI2_RABIT	tnni2	Troponin I, fast skeletal muscle OS=Oryctolagus cuniculus GN=TNNI2 PE=1 SV=3
XLOC_004741	XLOC_004741	TRINITY_DN102548_c3_g1_i4:0-592	sample1_to_sample8	sample9_to_sample16	OK	74.7336	43.9228	-0.766788	-1.08588	0.0022	0.0273	yes	sp	Q7ZXV5	SMY2A_XENLA	smyd2-a	N-lysine methyltransferase SMYD2-A OS=Xenopus laevis GN=smyd2-a PE=2 SV=1
XLOC_005533	XLOC_005533	TRINITY_DN102975_c3_g3_i1:1-1924	sample1_to_sample8	sample9_to_sample16	OK	8.66953	5.08555	-0.769549	-1.03449	0.00285	0.0329153	yes	sp	Q8JFW1	ASND1_DANRE	asnsd1	Asparagine synthetase domain-containing protein 1 OS=Danio rerio GN=asnsd1 PE=2 SV=1
XLOC_007345	XLOC_007345	TRINITY_DN103829_c0_g1_i5:1-3140	sample1_to_sample8	sample9_to_sample16	OK	62.9501	36.9237	-0.769663	-1.11033	0.00155	0.021416	yes	sp	P52179	MYOM1_HUMAN	myom1	Myomesin-1 OS=Homo sapiens GN=MYOM1 PE=1 SV=2
XLOC_014002	XLOC_014002	TRINITY_DN106694_c0_g1_i1:0-1754	sample1_to_sample8	sample9_to_sample16	OK	7.63435	4.47787	-0.769693	-1.00366	0.00465	0.0467777	yes	sp	Q5XJK9	CMS1_DANRE	cmss1	Protein CMSS1 OS=Danio rerio GN=cmss1 PE=2 SV=1
XLOC_029784	XLOC_029784	TRINITY_DN97085_c0_g1_i2:567-4896	sample1_to_sample8	sample9_to_sample16	OK	7.01784	4.1124	-0.771046	-1.01957	0.00435	0.0446679	yes	sp	Q9EQX4	AIF1L_MOUSE	aif1l	Allograft inflammatory factor 1-like OS=Mus musculus GN=Aif1l PE=1 SV=1
XLOC_030798	XLOC_030798	TRINITY_DN97724_c0_g1_i1:0-2283	sample1_to_sample8	sample9_to_sample16	OK	29.3992	17.2106	-0.772477	-1.13606	0.001	0.0158024	yes	sp	Q3SZK1	AAMP_BOVIN	aamp	Angio-associated migratory cell protein OS=Bos taurus GN=AAMP PE=2 SV=1
XLOC_013611	XLOC_013611	TRINITY_DN106539_c6_g2_i1:0-1573	sample1_to_sample8	sample9_to_sample16	OK	28.7384	16.8236	-0.772492	-1.06651	0.0038	0.040765	yes	sp	Q0V9S0	SYTC2_XENTR	tars3	Probable threonine--tRNA ligase 2, cytoplasmic OS=Xenopus tropicalis GN=tarsl2 PE=2 SV=1
XLOC_011416	XLOC_011416	TRINITY_DN105622_c0_g1_i1:0-206	sample1_to_sample8	sample9_to_sample16	OK	556.373	325.668	-0.772652	-1.02227	0.00325	0.036062	yes
XLOC_008975	XLOC_008975	TRINITY_DN104553_c3_g1_i1:26-1516	sample1_to_sample8	sample9_to_sample16	OK	19.377	11.3399	-0.772932	-1.09284	0.0026	0.0309304	yes	sp	P06888	LV109_HUMAN	iglv1-51	Ig lambda chain V-I region EPS OS=Homo sapiens PE=1 SV=1
XLOC_014989	XLOC_014989	TRINITY_DN107108_c1_g1_i1:28-1030	sample1_to_sample8	sample9_to_sample16	OK	797.817	466.554	-0.774016	-1.13533	0.0014	0.0200976	yes
XLOC_024968	XLOC_024968	TRINITY_DN93378_c0_g1_i1:0-3938	sample1_to_sample8	sample9_to_sample16	OK	15.8378	9.22399	-0.779906	-1.17528	0.0008	0.0135478	yes	sp	Q8JHI6	MED29_DANRE	med29	Mediator of RNA polymerase II transcription subunit 29 OS=Danio rerio GN=med29 PE=2 SV=1
XLOC_026250	XLOC_026250	TRINITY_DN94562_c4_g1_i1:0-3457	sample1_to_sample8	sample9_to_sample16	OK	3.38516	1.97068	-0.780529	-0.984197	0.00495	0.0487124	yes
XLOC_025638	XLOC_025638	TRINITY_DN94029_c1_g1_i1:0-2277	sample1_to_sample8	sample9_to_sample16	OK	21.8245	12.6834	-0.783003	-1.09165	0.00245	0.0295455	yes	sp	Q58D31	DHSO_BOVIN	sord	Sorbitol dehydrogenase OS=Bos taurus GN=SORD PE=2 SV=3
XLOC_007161	XLOC_007161	TRINITY_DN103740_c5_g1_i1:0-664	sample1_to_sample8	sample9_to_sample16	OK	26.035	15.0849	-0.787343	-1.00537	0.0044	0.0450353	yes	sp	Q7ZV79	UCK2B_DANRE	uck2b	Uridine-cytidine kinase 2-B OS=Danio rerio GN=uck2b PE=2 SV=1
XLOC_011053	XLOC_011053	TRINITY_DN105455_c1_g2_i2:7-4330	sample1_to_sample8	sample9_to_sample16	OK	41.6451	24.1255	-0.787585	-1.20292	0.00075	0.0129363	yes	sp	O88207	CO5A1_MOUSE	col5a1	Collagen alpha-1(V) chain OS=Mus musculus GN=Col5a1 PE=1 SV=2
XLOC_002789	XLOC_002789	TRINITY_DN101546_c5_g3_i1:0-2363	sample1_to_sample8	sample9_to_sample16	OK	294.934	170.492	-0.790691	-1.18727	0.0003	0.0063336	yes	sp	Q02173	MPSF_CHICK	mpsf	M-protein, striated muscle OS=Gallus gallus PE=2 SV=1
XLOC_020196	XLOC_020196	TRINITY_DN86163_c0_g1_i1:0-822	sample1_to_sample8	sample9_to_sample16	OK	51.8992	29.9739	-0.792004	-1.11508	0.00165	0.0224644	yes
XLOC_005046	XLOC_005046	TRINITY_DN102718_c1_g2_i1:0-406	sample1_to_sample8	sample9_to_sample16	OK	621.058	358.655	-0.792131	-1.01769	0.00475	0.0475721	yes	sp	P02264	H2A_ONCMY	h2a	Histone H2A OS=Oncorhynchus mykiss PE=1 SV=2
XLOC_029692	XLOC_029692	TRINITY_DN97031_c8_g2_i1:0-798	sample1_to_sample8	sample9_to_sample16	OK	80.0465	46.1813	-0.793528	-1.17302	0.00035	0.00715084	yes	sp	Q8HYI9	PFD5_BOVIN	pfdn5	Prefoldin subunit 5 OS=Bos taurus GN=PFDN5 PE=2 SV=1
XLOC_024879	XLOC_024879	TRINITY_DN93295_c3_g1_i1:0-4755	sample1_to_sample8	sample9_to_sample16	OK	3.26026	1.88044	-0.793914	-1.02801	0.00375	0.040338	yes	sp	Q86VP3	PACS2_HUMAN	pacs2	Phosphofurin acidic cluster sorting protein 2 OS=Homo sapiens GN=PACS2 PE=1 SV=3
XLOC_004375	XLOC_004375	TRINITY_DN102346_c0_g2_i1:7019-12027	sample1_to_sample8	sample9_to_sample16	OK	2.40918	1.38883	-0.794674	-1.02075	0.0023	0.0282312	yes	sp	P52198	RND2_HUMAN	rnd2	Rho-related GTP-binding protein RhoN OS=Homo sapiens GN=RND2 PE=1 SV=2
XLOC_020058	XLOC_020058	TRINITY_DN85804_c0_g2_i1:0-3579	sample1_to_sample8	sample9_to_sample16	OK	10.121	5.82151	-0.797885	-1.11883	0.00125	0.018515	yes	sp	Q5ZJF6	DDX10_CHICK	ddx10	Probable ATP-dependent RNA helicase DDX10 OS=Gallus gallus GN=DDX10 PE=2 SV=1
XLOC_031738	XLOC_031738	TRINITY_DN98259_c3_g1_i1:0-1276	sample1_to_sample8	sample9_to_sample16	OK	16.9745	9.75963	-0.79847	-1.1029	0.0021	0.0263482	yes
XLOC_025814	XLOC_025814	TRINITY_DN94162_c1_g1_i2:0-3790	sample1_to_sample8	sample9_to_sample16	OK	289.435	166.289	-0.799548	-1.15027	0.0014	0.0200976	yes	sp	Q2HJ74	GATM_BOVIN	gatm	Glycine amidinotransferase, mitochondrial OS=Bos taurus GN=GATM PE=2 SV=1
XLOC_024427	XLOC_024427	TRINITY_DN92862_c0_g2_i1:0-937	sample1_to_sample8	sample9_to_sample16	OK	135.515	77.812	-0.80039	-1.19908	0.0004	0.00787761	yes	sp	Q91061	S10I_ICTPU	s1oi	Ictacalcin OS=Ictalurus punctatus PE=2 SV=1
XLOC_000952	XLOC_000952	TRINITY_DN100539_c4_g9_i2:1-1394	sample1_to_sample8	sample9_to_sample16	OK	20.9138	11.99	-0.802628	-1.12837	0.00175	0.0235025	yes
XLOC_021767	XLOC_021767	TRINITY_DN89248_c0_g1_i1:0-898	sample1_to_sample8	sample9_to_sample16	OK	69.4834	39.8074	-0.803633	-1.17947	0.0006	0.0108205	yes	sp	P62323	SMD3_XENLA	snrpd3	Small nuclear ribonucleoprotein Sm D3 OS=Xenopus laevis GN=snrpd3 PE=2 SV=1
XLOC_015713	XLOC_015713	TRINITY_DN107402_c3_g1_i1:0-382	sample1_to_sample8	sample9_to_sample16	OK	159.511	91.3618	-0.803993	-1.13974	0.00145	0.0204994	yes	sp	P52178	TPT2_BRAOB	ngtpt	Triose phosphate/phosphate translocator, non-green plastid, chloroplastic OS=Brassica oleracea var. botrytis GN=NGTPT PE=2 SV=1
XLOC_000397	XLOC_000397	TRINITY_DN100226_c0_g2_i1:0-591	sample1_to_sample8	sample9_to_sample16	OK	23.1324	13.2375	-0.805277	-1.0069	0.00495	0.0487124	yes	sp	Q6TAW2	SERP2_MOUSE	serp2	Stress-associated endoplasmic reticulum protein 2 OS=Mus musculus GN=Serp2 PE=3 SV=2
XLOC_018465	XLOC_018465	TRINITY_DN79328_c0_g2_i1:0-623	sample1_to_sample8	sample9_to_sample16	OK	22.3636	12.7804	-0.807223	-1.00114	0.00455	0.0462418	yes	sp	P82159	MLE1_LIZRA	mle1	Myosin light chain 1, skeletal muscle isoform OS=Liza ramada PE=1 SV=1
XLOC_010807	XLOC_010807	TRINITY_DN105339_c2_g1_i4:0-1591	sample1_to_sample8	sample9_to_sample16	OK	9.55882	5.45678	-0.808783	-1.04103	0.00405	0.0424687	yes	sp	Q5R7J9	IF4G2_PONAB	eif4g2	Eukaryotic translation initiation factor 4 gamma 2 OS=Pongo abelii GN=EIF4G2 PE=2 SV=2
XLOC_021343	XLOC_021343	TRINITY_DN88519_c0_g1_i1:63-3843	sample1_to_sample8	sample9_to_sample16	OK	8.55985	4.87283	-0.812827	-1.16845	0.0005	0.00938033	yes
XLOC_005188	XLOC_005188	TRINITY_DN102800_c3_g1_i1:23-868	sample1_to_sample8	sample9_to_sample16	OK	28.2941	16.1026	-0.813202	-1.09385	0.00225	0.0277681	yes	sp	Q5QV40	HUTI_IDILO	huti	Imidazolonepropionase OS=Idiomarina loihiensis (strain ATCC BAA-735 / DSM 15497 / L2-TR) GN=hutI PE=3 SV=1
XLOC_002123	XLOC_002123	TRINITY_DN101178_c1_g1_i6:5-1559	sample1_to_sample8	sample9_to_sample16	OK	36.3378	20.6531	-0.815109	-1.20475	0.0007	0.0122473	yes	sp	P56812	PDCD5_MOUSE	pdcd5	Programmed cell death protein 5 OS=Mus musculus GN=Pdcd5 PE=1 SV=3
XLOC_016589	XLOC_016589	TRINITY_DN20907_c0_g1_i1:0-487	sample1_to_sample8	sample9_to_sample16	OK	286.49	162.824	-0.815168	-1.2353	0.0004	0.00787761	yes	sp	Q2PFU1	HYPK_MACFA	hypk	Huntingtin-interacting protein K OS=Macaca fascicularis GN=HYPK PE=2 SV=1
XLOC_009290	XLOC_009290	TRINITY_DN104678_c1_g1_i1:0-1648	sample1_to_sample8	sample9_to_sample16	OK	5.32316	3.02484	-0.815424	-0.984408	0.0041	0.0427664	yes	sp	Q76FK4	NOL8_HUMAN	nol8	Nucleolar protein 8 OS=Homo sapiens GN=NOL8 PE=1 SV=1
XLOC_004316	XLOC_004316	TRINITY_DN102317_c0_g1_i1:1-783	sample1_to_sample8	sample9_to_sample16	OK	16.4872	9.36756	-0.815604	-1.02463	0.00465	0.0467777	yes
XLOC_029347	XLOC_029347	TRINITY_DN96797_c5_g2_i1:3-1111	sample1_to_sample8	sample9_to_sample16	OK	15.6429	8.87307	-0.818004	-1.06937	0.003	0.0341987	yes	sp	Q5JS54	PSMG4_HUMAN	psmg4	Proteasome assembly chaperone 4 OS=Homo sapiens GN=PSMG4 PE=2 SV=2
XLOC_003153	XLOC_003153	TRINITY_DN101723_c2_g1_i1:0-510	sample1_to_sample8	sample9_to_sample16	OK	75.1111	42.6035	-0.818054	-1.14614	0.00165	0.0224644	yes	sp	Q767K8	RT18B_PIG	mrps18b	28S ribosomal protein S18b, mitochondrial OS=Sus scrofa GN=MRPS18B PE=1 SV=1
XLOC_031419	XLOC_031419	TRINITY_DN98075_c0_g1_i1:0-3578	sample1_to_sample8	sample9_to_sample16	OK	39.0872	22.1406	-0.819998	-1.20575	0.0005	0.00938033	yes	sp	Q9EPC6	PROF2_RAT	pfn2	Profilin-2 OS=Rattus norvegicus GN=Pfn2 PE=1 SV=3
XLOC_004299	XLOC_004299	TRINITY_DN102306_c1_g1_i1:0-1752	sample1_to_sample8	sample9_to_sample16	OK	14.7273	8.34019	-0.820343	-1.14376	0.0015	0.0209444	yes
XLOC_014652	XLOC_014652	TRINITY_DN106963_c4_g2_i4:0-270	sample1_to_sample8	sample9_to_sample16	OK	75533.4	42745.3	-0.821348	-1.10113	0.00175	0.0235025	yes	sp	Q90339	MYSS_CYPCA	myss	Myosin heavy chain, fast skeletal muscle OS=Cyprinus carpio PE=2 SV=2
XLOC_034360	XLOC_034360	TRINITY_DN99630_c13_g1_i1:0-4020	sample1_to_sample8	sample9_to_sample16	OK	6.46885	3.65558	-0.82341	-1.12553	0.0016	0.0219726	yes
XLOC_031253	XLOC_031253	TRINITY_DN97983_c2_g1_i1:0-1139	sample1_to_sample8	sample9_to_sample16	OK	17.582	9.93099	-0.824094	-1.11585	0.00075	0.0129363	yes
XLOC_024791	XLOC_024791	TRINITY_DN93224_c0_g2_i1:0-4555	sample1_to_sample8	sample9_to_sample16	OK	6.78625	3.83305	-0.824124	-1.1866	0.00085	0.0140931	yes
XLOC_024323	XLOC_024323	TRINITY_DN92739_c0_g2_i1:0-2146	sample1_to_sample8	sample9_to_sample16	OK	33.1714	18.721	-0.825285	-1.19745	0.0007	0.0122473	yes	sp	Q6NX08	WDR12_DANRE	wdr12	Ribosome biogenesis protein wdr12 OS=Danio rerio GN=wdr12 PE=2 SV=1
XLOC_013123	XLOC_013123	TRINITY_DN106339_c3_g3_i1:2670-4952	sample1_to_sample8	sample9_to_sample16	OK	5.24507	2.95126	-0.829633	-1.00952	0.0044	0.0450353	yes	sp	P58215	LOXL3_HUMAN	loxl3	Lysyl oxidase homolog 3 OS=Homo sapiens GN=LOXL3 PE=2 SV=1
XLOC_015051	XLOC_015051	TRINITY_DN107130_c0_g5_i1:0-1015	sample1_to_sample8	sample9_to_sample16	OK	13.0095	7.30752	-0.832109	-1.02776	0.004	0.0421678	yes	sp	P08235	MCR_HUMAN	nr3c2	Mineralocorticoid receptor OS=Homo sapiens GN=NR3C2 PE=1 SV=1
XLOC_015046	XLOC_015046	TRINITY_DN107130_c0_g12_i1:1-1277	sample1_to_sample8	sample9_to_sample16	OK	19.5635	10.9885	-0.832167	-1.11596	0.0009	0.014631	yes	sp	P86839	NEST_DANRE	nes	Nestin OS=Danio rerio GN=nes PE=2 SV=1
XLOC_029093	XLOC_029093	TRINITY_DN96618_c8_g1_i1:0-6543	sample1_to_sample8	sample9_to_sample16	OK	3.03722	1.70573	-0.83236	-1.14133	0.001	0.0158024	yes	sp	Q6DBW9	C99L2_DANRE	cd99l2	CD99 antigen-like protein 2 OS=Danio rerio GN=cd99l2 PE=2 SV=1
XLOC_013932	XLOC_013932	TRINITY_DN106666_c1_g2_i1:0-2408	sample1_to_sample8	sample9_to_sample16	OK	31.3996	17.601	-0.835086	-1.24709	0.00025	0.0054751	yes	sp	Q803J8	ZC3HF_DANRE	zc3h15	Zinc finger CCCH domain-containing protein 15 OS=Danio rerio GN=zc3h15 PE=2 SV=1
XLOC_027010	XLOC_027010	TRINITY_DN95168_c3_g3_i4:3217-6949	sample1_to_sample8	sample9_to_sample16	OK	19.1326	10.7162	-0.836244	-1.03879	0.0039	0.0413614	yes	sp	P15924	DESP_HUMAN	dsp	Desmoplakin OS=Homo sapiens GN=DSP PE=1 SV=3
XLOC_030220	XLOC_030220	TRINITY_DN97345_c0_g1_i1:0-1249	sample1_to_sample8	sample9_to_sample16	OK	21.3428	11.9516	-0.836554	-1.15959	0.00115	0.0174083	yes	sp	P21910	LAML2_XENLA	lmnb2.l	Lamin-L(II) OS=Xenopus laevis PE=2 SV=1
XLOC_031432	XLOC_031432	TRINITY_DN98082_c2_g1_i2:1-977	sample1_to_sample8	sample9_to_sample16	OK	31.4154	17.5585	-0.839307	-1.16636	0.0009	0.014631	yes
XLOC_007968	XLOC_007968	TRINITY_DN104095_c0_g1_i1:0-1085	sample1_to_sample8	sample9_to_sample16	OK	8.69517	4.85838	-0.839739	-0.992184	0.0044	0.0450353	yes	sp	Q3UHX0	NOL8_MOUSE	nol8	Nucleolar protein 8 OS=Mus musculus GN=Nol8 PE=1 SV=2
XLOC_012823	XLOC_012823	TRINITY_DN106215_c2_g1_i1:55-4336	sample1_to_sample8	sample9_to_sample16	OK	13.4503	7.51449	-0.83989	-1.20742	0.00085	0.0140931	yes
XLOC_028313	XLOC_028313	TRINITY_DN96076_c0_g1_i1:0-3673	sample1_to_sample8	sample9_to_sample16	OK	2.03572	1.13701	-0.840291	-0.996773	0.00395	0.0417798	yes	sp	Q53EZ4	CEP55_HUMAN	cep55	Centrosomal protein of 55 kDa OS=Homo sapiens GN=CEP55 PE=1 SV=3
XLOC_024144	XLOC_024144	TRINITY_DN92543_c0_g1_i1:0-1724	sample1_to_sample8	sample9_to_sample16	OK	11.202	6.25242	-0.841274	-1.10381	0.00295	0.0337502	yes	sp	P09936	UCHL1_HUMAN	uchl1	Ubiquitin carboxyl-terminal hydrolase isozyme L1 OS=Homo sapiens GN=UCHL1 PE=1 SV=2
XLOC_008197	XLOC_008197	TRINITY_DN104196_c2_g2_i1:0-1201	sample1_to_sample8	sample9_to_sample16	OK	18.8257	10.488	-0.843965	-1.15356	0.001	0.0158024	yes	sp	Q9Y2B0	CNPY2_HUMAN	cnpy2	Protein canopy homolog 2 OS=Homo sapiens GN=CNPY2 PE=1 SV=1
XLOC_033111	XLOC_033111	TRINITY_DN98950_c0_g1_i1:60-1521	sample1_to_sample8	sample9_to_sample16	OK	6.66932	3.70664	-0.847428	-1.01962	0.00485	0.0480569	yes
XLOC_007352	XLOC_007352	TRINITY_DN103831_c7_g1_i2:26-2056	sample1_to_sample8	sample9_to_sample16	OK	15.129	8.39234	-0.850169	-1.09386	0.00325	0.036062	yes
XLOC_034385	XLOC_034385	TRINITY_DN99641_c2_g1_i1:0-2001	sample1_to_sample8	sample9_to_sample16	OK	132.351	73.3234	-0.852028	-1.29026	0.0004	0.00787761	yes	sp	Q3T0B7	RS27L_BOVIN	rps27l	40S ribosomal protein S27-like OS=Bos taurus GN=RPS27L PE=3 SV=3
XLOC_031157	XLOC_031157	TRINITY_DN97929_c0_g2_i1:0-1816	sample1_to_sample8	sample9_to_sample16	OK	5.54499	3.06971	-0.853081	-1.05044	0.0025	0.0300114	yes	sp	Q5I0D1	GLOD4_RAT	glod4	Glyoxalase domain-containing protein 4 OS=Rattus norvegicus GN=Glod4 PE=1 SV=1
XLOC_032065	XLOC_032065	TRINITY_DN98436_c0_g1_i1:0-2520	sample1_to_sample8	sample9_to_sample16	OK	3.38201	1.87173	-0.853513	-1.04817	0.00275	0.0321354	yes	sp	Q05B60	NUD14_BOVIN	nudt14	Uridine diphosphate glucose pyrophosphatase OS=Bos taurus GN=NUDT14 PE=2 SV=1
XLOC_005042	XLOC_005042	TRINITY_DN102718_c0_g1_i1:14-223	sample1_to_sample8	sample9_to_sample16	OK	1024.8	566.571	-0.855015	-1.08421	0.00235	0.028778	yes	sp	P69141	H2A_STRPU	h2a	Histone H2A, embryonic OS=Strongylocentrotus purpuratus PE=1 SV=2
XLOC_001227	XLOC_001227	TRINITY_DN100699_c1_g1_i1:0-217	sample1_to_sample8	sample9_to_sample16	OK	453.646	250.376	-0.857472	-1.12527	0.0015	0.0209444	yes	sp	O02002	CASP1_DROME	dcp-1	Caspase-1 OS=Drosophila melanogaster GN=Dcp-1 PE=1 SV=1
XLOC_003351	XLOC_003351	TRINITY_DN101813_c1_g3_i1:0-1662	sample1_to_sample8	sample9_to_sample16	OK	19.1498	10.5641	-0.858158	-1.16299	0.0007	0.0122473	yes	sp	Q8UVY2	BRX1_XENLA	brix1	Ribosome biogenesis protein BRX1 homolog OS=Xenopus laevis GN=brix1 PE=2 SV=1
XLOC_003753	XLOC_003753	TRINITY_DN102044_c1_g4_i1:0-8919	sample1_to_sample8	sample9_to_sample16	OK	3.21905	1.77577	-0.858192	-1.08635	0.00245	0.0295455	yes	sp	Q90953	CSPG2_CHICK	vcan	Versican core protein OS=Gallus gallus GN=VCAN PE=2 SV=1
XLOC_023712	XLOC_023712	TRINITY_DN92034_c0_g2_i1:0-1428	sample1_to_sample8	sample9_to_sample16	OK	46.7773	25.7812	-0.859486	-1.24204	0.0004	0.00787761	yes	sp	Q5XH16	NH2L1_XENLA	snu13	NHP2-like protein 1 OS=Xenopus laevis GN=snu13 PE=2 SV=1
XLOC_019524	XLOC_019524	TRINITY_DN84284_c0_g1_i3:1-2056	sample1_to_sample8	sample9_to_sample16	OK	6.49492	3.57808	-0.860127	-1.10219	0.002	0.0256214	yes	sp	Q9BVS4	RIOK2_HUMAN	riok2	Serine/threonine-protein kinase RIO2 OS=Homo sapiens GN=RIOK2 PE=1 SV=2
XLOC_009421	XLOC_009421	TRINITY_DN104730_c2_g1_i5:0-731	sample1_to_sample8	sample9_to_sample16	OK	405.326	222.541	-0.86501	-1.27849	0.00025	0.0054751	yes	sp	Q5KR47	TPM3_BOVIN	tpm3	Tropomyosin alpha-3 chain OS=Bos taurus GN=TPM3 PE=2 SV=1
XLOC_003639	XLOC_003639	TRINITY_DN101979_c0_g2_i3:75-2627	sample1_to_sample8	sample9_to_sample16	OK	2.88423	1.58045	-0.867853	-1.00773	0.00345	0.0378044	yes	sp	P03969	FGF2_BOVIN	fgf2	Fibroblast growth factor 2 OS=Bos taurus GN=FGF2 PE=1 SV=1
XLOC_007344	XLOC_007344	TRINITY_DN103829_c0_g1_i4:0-351	sample1_to_sample8	sample9_to_sample16	OK	811.131	444.267	-0.868507	-1.29341	0.0003	0.0063336	yes	sp	P52179	MYOM1_HUMAN	myom1	Myomesin-1 OS=Homo sapiens GN=MYOM1 PE=1 SV=2
XLOC_008978	XLOC_008978	TRINITY_DN104555_c7_g1_i1:0-257	sample1_to_sample8	sample9_to_sample16	OK	451.281	246.947	-0.869822	-1.28375	0.0008	0.0135478	yes
XLOC_029857	XLOC_029857	TRINITY_DN97122_c5_g2_i3:0-4459	sample1_to_sample8	sample9_to_sample16	OK	7.99401	4.37194	-0.870647	-1.26908	0.00015	0.00357696	yes	sp	Q503Y8	EURL_DANRE	eurl	Protein EURL homolog OS=Danio rerio GN=eurl PE=2 SV=1
XLOC_008606	XLOC_008606	TRINITY_DN104382_c3_g1_i1:0-347	sample1_to_sample8	sample9_to_sample16	OK	135.549	74.1256	-0.870772	-1.19813	0.00055	0.0101146	yes	sp	Q6JEL2	KLH10_HUMAN	klhl10	Kelch-like protein 10 OS=Homo sapiens GN=KLHL10 PE=1 SV=1
XLOC_024469	XLOC_024469	TRINITY_DN92902_c0_g1_i1:0-1817	sample1_to_sample8	sample9_to_sample16	OK	26.3355	14.401	-0.870839	-1.23802	0.0004	0.00787761	yes	sp	A3KP59	NO66_DANRE	riox1	Bifunctional lysine-specific demethylase and histidyl-hydroxylase NO66 OS=Danio rerio GN=no66 PE=2 SV=1
XLOC_005544	XLOC_005544	TRINITY_DN102981_c1_g1_i1:109-2300	sample1_to_sample8	sample9_to_sample16	OK	7.10104	3.88063	-0.871738	-1.12117	0.0025	0.0300114	yes
XLOC_000788	XLOC_000788	TRINITY_DN100442_c2_g5_i1:0-1752	sample1_to_sample8	sample9_to_sample16	OK	7.2221	3.94623	-0.871944	-1.09618	0.00245	0.0295455	yes	sp	P58500	M3KCL_MOUSE	map3k7cl	MAP3K7 C-terminal-like protein OS=Mus musculus GN=Map3k7cl PE=2 SV=1
XLOC_027871	XLOC_027871	TRINITY_DN95795_c0_g1_i1:129-1348	sample1_to_sample8	sample9_to_sample16	OK	10.0774	5.50119	-0.873304	-1.06365	0.0022	0.0273	yes
XLOC_003252	XLOC_003252	TRINITY_DN101761_c0_g4_i6:1-795	sample1_to_sample8	sample9_to_sample16	OK	40.3593	22.0304	-0.873405	-1.1269	0.0013	0.0190594	yes
XLOC_010510	XLOC_010510	TRINITY_DN105214_c4_g2_i1:7-4729	sample1_to_sample8	sample9_to_sample16	OK	5.62986	3.07175	-0.874039	-1.09981	0.0021	0.0263482	yes	sp	O75369	FLNB_HUMAN	flnb	Filamin-B OS=Homo sapiens GN=FLNB PE=1 SV=2
XLOC_019618	XLOC_019618	TRINITY_DN84571_c0_g1_i1:0-1165	sample1_to_sample8	sample9_to_sample16	OK	31.6231	17.2541	-0.87404	-1.10796	0.0018	0.0239707	yes	sp	Q86FQ0	ACTP1_SAGRO	actp1	DELTA-sagatoxin-Srs1a OS=Sagartia rosea PE=1 SV=1
XLOC_004776	XLOC_004776	TRINITY_DN102571_c2_g4_i1:0-527	sample1_to_sample8	sample9_to_sample16	OK	1459.32	795.433	-0.875487	-1.12179	0.0018	0.0239707	yes	sp	Q6PC60	H2B3_DANRE	hist2h2l	Histone H2B 3 OS=Danio rerio GN=hist2h2l PE=2 SV=3
XLOC_029972	XLOC_029972	TRINITY_DN97196_c2_g1_i1:0-1921	sample1_to_sample8	sample9_to_sample16	OK	17.5517	9.5375	-0.879929	-1.27658	0.00025	0.0054751	yes
XLOC_002418	XLOC_002418	TRINITY_DN101330_c4_g1_i1:0-4235	sample1_to_sample8	sample9_to_sample16	OK	2.01181	1.093	-0.880201	-1.06976	0.00205	0.025947	yes
XLOC_031858	XLOC_031858	TRINITY_DN98317_c4_g4_i2:1-1276	sample1_to_sample8	sample9_to_sample16	OK	106.583	57.9039	-0.88024	-1.2742	0.0004	0.00787761	yes	sp	Q5KR47	TPM3_BOVIN	tpm3	Tropomyosin alpha-3 chain OS=Bos taurus GN=TPM3 PE=2 SV=1
XLOC_023272	XLOC_023272	TRINITY_DN91464_c0_g6_i1:0-282	sample1_to_sample8	sample9_to_sample16	OK	304.349	165.286	-0.880758	-1.22759	0.00055	0.0101146	yes	sp	A4SP09	HSCA_AERS4	hsca	Chaperone protein HscA homolog OS=Aeromonas salmonicida (strain A449) GN=hscA PE=3 SV=1
XLOC_029460	XLOC_029460	TRINITY_DN96885_c1_g2_i1:2-266	sample1_to_sample8	sample9_to_sample16	OK	110.746	60.1143	-0.881481	-1.08352	0.00245	0.0295455	yes	sp	P62146	CALMA_ARBPU	calma	Calmodulin-alpha (Fragment) OS=Arbacia punctulata PE=1 SV=2
XLOC_013776	XLOC_013776	TRINITY_DN106601_c1_g1_i1:0-1488	sample1_to_sample8	sample9_to_sample16	OK	14.6111	7.92357	-0.882846	-1.21487	0.0007	0.0122473	yes
XLOC_009142	XLOC_009142	TRINITY_DN104620_c1_g1_i1:0-532	sample1_to_sample8	sample9_to_sample16	OK	122.718	66.522	-0.883447	-1.27899	0.0004	0.00787761	yes	sp	Q58639	Y1242_METJA	mj1242	Uncharacterized ABC transporter ATP-binding protein MJ1242 OS=Methanocaldococcus jannaschii (strain ATCC 43067 / DSM 2661 / JAL-1 / JCM 10045 / NBRC 100440) GN=MJ1242 PE=3 SV=1
XLOC_007994	XLOC_007994	TRINITY_DN104106_c4_g1_i1:0-548	sample1_to_sample8	sample9_to_sample16	OK	15.5107	8.40571	-0.883818	-0.999286	0.005	0.049052	yes	sp	Q85429	GLYC_RSVT	pc2	Putative envelope glycoprotein OS=Rice stripe virus (isolate T) GN=pc2 PE=1 SV=1
XLOC_019565	XLOC_019565	TRINITY_DN84431_c0_g1_i1:0-2041	sample1_to_sample8	sample9_to_sample16	OK	11.3951	6.17079	-0.884889	-1.1737	0.0011	0.0169101	yes	sp	Q5E9Z7	RPC4_BOVIN	polr3d	DNA-directed RNA polymerase III subunit RPC4 OS=Bos taurus GN=POLR3D PE=2 SV=1
XLOC_001543	XLOC_001543	TRINITY_DN100869_c2_g3_i6:2-2745	sample1_to_sample8	sample9_to_sample16	OK	5.37145	2.90832	-0.885124	-1.132	0.00185	0.0244108	yes	sp	Q12872	SFSWA_HUMAN	sfswap	Splicing factor, suppressor of white-apricot homolog OS=Homo sapiens GN=SFSWAP PE=1 SV=3
XLOC_031388	XLOC_031388	TRINITY_DN98063_c7_g1_i1:0-4162	sample1_to_sample8	sample9_to_sample16	OK	4.08341	2.20783	-0.887143	-1.13435	0.0011	0.0169101	yes
XLOC_013471	XLOC_013471	TRINITY_DN106483_c2_g4_i1:0-385	sample1_to_sample8	sample9_to_sample16	OK	50.7111	27.4062	-0.8878	-1.11731	0.0019	0.0248633	yes	sp	Q91ZP3	LPIN1_MOUSE	lpin1	Phosphatidate phosphatase LPIN1 OS=Mus musculus GN=Lpin1 PE=1 SV=1
XLOC_029517	XLOC_029517	TRINITY_DN96922_c0_g3_i2:1-1843	sample1_to_sample8	sample9_to_sample16	OK	32.0232	17.2884	-0.889312	-1.30926	0.00015	0.00357696	yes	sp	Q7Z7D3	VTCN1_HUMAN	vtcn1	V-set domain-containing T-cell activation inhibitor 1 OS=Homo sapiens GN=VTCN1 PE=1 SV=1
XLOC_014736	XLOC_014736	TRINITY_DN106999_c0_g4_i1:0-232	sample1_to_sample8	sample9_to_sample16	OK	13391.4	7220.32	-0.891171	-1.27711	0.00285	0.0329153	yes	sp	Q89Z16	MNTP_BACTN	mntp	Putative manganese efflux pump MntP OS=Bacteroides thetaiotaomicron (strain ATCC 29148 / DSM 2079 / NCTC 10582 / E50 / VPI-5482) GN=mntP PE=3 SV=1
XLOC_018048	XLOC_018048	TRINITY_DN75984_c0_g1_i1:0-365	sample1_to_sample8	sample9_to_sample16	OK	138.573	74.6854	-0.891749	-1.1779	0.00085	0.0140931	yes	sp	Q6AZ83	G6PC3_RAT	g6pc3	Glucose-6-phosphatase 3 OS=Rattus norvegicus GN=G6pc3 PE=2 SV=1
XLOC_009247	XLOC_009247	TRINITY_DN104660_c4_g1_i1:0-1222	sample1_to_sample8	sample9_to_sample16	OK	8.65905	4.66405	-0.892627	-1.10576	0.00205	0.025947	yes	sp	Q5RHZ2	CC167_DANRE	ccdc167	Coiled-coil domain-containing protein 167 OS=Danio rerio GN=ccdc167 PE=4 SV=1
XLOC_003946	XLOC_003946	TRINITY_DN102128_c0_g1_i1:1-1256	sample1_to_sample8	sample9_to_sample16	OK	13.2457	7.13406	-0.892729	-1.17348	0.0009	0.014631	yes	sp	Q6P0I8	EXOS6_DANRE	exosc6	Exosome complex component MTR3 OS=Danio rerio GN=exosc6 PE=2 SV=2
XLOC_019171	XLOC_019171	TRINITY_DN82905_c0_g1_i1:0-1860	sample1_to_sample8	sample9_to_sample16	OK	27.2001	14.6304	-0.894644	-1.27287	0.00035	0.00715084	yes	sp	Q8R5J9	PRAF3_MOUSE	arl6ip5	PRA1 family protein 3 OS=Mus musculus GN=Arl6ip5 PE=1 SV=2
XLOC_004518	XLOC_004518	TRINITY_DN102439_c2_g1_i2:0-904	sample1_to_sample8	sample9_to_sample16	OK	39.9667	21.49	-0.895133	-1.26685	0.00045	0.00860543	yes	sp	Q6DRD3	DPOLB_DANRE	polb	DNA polymerase beta OS=Danio rerio GN=polb PE=2 SV=2
XLOC_023060	XLOC_023060	TRINITY_DN91173_c0_g2_i1:1-951	sample1_to_sample8	sample9_to_sample16	OK	13.1847	7.07426	-0.898217	-1.12677	0.0021	0.0263482	yes	sp	Q3T058	EI2BD_BOVIN	eif2b4	Translation initiation factor eIF-2B subunit delta OS=Bos taurus GN=EIF2B4 PE=2 SV=1
XLOC_026952	XLOC_026952	TRINITY_DN95130_c0_g3_i3:2-1427	sample1_to_sample8	sample9_to_sample16	OK	7.49679	4.01995	-0.899096	-1.09813	0.002	0.0256214	yes	sp	P26325	ADH1_GADMC	adh1	Alcohol dehydrogenase 1 OS=Gadus morhua subsp. callarias PE=1 SV=1
XLOC_012505	XLOC_012505	TRINITY_DN106076_c4_g1_i1:1-1173	sample1_to_sample8	sample9_to_sample16	OK	5.29728	2.83738	-0.900694	-1.01268	0.00405	0.0424687	yes	sp	A7I771	METK_METB6	mat	S-adenosylmethionine synthase OS=Methanoregula boonei (strain 6A8) GN=mat PE=3 SV=1
XLOC_003250	XLOC_003250	TRINITY_DN101761_c0_g4_i4:1-1153	sample1_to_sample8	sample9_to_sample16	OK	112.712	60.2313	-0.904062	-1.32343	0.00025	0.0054751	yes
XLOC_011423	XLOC_011423	TRINITY_DN105622_c0_g3_i2:1-203	sample1_to_sample8	sample9_to_sample16	OK	426.325	227.737	-0.904583	-1.10917	0.0027	0.0316915	yes	sp	Q821D9	RS20_CHLCV	rpst	30S ribosomal protein S20 OS=Chlamydophila caviae (strain GPIC) GN=rpsT PE=3 SV=1
XLOC_019118	XLOC_019118	TRINITY_DN82706_c1_g1_i1:43-1074	sample1_to_sample8	sample9_to_sample16	OK	7.38041	3.94003	-0.905497	-1.02196	0.00445	0.0454296	yes
XLOC_025914	XLOC_025914	TRINITY_DN94248_c0_g1_i1:0-1563	sample1_to_sample8	sample9_to_sample16	OK	12.7427	6.80186	-0.905666	-1.18776	0.0008	0.0135478	yes	sp	Q7SXF6	CREL2_DANRE	creld2	Cysteine-rich with EGF-like domain protein 2 OS=Danio rerio GN=creld2 PE=2 SV=2
XLOC_003178	XLOC_003178	TRINITY_DN101730_c3_g1_i1:0-304	sample1_to_sample8	sample9_to_sample16	OK	172.174	91.8489	-0.906537	-1.19535	0.001	0.0158024	yes	sp	D4AUH1	EBDG_ARTBC	arb_07888	Exo-beta-D-glucosaminidase ARB_07888 OS=Arthroderma benhamiae (strain ATCC MYA-4681 / CBS 112371) GN=ARB_07888 PE=1 SV=1
XLOC_010222	XLOC_010222	TRINITY_DN105087_c3_g3_i1:0-702	sample1_to_sample8	sample9_to_sample16	OK	37.8734	20.1886	-0.907647	-1.13415	0.00105	0.0164123	yes	sp	P70406	UCP2_MOUSE	ucp2	Mitochondrial uncoupling protein 2 OS=Mus musculus GN=Ucp2 PE=1 SV=1
XLOC_000262	XLOC_000262	TRINITY_DN100138_c2_g1_i1:1069-3449	sample1_to_sample8	sample9_to_sample16	OK	67.4467	35.93	-0.908558	-1.23168	0.00055	0.0101146	yes	sp	P22232	FBRL_XENLA	fbl	rRNA 2'-O-methyltransferase fibrillarin OS=Xenopus laevis GN=fbl PE=2 SV=1
XLOC_016346	XLOC_016346	TRINITY_DN143767_c0_g1_i1:34-648	sample1_to_sample8	sample9_to_sample16	OK	57.3557	30.5201	-0.910177	-1.22072	0.00055	0.0101146	yes	sp	O62680	CD59_PIG	cd59	CD59 glycoprotein OS=Sus scrofa GN=CD59 PE=1 SV=1
XLOC_022345	XLOC_022345	TRINITY_DN90172_c0_g1_i1:1-1320	sample1_to_sample8	sample9_to_sample16	OK	44.4242	23.6122	-0.911809	-1.33533	0.0002	0.00453696	yes	sp	Q6DH65	DENR_DANRE	denr	Density-regulated protein OS=Danio rerio GN=denr PE=1 SV=1
XLOC_011907	XLOC_011907	TRINITY_DN105826_c0_g1_i3:6-5100	sample1_to_sample8	sample9_to_sample16	OK	6.87432	3.65339	-0.91198	-1.31873	0.0002	0.00453696	yes	sp	Q5RG82	NS1BA_DANRE	ivns1abpa	Influenza virus NS1A-binding protein homolog A OS=Danio rerio GN=ivns1abpa PE=2 SV=1
XLOC_005427	XLOC_005427	TRINITY_DN102917_c4_g1_i12:51-697	sample1_to_sample8	sample9_to_sample16	OK	16.7269	8.88859	-0.912142	-1.06084	0.0038	0.040765	yes	sp	A7MBI0	PACN1_BOVIN	pacsin1	Protein kinase C and casein kinase substrate in neurons protein 1 OS=Bos taurus GN=PACSIN1 PE=2 SV=1
XLOC_015108	XLOC_015108	TRINITY_DN107149_c3_g1_i1:9-1499	sample1_to_sample8	sample9_to_sample16	OK	8.11744	4.31322	-0.91226	-1.1068	0.00265	0.0312436	yes
XLOC_019248	XLOC_019248	TRINITY_DN83179_c0_g1_i1:0-797	sample1_to_sample8	sample9_to_sample16	OK	16.0307	8.51288	-0.913113	-1.14585	0.0016	0.0219726	yes	sp	P56277	CMC4_HUMAN	cmc4	Cx9C motif-containing protein 4 OS=Homo sapiens GN=CMC4 PE=1 SV=1
XLOC_020614	XLOC_020614	TRINITY_DN87082_c0_g2_i1:0-1157	sample1_to_sample8	sample9_to_sample16	OK	22.1196	11.7237	-0.915901	-1.26993	0.0003	0.0063336	yes	sp	O43447	PPIH_HUMAN	ppih	Peptidyl-prolyl cis-trans isomerase H OS=Homo sapiens GN=PPIH PE=1 SV=1
XLOC_004359	XLOC_004359	TRINITY_DN102337_c5_g1_i3:0-2392	sample1_to_sample8	sample9_to_sample16	OK	5.40179	2.86289	-0.915966	-1.15061	0.0014	0.0200976	yes	sp	O19105	AAAT_RABIT	slc1a5	Neutral amino acid transporter B(0) OS=Oryctolagus cuniculus GN=SLC1A5 PE=2 SV=1
XLOC_004110	XLOC_004110	TRINITY_DN102210_c1_g3_i1:0-1574	sample1_to_sample8	sample9_to_sample16	OK	165.737	87.8315	-0.916084	-1.39535	5e-05	0.00145533	yes	sp	P20042	IF2B_HUMAN	eif2s2	Eukaryotic translation initiation factor 2 subunit 2 OS=Homo sapiens GN=EIF2S2 PE=1 SV=2
XLOC_000633	XLOC_000633	TRINITY_DN100354_c1_g1_i1:11-5219	sample1_to_sample8	sample9_to_sample16	OK	76.0461	40.235	-0.918423	-1.3867	0.0001	0.00258303	yes	sp	Q14714	SSPN_HUMAN	sspn	Sarcospan OS=Homo sapiens GN=SSPN PE=2 SV=3
XLOC_003230	XLOC_003230	TRINITY_DN101755_c2_g1_i2:0-3331	sample1_to_sample8	sample9_to_sample16	OK	2.33265	1.2341	-0.918509	-1.07887	0.00195	0.0252257	yes	sp	Q91V88	NPNT_MOUSE	npnt	Nephronectin OS=Mus musculus GN=Npnt PE=1 SV=1
XLOC_025813	XLOC_025813	TRINITY_DN94162_c1_g1_i1:0-382	sample1_to_sample8	sample9_to_sample16	OK	477.319	251.876	-0.92224	-1.34394	0.00015	0.00357696	yes	sp	Q4R806	GATM_MACFA	gatm	Glycine amidinotransferase, mitochondrial OS=Macaca fascicularis GN=GATM PE=2 SV=1
XLOC_010476	XLOC_010476	TRINITY_DN105203_c1_g1_i5:0-824	sample1_to_sample8	sample9_to_sample16	OK	270.449	142.702	-0.922355	-1.17147	0.0014	0.0200976	yes	sp	P84239	H3_URECA	h3	Histone H3 OS=Urechis caupo PE=1 SV=2
XLOC_008045	XLOC_008045	TRINITY_DN104124_c4_g1_i2:101-1459	sample1_to_sample8	sample9_to_sample16	OK	64.6399	34.081	-0.923456	-1.31113	0.0001	0.00258303	yes	sp	O13008	FABPH_ONCMY	fabp3	Fatty acid-binding protein, heart OS=Oncorhynchus mykiss GN=fabp3 PE=2 SV=3
XLOC_007681	XLOC_007681	TRINITY_DN103954_c8_g2_i2:0-5240	sample1_to_sample8	sample9_to_sample16	OK	2.48951	1.31135	-0.92481	-1.18564	0.0009	0.014631	yes
XLOC_004111	XLOC_004111	TRINITY_DN102210_c1_g7_i1:1-1702	sample1_to_sample8	sample9_to_sample16	OK	421.287	221.829	-0.925355	-1.36176	0.00015	0.00357696	yes	sp	P20042	IF2B_HUMAN	eif2s2	Eukaryotic translation initiation factor 2 subunit 2 OS=Homo sapiens GN=EIF2S2 PE=1 SV=2
XLOC_021340	XLOC_021340	TRINITY_DN88514_c0_g1_i1:0-918	sample1_to_sample8	sample9_to_sample16	OK	8.19235	4.31106	-0.926234	-1.04247	0.0048	0.0479213	yes
XLOC_006557	XLOC_006557	TRINITY_DN103476_c1_g1_i2:3-521	sample1_to_sample8	sample9_to_sample16	OK	15.6556	8.23724	-0.926441	-1.02327	0.00485	0.0480569	yes
XLOC_004965	XLOC_004965	TRINITY_DN102675_c3_g1_i1:411-2169	sample1_to_sample8	sample9_to_sample16	OK	18.3636	9.66055	-0.926669	-1.20469	0.0009	0.014631	yes	sp	O75954	TSN9_HUMAN	tspan9	Tetraspanin-9 OS=Homo sapiens GN=TSPAN9 PE=1 SV=1
XLOC_015617	XLOC_015617	TRINITY_DN107366_c1_g1_i5:5924-6264	sample1_to_sample8	sample9_to_sample16	OK	165.595	86.978	-0.928939	-1.51767	0.00125	0.018515	yes	sp	Q2PQH8	GDE_CANLF	agl	Glycogen debranching enzyme OS=Canis lupus familiaris GN=AGL PE=2 SV=1
XLOC_014651	XLOC_014651	TRINITY_DN106963_c4_g2_i1:0-243	sample1_to_sample8	sample9_to_sample16	OK	19170.2	10058.2	-0.930485	-1.37217	0.0001	0.00258303	yes	sp	Q90339	MYSS_CYPCA	myss	Myosin heavy chain, fast skeletal muscle OS=Cyprinus carpio PE=2 SV=2
XLOC_027140	XLOC_027140	TRINITY_DN95257_c2_g3_i4:0-2827	sample1_to_sample8	sample9_to_sample16	OK	80.7963	42.3601	-0.931584	-1.42063	5e-05	0.00145533	yes	sp	P84172	EFTU_CHICK	tufm	Elongation factor Tu, mitochondrial (Fragment) OS=Gallus gallus GN=TUFM PE=1 SV=1
XLOC_013362	XLOC_013362	TRINITY_DN106441_c2_g2_i2:20-2229	sample1_to_sample8	sample9_to_sample16	OK	4.7492	2.48821	-0.932578	-1.10472	0.00205	0.025947	yes	sp	P11087	CO1A1_MOUSE	col1a1	Collagen alpha-1(I) chain OS=Mus musculus GN=Col1a1 PE=1 SV=4
XLOC_010638	XLOC_010638	TRINITY_DN105266_c1_g1_i1:0-3591	sample1_to_sample8	sample9_to_sample16	OK	5.12766	2.68625	-0.932709	-1.17265	0.0007	0.0122473	yes	sp	Q9DBY4	TRIL_MOUSE	tril	TLR4 interactor with leucine rich repeats OS=Mus musculus GN=Tril PE=2 SV=1
XLOC_032137	XLOC_032137	TRINITY_DN98477_c0_g1_i1:16-1123	sample1_to_sample8	sample9_to_sample16	OK	97.3229	50.846	-0.936646	-1.39208	5e-05	0.00145533	yes	sp	P68247	TNNI2_COTJA	tnni2	Troponin I, fast skeletal muscle OS=Coturnix coturnix japonica GN=TNNI2 PE=3 SV=2
XLOC_026665	XLOC_026665	TRINITY_DN94873_c0_g2_i1:0-910	sample1_to_sample8	sample9_to_sample16	OK	53.4477	27.8996	-0.937881	-1.37	5e-05	0.00145533	yes	sp	P62958	HINT1_BOVIN	hint1	Histidine triad nucleotide-binding protein 1 OS=Bos taurus GN=HINT1 PE=1 SV=2
XLOC_003121	XLOC_003121	TRINITY_DN101712_c3_g2_i1:2-2316	sample1_to_sample8	sample9_to_sample16	OK	3.3511	1.74777	-0.93912	-1.12496	0.00145	0.0204994	yes
XLOC_013505	XLOC_013505	TRINITY_DN106505_c6_g1_i1:0-1603	sample1_to_sample8	sample9_to_sample16	OK	6.95182	3.62234	-0.940469	-1.1807	0.0014	0.0200976	yes	sp	Q6GM07	CINP_XENLA	cinp	Cyclin-dependent kinase 2-interacting protein OS=Xenopus laevis GN=cinp PE=2 SV=1
XLOC_013944	XLOC_013944	TRINITY_DN106670_c2_g1_i1:0-2572	sample1_to_sample8	sample9_to_sample16	OK	6.56022	3.41541	-0.941687	-1.20771	0.0007	0.0122473	yes	sp	Q9Y2K3	MYH15_HUMAN	myh15	Myosin-15 OS=Homo sapiens GN=MYH15 PE=1 SV=5
XLOC_017943	XLOC_017943	TRINITY_DN74601_c0_g1_i1:0-227	sample1_to_sample8	sample9_to_sample16	OK	6557.66	3413.8	-0.941804	-1.37029	5e-05	0.00145533	yes	sp	Q11212	ACT_SPOLI	act	Actin (Fragment) OS=Spodoptera littoralis PE=2 SV=1
XLOC_028010	XLOC_028010	TRINITY_DN95876_c0_g1_i1:0-2996	sample1_to_sample8	sample9_to_sample16	OK	13.5462	7.05125	-0.941937	-1.22912	0.001	0.0158024	yes	sp	E9QIN8	KL41A_DANRE	klhl41a	Kelch-like protein 41a OS=Danio rerio GN=klhl41a PE=2 SV=1
XLOC_000422	XLOC_000422	TRINITY_DN100233_c4_g1_i2:0-4296	sample1_to_sample8	sample9_to_sample16	OK	4.17753	2.17454	-0.94194	-0.996988	0.00485	0.0480569	yes	sp	P24008	S5A1_RAT	srd5a1	3-oxo-5-alpha-steroid 4-dehydrogenase 1 OS=Rattus norvegicus GN=Srd5a1 PE=1 SV=2
XLOC_004185	XLOC_004185	TRINITY_DN102250_c0_g2_i2:0-1962	sample1_to_sample8	sample9_to_sample16	OK	8.79538	4.57709	-0.942315	-1.26044	0.0001	0.00258303	yes	sp	A6QPQ5	RM01_BOVIN	mrpl1	39S ribosomal protein L1, mitochondrial OS=Bos taurus GN=MRPL1 PE=1 SV=1
XLOC_013629	XLOC_013629	TRINITY_DN106544_c2_g2_i2:0-1308	sample1_to_sample8	sample9_to_sample16	OK	4.79506	2.4946	-0.94274	-1.04483	0.0039	0.0413614	yes	sp	Q4VAH7	HECA2_MOUSE	hepacam2	HEPACAM family member 2 OS=Mus musculus GN=Hepacam2 PE=2 SV=1
XLOC_012022	XLOC_012022	TRINITY_DN105875_c3_g3_i3:0-6750	sample1_to_sample8	sample9_to_sample16	OK	15.6818	8.15134	-0.943978	-1.42762	5e-05	0.00145533	yes	sp	Q8BSM7	LAT3_MOUSE	slc43a1	Large neutral amino acids transporter small subunit 3 OS=Mus musculus GN=Slc43a1 PE=1 SV=1
XLOC_002784	XLOC_002784	TRINITY_DN101546_c3_g1_i1:0-1829	sample1_to_sample8	sample9_to_sample16	OK	166.994	86.7913	-0.944176	-1.3788	0.00015	0.00357696	yes	sp	P50143	TCPG_XENLA	cct3	T-complex protein 1 subunit gamma OS=Xenopus laevis GN=cct3 PE=2 SV=2
XLOC_005291	XLOC_005291	TRINITY_DN102851_c0_g1_i1:0-2237	sample1_to_sample8	sample9_to_sample16	OK	2.14227	1.11164	-0.946453	-1.01077	0.00485	0.0480569	yes
XLOC_028262	XLOC_028262	TRINITY_DN96040_c1_g3_i1:0-1061	sample1_to_sample8	sample9_to_sample16	OK	38.3719	19.8735	-0.949202	-1.33816	0.00015	0.00357696	yes	sp	P07108	ACBP_HUMAN	dbi	Acyl-CoA-binding protein OS=Homo sapiens GN=DBI PE=1 SV=2
XLOC_009070	XLOC_009070	TRINITY_DN104593_c6_g2_i1:0-1602	sample1_to_sample8	sample9_to_sample16	OK	28.8846	14.9587	-0.949312	-1.38047	0.0001	0.00258303	yes	sp	Q8VC88	GRAN_MOUSE	gca	Grancalcin OS=Mus musculus GN=Gca PE=1 SV=1
XLOC_032865	XLOC_032865	TRINITY_DN98838_c2_g1_i5:0-202	sample1_to_sample8	sample9_to_sample16	OK	315.046	163.12	-0.949627	-1.1306	0.00145	0.0204994	yes	sp	Q90X97	ACTS_ATRMM	acta1	Actin, alpha skeletal muscle OS=Atractaspis microlepidota microlepidota GN=ACTA1 PE=2 SV=1
XLOC_033735	XLOC_033735	TRINITY_DN99294_c2_g1_i1:0-925	sample1_to_sample8	sample9_to_sample16	OK	164.113	84.9149	-0.950596	-1.42727	0.00015	0.00357696	yes
XLOC_009354	XLOC_009354	TRINITY_DN104704_c3_g1_i19:0-1157	sample1_to_sample8	sample9_to_sample16	OK	11.3131	5.83405	-0.955423	-1.20448	0.0009	0.014631	yes	sp	P70210	TEAD3_MOUSE	tead3	Transcriptional enhancer factor TEF-5 OS=Mus musculus GN=Tead3 PE=2 SV=2
XLOC_022417	XLOC_022417	TRINITY_DN90276_c0_g1_i1:2-923	sample1_to_sample8	sample9_to_sample16	OK	14.3053	7.37671	-0.955497	-1.20017	0.0011	0.0169101	yes
XLOC_019888	XLOC_019888	TRINITY_DN85315_c0_g1_i1:0-1242	sample1_to_sample8	sample9_to_sample16	OK	75.9188	39.1143	-0.956761	-1.33064	0.00025	0.0054751	yes	sp	O13224	HSPB1_POELU	hspb1	Heat shock protein beta-1 OS=Poeciliopsis lucida GN=hspb1 PE=2 SV=1
XLOC_029850	XLOC_029850	TRINITY_DN97119_c4_g1_i1:0-1671	sample1_to_sample8	sample9_to_sample16	OK	7.77134	3.99457	-0.960122	-1.21636	0.0012	0.0179422	yes	sp	Q5EAR5	TRPT1_DANRE	trpt1	tRNA 2'-phosphotransferase 1 OS=Danio rerio GN=trpt1 PE=2 SV=2
XLOC_021395	XLOC_021395	TRINITY_DN88634_c0_g1_i1:0-611	sample1_to_sample8	sample9_to_sample16	OK	19.5377	10.0258	-0.962544	-1.14063	0.001	0.0158024	yes	sp	Q8K559	OTOSP_CAVPO	otos	Otospiralin OS=Cavia porcellus GN=OTOS PE=2 SV=1
XLOC_025568	XLOC_025568	TRINITY_DN93960_c2_g1_i5:0-1239	sample1_to_sample8	sample9_to_sample16	OK	88.8624	45.5609	-0.963778	-1.36347	0.0002	0.00453696	yes	sp	P12620	TNNT3_CHICK	tnnt3	Troponin T, fast skeletal muscle isoforms OS=Gallus gallus GN=TNNT3 PE=1 SV=3
XLOC_027106	XLOC_027106	TRINITY_DN95243_c4_g1_i1:2-3189	sample1_to_sample8	sample9_to_sample16	OK	4.30386	2.20352	-0.965822	-1.18894	0.00095	0.0152869	yes	sp	Q6ZRI0	OTOG_HUMAN	otog	Otogelin OS=Homo sapiens GN=OTOG PE=1 SV=3
XLOC_031977	XLOC_031977	TRINITY_DN98384_c2_g3_i1:10-715	sample1_to_sample8	sample9_to_sample16	OK	29.0096	14.8497	-0.966091	-1.24253	0.0007	0.0122473	yes	sp	O13154	PACN2_CHICK	pacsin2	Protein kinase C and casein kinase substrate in neurons protein 2 OS=Gallus gallus GN=PACSIN2 PE=1 SV=1
XLOC_027651	XLOC_027651	TRINITY_DN95641_c0_g2_i3:0-533	sample1_to_sample8	sample9_to_sample16	OK	564.823	288.908	-0.967188	-1.33179	0.0002	0.00453696	yes	sp	Q11212	ACT_SPOLI	act	Actin (Fragment) OS=Spodoptera littoralis PE=2 SV=1
XLOC_033906	XLOC_033906	TRINITY_DN99385_c1_g2_i3:1-3844	sample1_to_sample8	sample9_to_sample16	OK	11.9304	6.09816	-0.968194	-1.31421	0.0003	0.0063336	yes	sp	P41732	TSN7_HUMAN	tspan7	Tetraspanin-7 OS=Homo sapiens GN=TSPAN7 PE=1 SV=2
XLOC_000708	XLOC_000708	TRINITY_DN100401_c6_g1_i3:7-315	sample1_to_sample8	sample9_to_sample16	OK	74.8901	38.2741	-0.968406	-1.14213	0.00205	0.025947	yes	sp	A2BGU9	SERHL_DANRE	serhl	Serine hydrolase-like protein OS=Danio rerio GN=serhl PE=2 SV=1
XLOC_021826	XLOC_021826	TRINITY_DN89343_c1_g1_i2:0-1483	sample1_to_sample8	sample9_to_sample16	OK	8.4051	4.28772	-0.971056	-1.2249	0.0011	0.0169101	yes	sp	Q642M9	DHDH_DANRE	dhdh	Trans-1,2-dihydrobenzene-1,2-diol dehydrogenase OS=Danio rerio GN=dhdh PE=2 SV=2
XLOC_006989	XLOC_006989	TRINITY_DN103663_c2_g6_i6:0-485	sample1_to_sample8	sample9_to_sample16	OK	26.0748	13.2902	-0.972295	-1.1293	0.0011	0.0169101	yes
XLOC_003726	XLOC_003726	TRINITY_DN102031_c0_g2_i1:0-1520	sample1_to_sample8	sample9_to_sample16	OK	93.1308	47.4088	-0.974103	-1.50422	5e-05	0.00145533	yes
XLOC_019923	XLOC_019923	TRINITY_DN85420_c0_g2_i1:0-1356	sample1_to_sample8	sample9_to_sample16	OK	33.1972	16.8463	-0.978626	-1.42523	5e-05	0.00145533	yes	sp	Q566V0	ARCH_DANRE	zbtb8os	Protein archease OS=Danio rerio GN=zbtb8os PE=2 SV=2
XLOC_010252	XLOC_010252	TRINITY_DN105100_c0_g1_i1:0-1299	sample1_to_sample8	sample9_to_sample16	OK	152.505	77.2743	-0.9808	-1.49048	5e-05	0.00145533	yes	sp	Q88DZ0	ILVC_PSEPK	ilvc	Ketol-acid reductoisomerase OS=Pseudomonas putida (strain KT2440) GN=ilvC PE=3 SV=1
XLOC_032854	XLOC_032854	TRINITY_DN98834_c1_g2_i1:0-3164	sample1_to_sample8	sample9_to_sample16	OK	5.72158	2.89909	-0.980815	-1.28242	0.00035	0.00715084	yes	sp	Q5CZN0	FITM1_DANRE	fitm1l	Fat storage-inducing transmembrane protein 1 OS=Danio rerio GN=fitm1 PE=2 SV=1
XLOC_010665	XLOC_010665	TRINITY_DN105277_c3_g1_i1:1-741	sample1_to_sample8	sample9_to_sample16	OK	43.5207	22.0386	-0.981669	-1.35877	0.00015	0.00357696	yes
XLOC_025723	XLOC_025723	TRINITY_DN94093_c1_g3_i3:0-2216	sample1_to_sample8	sample9_to_sample16	OK	3.02238	1.53037	-0.981806	-1.14237	0.00095	0.0152869	yes	sp	Q6DGG1	ABHEB_RAT	abhd14b	Protein ABHD14B OS=Rattus norvegicus GN=Abhd14b PE=2 SV=1
XLOC_007984	XLOC_007984	TRINITY_DN104101_c1_g1_i2:1918-4991	sample1_to_sample8	sample9_to_sample16	OK	104.287	52.7607	-0.983018	-1.47896	0.0001	0.00258303	yes	sp	O00458	IFRD1_HUMAN	ifrd1	Interferon-related developmental regulator 1 OS=Homo sapiens GN=IFRD1 PE=1 SV=4
XLOC_015780	XLOC_015780	TRINITY_DN107422_c1_g1_i1:0-547	sample1_to_sample8	sample9_to_sample16	OK	17.3604	8.75131	-0.988232	-1.10585	0.00235	0.028778	yes
XLOC_027312	XLOC_027312	TRINITY_DN95387_c0_g3_i1:0-1550	sample1_to_sample8	sample9_to_sample16	OK	7.02162	3.52528	-0.994067	-1.2251	0.0007	0.0122473	yes	sp	Q5EA11	TTC4_BOVIN	ttc4	Tetratricopeptide repeat protein 4 OS=Bos taurus GN=TTC4 PE=2 SV=2
XLOC_023629	XLOC_023629	TRINITY_DN91932_c2_g2_i1:26-781	sample1_to_sample8	sample9_to_sample16	OK	16.4537	8.25912	-0.994349	-1.16873	0.00105	0.0164123	yes	sp	Q791B0	UBL5_PSAOB	ubl5	Ubiquitin-like protein 5 OS=Psammomys obesus GN=UBL5 PE=3 SV=1
XLOC_026509	XLOC_026509	TRINITY_DN94763_c6_g1_i1:41-676	sample1_to_sample8	sample9_to_sample16	OK	64.4103	32.3239	-0.99469	-1.38349	0.0001	0.00258303	yes
XLOC_013964	XLOC_013964	TRINITY_DN106676_c7_g2_i1:0-704	sample1_to_sample8	sample9_to_sample16	OK	71.6561	35.9505	-0.995079	-1.43624	0.0001	0.00258303	yes
XLOC_009929	XLOC_009929	TRINITY_DN104956_c2_g1_i1:0-687	sample1_to_sample8	sample9_to_sample16	OK	7.24939	3.63325	-0.996598	-0.992053	0.005	0.049052	yes
XLOC_009130	XLOC_009130	TRINITY_DN104613_c2_g1_i1:1-2117	sample1_to_sample8	sample9_to_sample16	OK	2.62814	1.31619	-0.997676	-1.11382	0.00155	0.021416	yes
XLOC_030471	XLOC_030471	TRINITY_DN97498_c7_g1_i1:0-2280	sample1_to_sample8	sample9_to_sample16	OK	6.94359	3.47677	-0.997936	-1.2306	0.00095	0.0152869	yes
XLOC_000556	XLOC_000556	TRINITY_DN100307_c3_g1_i1:0-243	sample1_to_sample8	sample9_to_sample16	OK	73.1941	36.6044	-0.99971	-1.07327	0.0039	0.0413614	yes
XLOC_021052	XLOC_021052	TRINITY_DN87962_c2_g2_i1:59-1175	sample1_to_sample8	sample9_to_sample16	OK	16.4721	8.2231	-1.00227	-1.24954	0.00045	0.00860543	yes	sp	Q8VCC1	PGDH_MOUSE	hpgd	15-hydroxyprostaglandin dehydrogenase [NAD(+)] OS=Mus musculus GN=Hpgd PE=1 SV=1
XLOC_031303	XLOC_031303	TRINITY_DN98013_c4_g4_i1:0-864	sample1_to_sample8	sample9_to_sample16	OK	8.58315	4.2847	-1.00231	-1.11266	0.00205	0.025947	yes
XLOC_010024	XLOC_010024	TRINITY_DN104992_c4_g1_i1:8-1267	sample1_to_sample8	sample9_to_sample16	OK	16.6894	8.32986	-1.00257	-1.26768	0.00015	0.00357696	yes	sp	Q9KG45	GLMS_BACHD	glms	Glutamine--fructose-6-phosphate aminotransferase [isomerizing] OS=Bacillus halodurans (strain ATCC BAA-125 / DSM 18197 / FERM 7344 / JCM 9153 / C-125) GN=glmS PE=3 SV=3
XLOC_000570	XLOC_000570	TRINITY_DN100314_c0_g2_i1:8-792	sample1_to_sample8	sample9_to_sample16	OK	18.8036	9.37151	-1.00466	-1.22405	0.0008	0.0135478	yes	sp	P68247	TNNI2_COTJA	tnni2	Troponin I, fast skeletal muscle OS=Coturnix coturnix japonica GN=TNNI2 PE=3 SV=2
XLOC_024320	XLOC_024320	TRINITY_DN92737_c0_g2_i2:0-291	sample1_to_sample8	sample9_to_sample16	OK	3334.59	1660.19	-1.00616	-1.41089	5e-05	0.00145533	yes	sp	P20399	ACT2_XENTR	act2	Actin, alpha cardiac muscle 2 OS=Xenopus tropicalis PE=2 SV=1
XLOC_011246	XLOC_011246	TRINITY_DN105541_c3_g1_i1:0-2224	sample1_to_sample8	sample9_to_sample16	OK	979.06	487.178	-1.00695	-1.33736	0.00015	0.00357696	yes	sp	P02467	CO1A2_CHICK	col1a2	Collagen alpha-2(I) chain (Fragments) OS=Gallus gallus GN=COL1A2 PE=1 SV=2
XLOC_020007	XLOC_020007	TRINITY_DN85638_c0_g1_i1:0-2717	sample1_to_sample8	sample9_to_sample16	OK	4.96589	2.46791	-1.00876	-1.27615	0.0006	0.0108205	yes	sp	Q9UKI2	BORG2_HUMAN	cdc42ep3	Cdc42 effector protein 3 OS=Homo sapiens GN=CDC42EP3 PE=1 SV=1
XLOC_000705	XLOC_000705	TRINITY_DN100401_c4_g1_i3:2-1480	sample1_to_sample8	sample9_to_sample16	OK	3.37301	1.674	-1.01073	-1.04517	0.00465	0.0467777	yes	sp	A2BGU9	SERHL_DANRE	serhl	Serine hydrolase-like protein OS=Danio rerio GN=serhl PE=2 SV=1
XLOC_025929	XLOC_025929	TRINITY_DN94254_c0_g1_i1:0-2506	sample1_to_sample8	sample9_to_sample16	OK	5.12363	2.54166	-1.01139	-1.13801	0.0015	0.0209444	yes	sp	B7SXM5	IER2_DANRE	ier2	Immediate early response gene 2 protein OS=Danio rerio GN=ier2 PE=1 SV=1
XLOC_023465	XLOC_023465	TRINITY_DN91733_c0_g1_i1:0-1568	sample1_to_sample8	sample9_to_sample16	OK	4.88782	2.42402	-1.01179	-1.19342	0.00085	0.0140931	yes	sp	Q8JHH5	CA109_DANRE	airim	Uncharacterized protein C1orf109 homolog OS=Danio rerio GN=zgc:109790 PE=2 SV=3
XLOC_014694	XLOC_014694	TRINITY_DN106981_c1_g2_i10:0-5869	sample1_to_sample8	sample9_to_sample16	OK	8.39574	4.16185	-1.01243	-1.471	5e-05	0.00145533	yes	sp	Q4JIJ3	METH_BOVIN	mtr	Methionine synthase OS=Bos taurus GN=MTR PE=2 SV=1
XLOC_025950	XLOC_025950	TRINITY_DN94276_c0_g1_i1:11-2509	sample1_to_sample8	sample9_to_sample16	OK	2.32507	1.15214	-1.01296	-1.04889	0.00215	0.0268691	yes
XLOC_011480	XLOC_011480	TRINITY_DN105646_c1_g8_i2:0-229	sample1_to_sample8	sample9_to_sample16	OK	393.198	194.571	-1.01496	-1.20498	0.0013	0.0190594	yes
XLOC_014349	XLOC_014349	TRINITY_DN106836_c1_g5_i2:0-852	sample1_to_sample8	sample9_to_sample16	OK	12.1605	6.01737	-1.015	-1.16478	0.00155	0.021416	yes	sp	Q62028	PLA2R_MOUSE	pla2r1	Secretory phospholipase A2 receptor OS=Mus musculus GN=Pla2r1 PE=1 SV=1
XLOC_014346	XLOC_014346	TRINITY_DN106836_c1_g10_i1:0-469	sample1_to_sample8	sample9_to_sample16	OK	97.9809	48.4589	-1.01574	-1.40144	0.00015	0.00357696	yes	sp	Q987N5	PANE_RHILO	mll6982	Putative 2-dehydropantoate 2-reductase OS=Rhizobium loti (strain MAFF303099) GN=mll6982 PE=3 SV=1
XLOC_029762	XLOC_029762	TRINITY_DN97069_c5_g3_i1:23-2042	sample1_to_sample8	sample9_to_sample16	OK	2.37502	1.17314	-1.01756	-1.07202	0.0023	0.0282312	yes
XLOC_032386	XLOC_032386	TRINITY_DN98608_c0_g1_i1:0-2343	sample1_to_sample8	sample9_to_sample16	OK	18.1308	8.95339	-1.01793	-1.47858	5e-05	0.00145533	yes	sp	Q9I9C3	AT233_ANGAN	atnb233	Sodium/potassium-transporting ATPase subunit beta-233 OS=Anguilla anguilla GN=atnb233 PE=1 SV=1
XLOC_031387	XLOC_031387	TRINITY_DN98063_c6_g1_i1:50-2003	sample1_to_sample8	sample9_to_sample16	OK	3.32976	1.644	-1.01821	-1.12936	0.00185	0.0244108	yes
XLOC_017959	XLOC_017959	TRINITY_DN74915_c0_g1_i1:0-1144	sample1_to_sample8	sample9_to_sample16	OK	6.4375	3.17618	-1.01921	-1.08932	0.004	0.0421678	yes
XLOC_005922	XLOC_005922	TRINITY_DN103179_c3_g2_i1:67-3541	sample1_to_sample8	sample9_to_sample16	OK	5.88344	2.90044	-1.02039	-1.39818	0.00015	0.00357696	yes	sp	B1AT66	MOT7_MOUSE	slc16a6	Monocarboxylate transporter 7 OS=Mus musculus GN=Slc16a6 PE=1 SV=1
XLOC_013160	XLOC_013160	TRINITY_DN106360_c0_g1_i1:0-1551	sample1_to_sample8	sample9_to_sample16	OK	45.3378	22.3183	-1.02249	-1.50014	0.0001	0.00258303	yes	sp	P16039	NPM_CHICK	npm1	Nucleophosmin OS=Gallus gallus GN=NPM1 PE=2 SV=1
XLOC_023660	XLOC_023660	TRINITY_DN91962_c1_g2_i1:3-1177	sample1_to_sample8	sample9_to_sample16	OK	9.17119	4.51203	-1.02333	-1.17599	0.0011	0.0169101	yes	sp	Q5XKE0	MYPC2_MOUSE	mybpc2	Myosin-binding protein C, fast-type OS=Mus musculus GN=Mybpc2 PE=1 SV=1
XLOC_024856	XLOC_024856	TRINITY_DN93272_c1_g1_i1:0-1466	sample1_to_sample8	sample9_to_sample16	OK	27.5632	13.5598	-1.02341	-1.4316	5e-05	0.00145533	yes	sp	Q1LUV9	M1I1B_DANRE	mid1ip1b	Mid1-interacting protein 1-B OS=Danio rerio GN=mid1ip1b PE=2 SV=1
XLOC_033793	XLOC_033793	TRINITY_DN99325_c12_g2_i1:2804-4158	sample1_to_sample8	sample9_to_sample16	OK	13.0197	6.39321	-1.02609	-1.36837	5e-05	0.00145533	yes	sp	Q4VBI2	IR3IP_DANRE	ier3ip1	Immediate early response 3-interacting protein 1 OS=Danio rerio GN=ier3ip1 PE=3 SV=1
XLOC_021012	XLOC_021012	TRINITY_DN87895_c0_g1_i2:0-420	sample1_to_sample8	sample9_to_sample16	OK	491.669	241.21	-1.0274	-1.51942	0.0001	0.00258303	yes	sp	Q8WZ42	TITIN_HUMAN	ttn	Titin OS=Homo sapiens GN=TTN PE=1 SV=4
XLOC_014608	XLOC_014608	TRINITY_DN106944_c4_g2_i2:2-5538	sample1_to_sample8	sample9_to_sample16	OK	6.88332	3.37621	-1.0277	-1.46043	5e-05	0.00145533	yes	sp	Q9UKP4	ATS7_HUMAN	adamts7	A disintegrin and metalloproteinase with thrombospondin motifs 7 OS=Homo sapiens GN=ADAMTS7 PE=1 SV=2
XLOC_000866	XLOC_000866	TRINITY_DN100494_c1_g1_i1:62-1095	sample1_to_sample8	sample9_to_sample16	OK	22.1938	10.8735	-1.02934	-1.3655	0.00025	0.0054751	yes
XLOC_028206	XLOC_028206	TRINITY_DN96007_c0_g1_i1:0-1491	sample1_to_sample8	sample9_to_sample16	OK	14.5635	7.13408	-1.02956	-1.3582	0.00035	0.00715084	yes	sp	P13668	STMN1_RAT	stmn1	Stathmin OS=Rattus norvegicus GN=Stmn1 PE=1 SV=2
XLOC_007154	XLOC_007154	TRINITY_DN103739_c1_g2_i1:0-2792	sample1_to_sample8	sample9_to_sample16	OK	2.4203	1.18531	-1.02992	-1.12094	0.0023	0.0282312	yes
XLOC_002560	XLOC_002560	TRINITY_DN101413_c0_g1_i1:0-603	sample1_to_sample8	sample9_to_sample16	OK	14.1402	6.92455	-1.03001	-1.13731	0.0018	0.0239707	yes	sp	P10550	NCAP_SYNV	ncap	Nucleoprotein OS=Sonchus yellow net virus GN=N PE=2 SV=1
XLOC_013777	XLOC_013777	TRINITY_DN106601_c2_g1_i1:18-1076	sample1_to_sample8	sample9_to_sample16	OK	5043.18	2469.68	-1.03001	-1.34876	0.00015	0.00357696	yes
XLOC_021195	XLOC_021195	TRINITY_DN88248_c0_g1_i1:0-1457	sample1_to_sample8	sample9_to_sample16	OK	6.37002	3.11912	-1.03016	-1.19964	0.00105	0.0164123	yes	sp	Q4RSM6	GPX8_TETNG	gpx8	Probable glutathione peroxidase 8 OS=Tetraodon nigroviridis GN=gpx8 PE=3 SV=1
XLOC_002515	XLOC_002515	TRINITY_DN101383_c0_g4_i1:25-4531	sample1_to_sample8	sample9_to_sample16	OK	7.9038	3.86879	-1.03067	-1.41518	0.0002	0.00453696	yes	sp	Q90342	MYC2_CYPCA	mycb	Transcriptional regulator Myc-2 OS=Cyprinus carpio GN=mycb PE=3 SV=1
XLOC_006157	XLOC_006157	TRINITY_DN103287_c2_g4_i2:0-3784	sample1_to_sample8	sample9_to_sample16	OK	5.2251	2.55575	-1.03171	-1.41235	0.0001	0.00258303	yes	sp	Q2V2M9	FHOD3_HUMAN	fhod3	FH1/FH2 domain-containing protein 3 OS=Homo sapiens GN=FHOD3 PE=1 SV=2
XLOC_006313	XLOC_006313	TRINITY_DN103359_c0_g1_i1:0-3479	sample1_to_sample8	sample9_to_sample16	OK	25.7582	12.5917	-1.03256	-1.52989	5e-05	0.00145533	yes	sp	Q99973	TEP1_HUMAN	tep1	Telomerase protein component 1 OS=Homo sapiens GN=TEP1 PE=1 SV=2
XLOC_006280	XLOC_006280	TRINITY_DN103345_c1_g1_i1:3-886	sample1_to_sample8	sample9_to_sample16	OK	6.2122	3.03616	-1.03286	-1.02333	0.0031	0.0349114	yes	sp	O15446	RPA34_HUMAN	polr1g	DNA-directed RNA polymerase I subunit RPA34 OS=Homo sapiens GN=CD3EAP PE=1 SV=1
XLOC_015986	XLOC_015986	TRINITY_DN107469_c5_g2_i2:4-330	sample1_to_sample8	sample9_to_sample16	OK	57.4167	28.043	-1.03383	-1.25385	0.00065	0.0116033	yes	sp	Q9H2Y7	ZN106_HUMAN	znf106	Zinc finger protein 106 OS=Homo sapiens GN=ZNF106 PE=1 SV=1
XLOC_003018	XLOC_003018	TRINITY_DN101656_c5_g1_i1:0-979	sample1_to_sample8	sample9_to_sample16	OK	12.6595	6.17782	-1.03505	-1.25673	0.00075	0.0129363	yes
XLOC_024272	XLOC_024272	TRINITY_DN92678_c0_g1_i1:0-1196	sample1_to_sample8	sample9_to_sample16	OK	9.04863	4.40927	-1.03716	-1.26614	0.00035	0.00715084	yes
XLOC_010664	XLOC_010664	TRINITY_DN105277_c1_g1_i1:23-299	sample1_to_sample8	sample9_to_sample16	OK	117.581	57.2191	-1.03909	-1.30398	0.0006	0.0108205	yes
XLOC_027456	XLOC_027456	TRINITY_DN95498_c0_g1_i1:0-968	sample1_to_sample8	sample9_to_sample16	OK	7.4849	3.63943	-1.04027	-1.14592	0.00195	0.0252257	yes	sp	Q6PFL8	THYN1_DANRE	thyn1	Thymocyte nuclear protein 1 OS=Danio rerio GN=thyn1 PE=2 SV=1
XLOC_013700	XLOC_013700	TRINITY_DN106575_c1_g1_i2:0-428	sample1_to_sample8	sample9_to_sample16	OK	40.488	19.6606	-1.04219	-1.15762	0.00365	0.0395308	yes
XLOC_003755	XLOC_003755	TRINITY_DN102044_c1_g4_i4:0-6107	sample1_to_sample8	sample9_to_sample16	OK	2.85236	1.38352	-1.04381	-1.26118	0.00025	0.0054751	yes
XLOC_032589	XLOC_032589	TRINITY_DN98701_c1_g1_i1:0-1504	sample1_to_sample8	sample9_to_sample16	OK	32.5822	15.7966	-1.04447	-1.4302	0.00025	0.0054751	yes	sp	A0MTA1	APEX1_DANRE	apex1	DNA-(apurinic or apyrimidinic site) lyase OS=Danio rerio GN=apex1 PE=1 SV=1
XLOC_029131	XLOC_029131	TRINITY_DN96644_c1_g1_i1:0-2320	sample1_to_sample8	sample9_to_sample16	OK	3.20129	1.54765	-1.04858	-1.23041	0.0005	0.00938033	yes
XLOC_003754	XLOC_003754	TRINITY_DN102044_c1_g4_i2:0-2062	sample1_to_sample8	sample9_to_sample16	OK	10.8547	5.23466	-1.05214	-1.28614	0.00055	0.0101146	yes
XLOC_014260	XLOC_014260	TRINITY_DN106805_c1_g10_i1:9-960	sample1_to_sample8	sample9_to_sample16	OK	1316.45	633.148	-1.05604	-1.54461	5e-05	0.00145533	yes	sp	Q8NB12	SMYD1_HUMAN	smyd1	Histone-lysine N-methyltransferase SMYD1 OS=Homo sapiens GN=SMYD1 PE=1 SV=1
XLOC_032940	XLOC_032940	TRINITY_DN98881_c0_g1_i1:0-2667	sample1_to_sample8	sample9_to_sample16	OK	8.92236	4.28862	-1.05691	-1.45239	5e-05	0.00145533	yes	sp	Q2KIJ2	MET18_BOVIN	mettl18	Histidine protein methyltransferase 1 homolog OS=Bos taurus GN=METTL18 PE=2 SV=1
XLOC_024301	XLOC_024301	TRINITY_DN92718_c1_g1_i1:32-2041	sample1_to_sample8	sample9_to_sample16	OK	2.19211	1.05296	-1.05787	-1.06802	0.004	0.0421678	yes
XLOC_024878	XLOC_024878	TRINITY_DN93295_c2_g1_i1:3-2186	sample1_to_sample8	sample9_to_sample16	OK	2.30606	1.10764	-1.05795	-1.13995	0.0022	0.0273	yes	sp	Q8K212	PACS1_MOUSE	pacs1	Phosphofurin acidic cluster sorting protein 1 OS=Mus musculus GN=Pacs1 PE=1 SV=2
XLOC_025614	XLOC_025614	TRINITY_DN94003_c0_g1_i1:0-2156	sample1_to_sample8	sample9_to_sample16	OK	2.00944	0.962298	-1.06224	-1.07707	0.0046	0.0465408	yes	sp	Q28E01	S20A2_XENTR	slc20a2	Sodium-dependent phosphate transporter 2 OS=Xenopus tropicalis GN=slc20a2 PE=2 SV=1
XLOC_020855	XLOC_020855	TRINITY_DN87568_c0_g1_i1:0-1858	sample1_to_sample8	sample9_to_sample16	OK	41.9335	20.0741	-1.06277	-1.5501	5e-05	0.00145533	yes
XLOC_011909	XLOC_011909	TRINITY_DN105826_c0_g1_i6:4-6445	sample1_to_sample8	sample9_to_sample16	OK	66.3702	31.7606	-1.0633	-1.51473	5e-05	0.00145533	yes	sp	Q5RG82	NS1BA_DANRE	ivns1abpa	Influenza virus NS1A-binding protein homolog A OS=Danio rerio GN=ivns1abpa PE=2 SV=1
XLOC_021263	XLOC_021263	TRINITY_DN88379_c1_g2_i1:1-1167	sample1_to_sample8	sample9_to_sample16	OK	4.23288	2.02093	-1.06663	-1.0754	0.0032	0.0357578	yes	sp	Q9ESP1	SDF2L_MOUSE	sdf2l1	Stromal cell-derived factor 2-like protein 1 OS=Mus musculus GN=Sdf2l1 PE=1 SV=2
XLOC_012651	XLOC_012651	TRINITY_DN106144_c3_g2_i1:64-2639	sample1_to_sample8	sample9_to_sample16	OK	7.00855	3.34594	-1.0667	-1.37748	0.00015	0.00357696	yes
XLOC_024823	XLOC_024823	TRINITY_DN93245_c6_g3_i1:6-1295	sample1_to_sample8	sample9_to_sample16	OK	2.70271	1.29017	-1.06685	-1.00147	0.00335	0.0369386	yes	sp	Q4QR77	F166A_RAT	cimip2a	Protein FAM166A OS=Rattus norvegicus GN=Fam166a PE=2 SV=1
XLOC_017040	XLOC_017040	TRINITY_DN54978_c0_g1_i1:1-773	sample1_to_sample8	sample9_to_sample16	OK	13.1102	6.25697	-1.06715	-1.19364	0.002	0.0256214	yes	sp	Q7ZUY3	H2AX_DANRE	h2ax	Histone H2AX OS=Danio rerio GN=h2afx PE=2 SV=3
XLOC_032837	XLOC_032837	TRINITY_DN98826_c0_g1_i1:0-3284	sample1_to_sample8	sample9_to_sample16	OK	3.58897	1.71231	-1.06763	-1.27868	0.0005	0.00938033	yes	sp	Q9ES44	S20A2_CRIGR	slc20a2	Sodium-dependent phosphate transporter 2 OS=Cricetulus griseus GN=SLC20A2 PE=1 SV=2
XLOC_003048	XLOC_003048	TRINITY_DN101672_c3_g1_i1:0-1509	sample1_to_sample8	sample9_to_sample16	OK	38.5181	18.3498	-1.06977	-1.54612	5e-05	0.00145533	yes	sp	Q4VC12	MSS51_HUMAN	mss51	Putative protein MSS51 homolog, mitochondrial OS=Homo sapiens GN=MSS51 PE=1 SV=2
XLOC_019805	XLOC_019805	TRINITY_DN85098_c1_g2_i1:74-2589	sample1_to_sample8	sample9_to_sample16	OK	23.5816	11.2304	-1.07025	-1.52967	5e-05	0.00145533	yes	sp	Q13442	HAP28_HUMAN	pdap1	28 kDa heat- and acid-stable phosphoprotein OS=Homo sapiens GN=PDAP1 PE=1 SV=1
XLOC_009796	XLOC_009796	TRINITY_DN104904_c2_g2_i1:163-1161	sample1_to_sample8	sample9_to_sample16	OK	23.5211	11.2	-1.07046	-1.41633	0.0001	0.00258303	yes	sp	Q7YRA3	EXOS4_BOVIN	exosc4	Exosome complex component RRP41 OS=Bos taurus GN=EXOSC4 PE=2 SV=3
XLOC_010205	XLOC_010205	TRINITY_DN105082_c2_g3_i1:0-232	sample1_to_sample8	sample9_to_sample16	OK	1606.49	763.888	-1.07248	-1.43389	0.0001	0.00258303	yes
XLOC_026848	XLOC_026848	TRINITY_DN95019_c1_g1_i1:0-1328	sample1_to_sample8	sample9_to_sample16	OK	4.06247	1.93112	-1.07292	-1.09429	0.00285	0.0329153	yes
XLOC_026090	XLOC_026090	TRINITY_DN94396_c0_g1_i4:3-3170	sample1_to_sample8	sample9_to_sample16	OK	2.52434	1.19917	-1.07387	-1.15888	0.0015	0.0209444	yes	sp	Q6GMV2	SMYD5_HUMAN	smyd5	SET and MYND domain-containing protein 5 OS=Homo sapiens GN=SMYD5 PE=1 SV=2
XLOC_010375	XLOC_010375	TRINITY_DN105159_c1_g3_i11:91-1019	sample1_to_sample8	sample9_to_sample16	OK	6.0697	2.88318	-1.07396	-1.10882	0.00325	0.036062	yes	sp	O54998	FKBP7_MOUSE	fkbp7	Peptidyl-prolyl cis-trans isomerase FKBP7 OS=Mus musculus GN=Fkbp7 PE=1 SV=1
XLOC_004376	XLOC_004376	TRINITY_DN102346_c0_g2_i2:2-889	sample1_to_sample8	sample9_to_sample16	OK	5.69909	2.7041	-1.07558	-1.09296	0.00215	0.0268691	yes	sp	Q6SA80	RND3_RAT	rnd3	Rho-related GTP-binding protein RhoE OS=Rattus norvegicus GN=Rnd3 PE=2 SV=1
XLOC_023306	XLOC_023306	TRINITY_DN91499_c2_g2_i1:0-1131	sample1_to_sample8	sample9_to_sample16	OK	28.4216	13.4474	-1.07966	-1.42232	0.0001	0.00258303	yes	sp	Q14324	MYPC2_HUMAN	mybpc2	Myosin-binding protein C, fast-type OS=Homo sapiens GN=MYBPC2 PE=1 SV=2
XLOC_031665	XLOC_031665	TRINITY_DN98222_c0_g2_i1:0-1515	sample1_to_sample8	sample9_to_sample16	OK	53.094	25.0889	-1.0815	-1.56148	5e-05	0.00145533	yes	sp	O35796	C1QBP_RAT	c1qbp	Complement component 1 Q subcomponent-binding protein, mitochondrial OS=Rattus norvegicus GN=C1qbp PE=1 SV=2
XLOC_006939	XLOC_006939	TRINITY_DN103641_c1_g1_i1:0-1254	sample1_to_sample8	sample9_to_sample16	OK	18.3956	8.68136	-1.08337	-1.41937	0.0001	0.00258303	yes	sp	Q61702	ITIH1_MOUSE	itih1	Inter-alpha-trypsin inhibitor heavy chain H1 OS=Mus musculus GN=Itih1 PE=1 SV=2
XLOC_006471	XLOC_006471	TRINITY_DN103440_c5_g1_i1:0-1399	sample1_to_sample8	sample9_to_sample16	OK	27.5935	13.0163	-1.08402	-1.53977	5e-05	0.00145533	yes
XLOC_011880	XLOC_011880	TRINITY_DN105820_c8_g3_i1:0-1411	sample1_to_sample8	sample9_to_sample16	OK	57.2325	26.9924	-1.08428	-1.63666	5e-05	0.00145533	yes	sp	Q9H2P9	DPH5_HUMAN	dph5	Diphthine methyl ester synthase OS=Homo sapiens GN=DPH5 PE=1 SV=2
XLOC_023266	XLOC_023266	TRINITY_DN91464_c0_g1_i1:0-235	sample1_to_sample8	sample9_to_sample16	OK	105.808	49.8135	-1.08684	-1.19517	0.0014	0.0200976	yes	sp	Q84JZ8	TCX4_ARATH	tcx4	Protein tesmin/TSO1-like CXC 4 OS=Arabidopsis thaliana GN=TCX4 PE=1 SV=1
XLOC_022674	XLOC_022674	TRINITY_DN90657_c0_g3_i2:0-2131	sample1_to_sample8	sample9_to_sample16	OK	2.17146	1.02097	-1.08872	-1.12395	0.0015	0.0209444	yes	sp	O95858	TSN15_HUMAN	tspan15	Tetraspanin-15 OS=Homo sapiens GN=TSPAN15 PE=1 SV=1
XLOC_019328	XLOC_019328	TRINITY_DN83524_c0_g1_i1:0-645	sample1_to_sample8	sample9_to_sample16	OK	10.9966	5.16534	-1.09013	-1.199	0.0005	0.00938033	yes	sp	Q6DGQ0	SPT4H_DANRE	supt4h1	Transcription elongation factor SPT4 OS=Danio rerio GN=supt4h1 PE=3 SV=1
XLOC_033776	XLOC_033776	TRINITY_DN99317_c3_g1_i1:0-5088	sample1_to_sample8	sample9_to_sample16	OK	6.56221	3.08177	-1.09042	-1.51768	5e-05	0.00145533	yes
XLOC_008745	XLOC_008745	TRINITY_DN104445_c2_g1_i2:17-600	sample1_to_sample8	sample9_to_sample16	OK	8.59763	4.03758	-1.09045	-1.06843	0.0021	0.0263482	yes
XLOC_023270	XLOC_023270	TRINITY_DN91464_c0_g4_i1:0-249	sample1_to_sample8	sample9_to_sample16	OK	238.387	111.748	-1.09305	-1.42882	5e-05	0.00145533	yes	sp	P32928	TBB1_COLGL	tub1	Tubulin beta-1 chain OS=Colletotrichum gloeosporioides GN=TUB1 PE=3 SV=1
XLOC_027316	XLOC_027316	TRINITY_DN95391_c6_g2_i1:0-1027	sample1_to_sample8	sample9_to_sample16	OK	196.601	92.1453	-1.09329	-1.66824	5e-05	0.00145533	yes	sp	Q6AY64	CF120_RAT	cf120	UPF0669 protein C6orf120 homolog OS=Rattus norvegicus PE=2 SV=1
XLOC_003050	XLOC_003050	TRINITY_DN101672_c5_g1_i2:456-1604	sample1_to_sample8	sample9_to_sample16	OK	11.6043	5.42643	-1.09658	-1.31095	0.0001	0.00258303	yes	sp	Q4VC12	MSS51_HUMAN	mss51	Putative protein MSS51 homolog, mitochondrial OS=Homo sapiens GN=MSS51 PE=1 SV=2
XLOC_011278	XLOC_011278	TRINITY_DN105557_c1_g1_i7:1466-2228	sample1_to_sample8	sample9_to_sample16	OK	7.70692	3.60077	-1.09785	-1.12526	0.00195	0.0252257	yes	sp	Q13442	HAP28_HUMAN	pdap1	28 kDa heat- and acid-stable phosphoprotein OS=Homo sapiens GN=PDAP1 PE=1 SV=1
XLOC_014054	XLOC_014054	TRINITY_DN106714_c0_g1_i1:2-1473	sample1_to_sample8	sample9_to_sample16	OK	9.44536	4.40953	-1.09898	-1.38978	0.0001	0.00258303	yes
XLOC_029245	XLOC_029245	TRINITY_DN96717_c5_g11_i1:0-633	sample1_to_sample8	sample9_to_sample16	OK	7.04481	3.28036	-1.10271	-1.07118	0.00325	0.036062	yes
XLOC_031825	XLOC_031825	TRINITY_DN98305_c3_g2_i6:0-1956	sample1_to_sample8	sample9_to_sample16	OK	2.41869	1.12547	-1.1037	-1.15128	0.0018	0.0239707	yes	sp	A2AKM2	HACD4_MOUSE	hacd4	Very-long-chain (3R)-3-hydroxyacyl-CoA dehydratase 4 OS=Mus musculus GN=Hacd4 PE=2 SV=2
XLOC_034643	XLOC_034643	TRINITY_DN99789_c3_g1_i1:0-1087	sample1_to_sample8	sample9_to_sample16	OK	3.57088	1.65926	-1.10574	-1.02381	0.0051	0.0498786	yes
XLOC_010258	XLOC_010258	TRINITY_DN105101_c3_g1_i2:0-1515	sample1_to_sample8	sample9_to_sample16	OK	5257.93	2438.74	-1.10836	-1.37772	0.0002	0.00453696	yes	sp	P82159	MLE1_LIZRA	mle1	Myosin light chain 1, skeletal muscle isoform OS=Liza ramada PE=1 SV=1
XLOC_006372	XLOC_006372	TRINITY_DN103397_c3_g1_i1:12-1022	sample1_to_sample8	sample9_to_sample16	OK	13.6959	6.3524	-1.10837	-1.38553	5e-05	0.00145533	yes
XLOC_023271	XLOC_023271	TRINITY_DN91464_c0_g5_i1:0-200	sample1_to_sample8	sample9_to_sample16	OK	340.895	158.064	-1.10882	-1.35001	0.00025	0.0054751	yes	sp	O43291	SPIT2_HUMAN	spint2	Kunitz-type protease inhibitor 2 OS=Homo sapiens GN=SPINT2 PE=1 SV=2
XLOC_009962	XLOC_009962	TRINITY_DN104968_c3_g1_i1:10-1859	sample1_to_sample8	sample9_to_sample16	OK	9.06459	4.19823	-1.11046	-1.44903	5e-05	0.00145533	yes
XLOC_013792	XLOC_013792	TRINITY_DN106608_c2_g2_i3:26-2070	sample1_to_sample8	sample9_to_sample16	OK	8.89967	4.11712	-1.11212	-1.27233	0.0006	0.0108205	yes	sp	P09495	TPM4_RAT	tpm4	Tropomyosin alpha-4 chain OS=Rattus norvegicus GN=Tpm4 PE=1 SV=3
XLOC_005259	XLOC_005259	TRINITY_DN102835_c5_g1_i2:0-1431	sample1_to_sample8	sample9_to_sample16	OK	7.9575	3.67703	-1.11377	-1.36884	5e-05	0.00145533	yes	sp	Q5RFQ0	FCF1_PONAB	fcf1	rRNA-processing protein FCF1 homolog OS=Pongo abelii GN=FCF1 PE=2 SV=1
XLOC_031268	XLOC_031268	TRINITY_DN97988_c4_g1_i1:0-2281	sample1_to_sample8	sample9_to_sample16	OK	46.5966	21.523	-1.11435	-1.65229	5e-05	0.00145533	yes	sp	Q24742	TRX_DROVI	trx	Histone-lysine N-methyltransferase trithorax OS=Drosophila virilis GN=trx PE=3 SV=1
XLOC_017539	XLOC_017539	TRINITY_DN70142_c0_g2_i1:0-936	sample1_to_sample8	sample9_to_sample16	OK	16.99	7.8395	-1.11585	-1.39657	0.00045	0.00860543	yes
XLOC_027793	XLOC_027793	TRINITY_DN95746_c0_g1_i1:0-2174	sample1_to_sample8	sample9_to_sample16	OK	2.90605	1.34085	-1.11591	-1.24231	0.0009	0.014631	yes
XLOC_020419	XLOC_020419	TRINITY_DN86708_c0_g1_i1:0-1729	sample1_to_sample8	sample9_to_sample16	OK	24.1425	11.139	-1.11595	-1.58054	5e-05	0.00145533	yes	sp	Q9NR45	SIAS_HUMAN	nans	Sialic acid synthase OS=Homo sapiens GN=NANS PE=1 SV=2
XLOC_014348	XLOC_014348	TRINITY_DN106836_c1_g5_i1:0-1597	sample1_to_sample8	sample9_to_sample16	OK	20.038	9.2423	-1.11642	-1.54494	5e-05	0.00145533	yes	sp	Q62028	PLA2R_MOUSE	pla2r1	Secretory phospholipase A2 receptor OS=Mus musculus GN=Pla2r1 PE=1 SV=1
XLOC_023456	XLOC_023456	TRINITY_DN91716_c0_g1_i1:0-658	sample1_to_sample8	sample9_to_sample16	OK	9.47967	4.3715	-1.11671	-1.18007	0.00115	0.0174083	yes	sp	P20111	ACTN2_CHICK	actn2	Alpha-actinin-2 OS=Gallus gallus GN=ACTN2 PE=2 SV=1
XLOC_014707	XLOC_014707	TRINITY_DN106991_c0_g1_i1:0-767	sample1_to_sample8	sample9_to_sample16	OK	30.4626	14.0473	-1.11675	-1.47157	5e-05	0.00145533	yes	sp	P13801	SP2G_BACSU	spoiiga	Sporulation sigma-E factor-processing peptidase OS=Bacillus subtilis (strain 168) GN=spoIIGA PE=1 SV=1
XLOC_019270	XLOC_019270	TRINITY_DN83257_c0_g1_i2:0-379	sample1_to_sample8	sample9_to_sample16	OK	19.7794	9.12054	-1.11681	-1.11859	0.0012	0.0179422	yes	sp	O35900	LSM2_MOUSE	lsm2	U6 snRNA-associated Sm-like protein LSm2 OS=Mus musculus GN=Lsm2 PE=1 SV=1
XLOC_004630	XLOC_004630	TRINITY_DN102496_c4_g1_i1:0-2004	sample1_to_sample8	sample9_to_sample16	OK	12.7158	5.8571	-1.11837	-1.54268	0.0001	0.00258303	yes
XLOC_022821	XLOC_022821	TRINITY_DN90850_c0_g1_i1:0-444	sample1_to_sample8	sample9_to_sample16	OK	49.7649	22.8706	-1.12163	-1.40544	0.0001	0.00258303	yes	sp	P49055	ACTS_CARAU	acta1	Actin, alpha skeletal muscle OS=Carassius auratus GN=acta1 PE=2 SV=1
XLOC_026673	XLOC_026673	TRINITY_DN94883_c0_g1_i1:0-447	sample1_to_sample8	sample9_to_sample16	OK	227.99	104.771	-1.12173	-1.65202	5e-05	0.00145533	yes	sp	P29693	EF1D_XENLA	eef1d	Elongation factor 1-delta OS=Xenopus laevis GN=eef1d PE=1 SV=1
XLOC_000709	XLOC_000709	TRINITY_DN100401_c8_g1_i1:1-223	sample1_to_sample8	sample9_to_sample16	OK	97.8704	44.9308	-1.12317	-1.15301	0.0028	0.0325277	yes	sp	A2BGU9	SERHL_DANRE	serhl	Serine hydrolase-like protein OS=Danio rerio GN=serhl PE=2 SV=1
XLOC_006558	XLOC_006558	TRINITY_DN103477_c0_g1_i1:9-2170	sample1_to_sample8	sample9_to_sample16	OK	2.05797	0.9439	-1.12451	-1.16854	0.001	0.0158024	yes	sp	B1LCN9	QUEF_THESQ	quef	NADPH-dependent 7-cyano-7-deazaguanine reductase OS=Thermotoga sp. (strain RQ2) GN=queF PE=3 SV=1
XLOC_005250	XLOC_005250	TRINITY_DN102829_c4_g10_i2:26-2064	sample1_to_sample8	sample9_to_sample16	OK	3.59691	1.6479	-1.12613	-1.2127	0.00115	0.0174083	yes	sp	Q5R680	OAZ2_PONAB	oaz2	Ornithine decarboxylase antizyme 2 OS=Pongo abelii GN=OAZ2 PE=2 SV=1
XLOC_012247	XLOC_012247	TRINITY_DN105967_c6_g1_i3:7-1157	sample1_to_sample8	sample9_to_sample16	OK	17.4612	7.97667	-1.13029	-1.49219	0.0001	0.00258303	yes	sp	P00821	ACYP2_MELGA	acyp2	Acylphosphatase-2 OS=Meleagris gallopavo GN=ACYP2 PE=1 SV=2
XLOC_007931	XLOC_007931	TRINITY_DN104069_c0_g6_i2:20-2360	sample1_to_sample8	sample9_to_sample16	OK	35.6055	16.2451	-1.1321	-1.50345	5e-05	0.00145533	yes	sp	Q5R5X8	CAP2_PONAB	cap2	Adenylyl cyclase-associated protein 2 OS=Pongo abelii GN=CAP2 PE=2 SV=1
XLOC_004928	XLOC_004928	TRINITY_DN102654_c5_g7_i2:40-1241	sample1_to_sample8	sample9_to_sample16	OK	6.11993	2.78483	-1.13592	-1.20323	0.00085	0.0140931	yes	sp	Q5ZMM5	ZN706_CHICK	znf706	Zinc finger protein 706 OS=Gallus gallus GN=ZNF706 PE=3 SV=1
XLOC_017356	XLOC_017356	TRINITY_DN65585_c0_g1_i1:0-943	sample1_to_sample8	sample9_to_sample16	OK	8.88984	4.03294	-1.14033	-1.29405	0.0007	0.0122473	yes	sp	Q5R6I4	CRADD_PONAB	cradd	Death domain-containing protein CRADD OS=Pongo abelii GN=CRADD PE=2 SV=1
XLOC_010666	XLOC_010666	TRINITY_DN105277_c3_g2_i1:0-1344	sample1_to_sample8	sample9_to_sample16	OK	29.2767	13.2512	-1.14363	-1.64105	5e-05	0.00145533	yes	sp	Q62448	IF4G2_MOUSE	eif4g2	Eukaryotic translation initiation factor 4 gamma 2 OS=Mus musculus GN=Eif4g2 PE=1 SV=2
XLOC_022732	XLOC_022732	TRINITY_DN90738_c1_g1_i2:0-822	sample1_to_sample8	sample9_to_sample16	OK	34.0412	15.4029	-1.14408	-1.5748	5e-05	0.00145533	yes	sp	Q9D0B6	PBDC1_MOUSE	pbdc1	Protein PBDC1 OS=Mus musculus GN=Pbdc1 PE=1 SV=1
XLOC_020680	XLOC_020680	TRINITY_DN87208_c0_g1_i6:0-652	sample1_to_sample8	sample9_to_sample16	OK	18.2836	8.27069	-1.14447	-1.33054	0.0002	0.00453696	yes	sp	P11275	KCC2A_RAT	camk2a	Calcium/calmodulin-dependent protein kinase type II subunit alpha OS=Rattus norvegicus GN=Camk2a PE=1 SV=1
XLOC_016012	XLOC_016012	TRINITY_DN107477_c5_g1_i1:0-801	sample1_to_sample8	sample9_to_sample16	OK	28.1043	12.7087	-1.14497	-1.43413	5e-05	0.00145533	yes
XLOC_009501	XLOC_009501	TRINITY_DN104771_c6_g1_i2:10-2832	sample1_to_sample8	sample9_to_sample16	OK	39.0009	17.6185	-1.14642	-1.69919	5e-05	0.00145533	yes	sp	Q4R543	IPYR_MACFA	ppa1	Inorganic pyrophosphatase OS=Macaca fascicularis GN=PPA1 PE=2 SV=2
XLOC_018243	XLOC_018243	TRINITY_DN78241_c0_g1_i1:0-819	sample1_to_sample8	sample9_to_sample16	OK	71.1719	32.1252	-1.1476	-1.61136	5e-05	0.00145533	yes	sp	A5WVX0	ITPA_DANRE	itpa	Inosine triphosphate pyrophosphatase OS=Danio rerio GN=itpa PE=2 SV=1
XLOC_006309	XLOC_006309	TRINITY_DN103357_c2_g3_i5:2108-2750	sample1_to_sample8	sample9_to_sample16	OK	53.7922	24.2506	-1.14938	-1.53859	5e-05	0.00145533	yes	sp	E7F211	TTC17_DANRE	ttc17	Tetratricopeptide repeat protein 17 OS=Danio rerio GN=ttc17 PE=3 SV=1
XLOC_013745	XLOC_013745	TRINITY_DN106590_c4_g1_i1:5-1912	sample1_to_sample8	sample9_to_sample16	OK	12.4233	5.59175	-1.15167	-1.59689	5e-05	0.00145533	yes	sp	Q0I3T3	KHSE_HAES1	thrb	Homoserine kinase OS=Haemophilus somnus (strain 129Pt) GN=thrB PE=3 SV=1
XLOC_033242	XLOC_033242	TRINITY_DN99015_c3_g1_i2:0-761	sample1_to_sample8	sample9_to_sample16	OK	6.40561	2.88157	-1.15248	-1.12835	0.0019	0.0248633	yes
XLOC_006251	XLOC_006251	TRINITY_DN103328_c6_g1_i1:63-1218	sample1_to_sample8	sample9_to_sample16	OK	12.1896	5.48342	-1.1525	-1.28221	0.0005	0.00938033	yes
XLOC_023147	XLOC_023147	TRINITY_DN91283_c0_g1_i1:0-3111	sample1_to_sample8	sample9_to_sample16	OK	6.00805	2.70167	-1.15304	-1.30425	0.00075	0.0129363	yes	sp	Q9EPM5	SYNCI_MOUSE	sync	Syncoilin OS=Mus musculus GN=Sync PE=1 SV=1
XLOC_024436	XLOC_024436	TRINITY_DN92872_c1_g1_i1:0-735	sample1_to_sample8	sample9_to_sample16	OK	6.05522	2.72202	-1.1535	-1.11471	0.00255	0.030473	yes	sp	Q6DHU8	TOPK_DANRE	pbk	Lymphokine-activated killer T-cell-originated protein kinase homolog OS=Danio rerio GN=pbk PE=2 SV=1
XLOC_011379	XLOC_011379	TRINITY_DN105603_c5_g8_i1:0-1265	sample1_to_sample8	sample9_to_sample16	OK	3.76891	1.69416	-1.15358	-1.15166	0.0019	0.0248633	yes
XLOC_017255	XLOC_017255	TRINITY_DN63388_c0_g1_i1:0-747	sample1_to_sample8	sample9_to_sample16	OK	7.17762	3.22419	-1.15457	-1.15435	0.0027	0.0316915	yes
XLOC_022700	XLOC_022700	TRINITY_DN90689_c2_g2_i1:0-1350	sample1_to_sample8	sample9_to_sample16	OK	6.08681	2.73377	-1.15479	-1.32519	0.00025	0.0054751	yes
XLOC_031362	XLOC_031362	TRINITY_DN98049_c1_g1_i4:2-4470	sample1_to_sample8	sample9_to_sample16	OK	5.47936	2.45901	-1.15593	-1.34639	0.00015	0.00357696	yes
XLOC_000974	XLOC_000974	TRINITY_DN100549_c0_g3_i1:1-251	sample1_to_sample8	sample9_to_sample16	OK	70.3077	31.5197	-1.15743	-1.09533	0.00165	0.0224644	yes	sp	Q68VZ0	MNME_RICTY	mnme	tRNA modification GTPase MnmE OS=Rickettsia typhi (strain ATCC VR-144 / Wilmington) GN=mnmE PE=3 SV=1
XLOC_034966	XLOC_034966	TRINITY_DN99982_c0_g1_i1:0-930	sample1_to_sample8	sample9_to_sample16	OK	164.551	73.6653	-1.15948	-1.55389	5e-05	0.00145533	yes
XLOC_018427	XLOC_018427	TRINITY_DN79172_c0_g1_i1:1-1406	sample1_to_sample8	sample9_to_sample16	OK	8.05911	3.59575	-1.16433	-1.37763	0.0003	0.0063336	yes	sp	P13668	STMN1_RAT	stmn1	Stathmin OS=Rattus norvegicus GN=Stmn1 PE=1 SV=2
XLOC_030793	XLOC_030793	TRINITY_DN97719_c2_g1_i1:47-1587	sample1_to_sample8	sample9_to_sample16	OK	9.10885	4.06357	-1.16452	-1.46555	0.00015	0.00357696	yes	sp	Q9UET6	TRM7_HUMAN	ftsj1	Putative tRNA (cytidine(32)/guanosine(34)-2'-O)-methyltransferase OS=Homo sapiens GN=FTSJ1 PE=1 SV=2
XLOC_010132	XLOC_010132	TRINITY_DN105053_c5_g3_i1:19-2551	sample1_to_sample8	sample9_to_sample16	OK	19.2213	8.57408	-1.16465	-1.69979	5e-05	0.00145533	yes
XLOC_021010	XLOC_021010	TRINITY_DN87894_c0_g1_i1:53-1057	sample1_to_sample8	sample9_to_sample16	OK	3.77249	1.68088	-1.1663	-1.12032	0.0013	0.0190594	yes
XLOC_008175	XLOC_008175	TRINITY_DN104184_c0_g4_i1:0-2098	sample1_to_sample8	sample9_to_sample16	OK	8.31333	3.70255	-1.16691	-1.49006	5e-05	0.00145533	yes	sp	Q2TA14	PCP_BOVIN	prcp	Lysosomal Pro-X carboxypeptidase OS=Bos taurus GN=PRCP PE=2 SV=1
XLOC_006794	XLOC_006794	TRINITY_DN103591_c3_g2_i1:0-551	sample1_to_sample8	sample9_to_sample16	OK	340.363	151.572	-1.16707	-1.63841	5e-05	0.00145533	yes	sp	Q90474	H90A1_DANRE	hsp90a.1	Heat shock protein HSP 90-alpha 1 OS=Danio rerio GN=hsp90a.1 PE=1 SV=3
XLOC_000628	XLOC_000628	TRINITY_DN100352_c3_g2_i1:0-237	sample1_to_sample8	sample9_to_sample16	OK	362.152	161.165	-1.16806	-1.52595	5e-05	0.00145533	yes	sp	P29693	EF1D_XENLA	eef1d	Elongation factor 1-delta OS=Xenopus laevis GN=eef1d PE=1 SV=1
XLOC_013966	XLOC_013966	TRINITY_DN106676_c7_g4_i1:0-1640	sample1_to_sample8	sample9_to_sample16	OK	6.46532	2.87256	-1.17038	-1.35518	0.0002	0.00453696	yes
XLOC_028323	XLOC_028323	TRINITY_DN96083_c0_g2_i1:24-969	sample1_to_sample8	sample9_to_sample16	OK	7.24274	3.21747	-1.17061	-1.14288	0.00125	0.018515	yes	sp	Q8CHK7	NQO1_CAVPO	nqo1	NAD(P)H dehydrogenase [quinone] 1 OS=Cavia porcellus GN=NQO1 PE=2 SV=1
XLOC_030783	XLOC_030783	TRINITY_DN97708_c1_g1_i1:24-2012	sample1_to_sample8	sample9_to_sample16	OK	23.7916	10.5667	-1.17093	-1.56106	5e-05	0.00145533	yes	sp	A8IHN8	CK096_RAT	ag2	Uncharacterized protein C11orf96 homolog OS=Rattus norvegicus GN=Ag2 PE=1 SV=1
XLOC_032588	XLOC_032588	TRINITY_DN98701_c0_g1_i1:0-2343	sample1_to_sample8	sample9_to_sample16	OK	11.9784	5.31642	-1.1719	-1.63776	5e-05	0.00145533	yes	sp	Q07343	PDE4B_HUMAN	pde4b	cAMP-specific 3',5'-cyclic phosphodiesterase 4B OS=Homo sapiens GN=PDE4B PE=1 SV=1
XLOC_005335	XLOC_005335	TRINITY_DN102868_c2_g1_i3:0-303	sample1_to_sample8	sample9_to_sample16	OK	65.7729	29.1649	-1.17326	-1.38314	5e-05	0.00145533	yes
XLOC_003253	XLOC_003253	TRINITY_DN101761_c0_g4_i7:14-656	sample1_to_sample8	sample9_to_sample16	OK	46.5862	20.6352	-1.17479	-1.12409	0.0014	0.0200976	yes
XLOC_010855	XLOC_010855	TRINITY_DN105363_c2_g1_i1:1-1197	sample1_to_sample8	sample9_to_sample16	OK	3.40948	1.50887	-1.17608	-1.17403	0.0014	0.0200976	yes
XLOC_010208	XLOC_010208	TRINITY_DN105082_c2_g3_i4:0-275	sample1_to_sample8	sample9_to_sample16	OK	1488.82	657.837	-1.17837	-1.17363	0.00145	0.0204994	yes
XLOC_028300	XLOC_028300	TRINITY_DN96069_c1_g1_i1:0-1206	sample1_to_sample8	sample9_to_sample16	OK	42.5811	18.76	-1.18256	-1.66652	5e-05	0.00145533	yes
XLOC_024280	XLOC_024280	TRINITY_DN92688_c1_g3_i2:0-966	sample1_to_sample8	sample9_to_sample16	OK	17.133	7.54442	-1.1833	-1.14578	0.00125	0.018515	yes	sp	P15924	DESP_HUMAN	dsp	Desmoplakin OS=Homo sapiens GN=DSP PE=1 SV=3
XLOC_032633	XLOC_032633	TRINITY_DN98720_c5_g7_i1:0-236	sample1_to_sample8	sample9_to_sample16	OK	75.6361	33.2795	-1.18444	-1.22843	0.00085	0.0140931	yes	sp	Q6LVS3	UBIA_PHOPR	ubia	4-hydroxybenzoate octaprenyltransferase OS=Photobacterium profundum (strain SS9) GN=ubiA PE=3 SV=1
XLOC_000250	XLOC_000250	TRINITY_DN100135_c14_g1_i1:2-280	sample1_to_sample8	sample9_to_sample16	OK	35.1843	15.4688	-1.18557	-1.13102	0.003	0.0341987	yes	sp	Q8BH83	ANKR9_MOUSE	ankrd9	Ankyrin repeat domain-containing protein 9 OS=Mus musculus GN=Ankrd9 PE=2 SV=1
XLOC_027164	XLOC_027164	TRINITY_DN95274_c7_g1_i1:784-3293	sample1_to_sample8	sample9_to_sample16	OK	7.95341	3.4966	-1.18562	-1.56833	5e-05	0.00145533	yes
XLOC_012771	XLOC_012771	TRINITY_DN106189_c1_g2_i1:56-2097	sample1_to_sample8	sample9_to_sample16	OK	3.55778	1.56315	-1.18652	-1.33152	5e-05	0.00145533	yes
XLOC_022390	XLOC_022390	TRINITY_DN90240_c0_g1_i1:3-1185	sample1_to_sample8	sample9_to_sample16	OK	13.283	5.83554	-1.18664	-1.47532	5e-05	0.00145533	yes	sp	Q5R6Y2	CRBN_PONAB	crbn	Protein cereblon OS=Pongo abelii GN=CRBN PE=2 SV=1
XLOC_010207	XLOC_010207	TRINITY_DN105082_c2_g3_i2:0-223	sample1_to_sample8	sample9_to_sample16	OK	8579.85	3766.08	-1.18789	-1.21402	0.00285	0.0329153	yes
XLOC_001157	XLOC_001157	TRINITY_DN100647_c0_g1_i1:1-1766	sample1_to_sample8	sample9_to_sample16	OK	8.60402	3.77626	-1.18805	-1.45168	0.00015	0.00357696	yes	sp	Q8NDD1	CA131_HUMAN	fsaf1	Uncharacterized protein C1orf131 OS=Homo sapiens GN=C1orf131 PE=1 SV=3
XLOC_000856	XLOC_000856	TRINITY_DN100483_c0_g4_i1:20-2199	sample1_to_sample8	sample9_to_sample16	OK	2.1757	0.953848	-1.18965	-1.09462	0.0019	0.0248633	yes	sp	Q3BAI2	YCX91_PHAAO	ycx91	Uncharacterized protein ORF91 OS=Phalaenopsis aphrodite subsp. formosana PE=4 SV=1
XLOC_003202	XLOC_003202	TRINITY_DN101740_c1_g3_i1:0-1856	sample1_to_sample8	sample9_to_sample16	OK	328.53	143.947	-1.19049	-1.44474	0.00015	0.00357696	yes	sp	P40241	CD9_RAT	cd9	CD9 antigen OS=Rattus norvegicus GN=Cd9 PE=1 SV=2
XLOC_016146	XLOC_016146	TRINITY_DN107498_c1_g2_i1:0-295	sample1_to_sample8	sample9_to_sample16	OK	98.4489	43.1129	-1.19126	-1.36913	5e-05	0.00145533	yes
XLOC_027250	XLOC_027250	TRINITY_DN95342_c5_g1_i1:0-4417	sample1_to_sample8	sample9_to_sample16	OK	9.06381	3.96296	-1.19354	-1.69712	5e-05	0.00145533	yes	sp	Q8BGK9	CC018_MOUSE	cc018	Uncharacterized protein C3orf18 homolog OS=Mus musculus PE=2 SV=1
XLOC_015985	XLOC_015985	TRINITY_DN107469_c5_g2_i1:0-4991	sample1_to_sample8	sample9_to_sample16	OK	787.975	344.5	-1.19365	-1.66071	5e-05	0.00145533	yes	sp	Q9H2Y7	ZN106_HUMAN	znf106	Zinc finger protein 106 OS=Homo sapiens GN=ZNF106 PE=1 SV=1
XLOC_014322	XLOC_014322	TRINITY_DN106828_c4_g1_i2:740-3122	sample1_to_sample8	sample9_to_sample16	OK	494.405	215.869	-1.19553	-1.79311	5e-05	0.00145533	yes	sp	O88466	ZN106_MOUSE	znf106	Zinc finger protein 106 OS=Mus musculus GN=Znf106 PE=1 SV=3
XLOC_021116	XLOC_021116	TRINITY_DN88107_c1_g1_i1:1-229	sample1_to_sample8	sample9_to_sample16	OK	3354.78	1462.69	-1.19759	-1.57898	0.0001	0.00258303	yes	sp	P10994	ACTS_PLEWA	acts	Actin, alpha skeletal muscle (Fragment) OS=Pleurodeles waltl PE=2 SV=1
XLOC_005805	XLOC_005805	TRINITY_DN103123_c0_g1_i1:0-2339	sample1_to_sample8	sample9_to_sample16	OK	5.30624	2.30826	-1.20089	-1.50896	5e-05	0.00145533	yes	sp	Q5PQ30	LYSM1_XENLA	lysmd1	LysM and putative peptidoglycan-binding domain-containing protein 1 OS=Xenopus laevis GN=lysmd1 PE=2 SV=1
XLOC_031099	XLOC_031099	TRINITY_DN97896_c3_g1_i1:0-2896	sample1_to_sample8	sample9_to_sample16	OK	5.81448	2.52922	-1.20096	-1.60104	5e-05	0.00145533	yes	sp	Q6BEA0	PLXA4_DANRE	plxna4	Plexin-A4 OS=Danio rerio GN=plxna4 PE=2 SV=1
XLOC_012579	XLOC_012579	TRINITY_DN106103_c0_g1_i1:86-701	sample1_to_sample8	sample9_to_sample16	OK	7.42945	3.22996	-1.20174	-1.16434	0.0008	0.0135478	yes
XLOC_010329	XLOC_010329	TRINITY_DN105138_c8_g1_i1:14-2502	sample1_to_sample8	sample9_to_sample16	OK	4.03542	1.75332	-1.20263	-1.4231	0.0001	0.00258303	yes
XLOC_026222	XLOC_026222	TRINITY_DN94534_c1_g3_i1:0-1813	sample1_to_sample8	sample9_to_sample16	OK	2.63933	1.14664	-1.20276	-1.14566	0.00155	0.021416	yes
XLOC_001267	XLOC_001267	TRINITY_DN100715_c3_g1_i1:0-809	sample1_to_sample8	sample9_to_sample16	OK	8.904	3.86469	-1.2041	-1.27398	0.0006	0.0108205	yes	sp	Q870Q4	MON1_NEUCR	apg-13	Vacuolar fusion protein mon1 OS=Neurospora crassa (strain ATCC 24698 / 74-OR23-1A / CBS 708.71 / DSM 1257 / FGSC 987) GN=apg-13 PE=3 SV=1
XLOC_002579	XLOC_002579	TRINITY_DN101429_c1_g1_i1:0-1122	sample1_to_sample8	sample9_to_sample16	OK	27.1744	11.7697	-1.20717	-1.68144	5e-05	0.00145533	yes
XLOC_000630	XLOC_000630	TRINITY_DN100352_c6_g1_i1:0-1427	sample1_to_sample8	sample9_to_sample16	OK	34.6562	15.01	-1.20719	-1.76633	5e-05	0.00145533	yes
XLOC_034729	XLOC_034729	TRINITY_DN99828_c2_g1_i1:1-4164	sample1_to_sample8	sample9_to_sample16	OK	19.015	8.23309	-1.20763	-1.7632	5e-05	0.00145533	yes	sp	Q969Q1	TRI63_HUMAN	trim63	E3 ubiquitin-protein ligase TRIM63 OS=Homo sapiens GN=TRIM63 PE=1 SV=1
XLOC_020954	XLOC_020954	TRINITY_DN87783_c0_g1_i1:1-1379	sample1_to_sample8	sample9_to_sample16	OK	3.59348	1.55459	-1.20884	-1.20004	0.00095	0.0152869	yes
XLOC_028416	XLOC_028416	TRINITY_DN96147_c0_g6_i1:0-719	sample1_to_sample8	sample9_to_sample16	OK	11.0325	4.77177	-1.20917	-1.34756	0.0001	0.00258303	yes	sp	B5XGH3	ENY2B_SALSA	eny2-2	Transcription and mRNA export factor ENY2-2 OS=Salmo salar GN=eny2-2 PE=3 SV=1
XLOC_016054	XLOC_016054	TRINITY_DN107487_c4_g1_i1:0-1048	sample1_to_sample8	sample9_to_sample16	OK	773.109	334.187	-1.21002	-1.83831	5e-05	0.00145533	yes	sp	Q9NBX4	RTXE_DROME	x-element\orf2	Probable RNA-directed DNA polymerase from transposon X-element OS=Drosophila melanogaster GN=X-element\ORF2 PE=3 SV=1
XLOC_021824	XLOC_021824	TRINITY_DN89342_c0_g2_i1:0-1350	sample1_to_sample8	sample9_to_sample16	OK	2.45418	1.06055	-1.21043	-1.09937	0.00205	0.025947	yes	sp	A8WIP6	CDK20_DANRE	cdk20	Cyclin-dependent kinase 20 OS=Danio rerio GN=cdk20 PE=2 SV=1
XLOC_023304	XLOC_023304	TRINITY_DN91499_c0_g1_i1:0-514	sample1_to_sample8	sample9_to_sample16	OK	28.119	12.1441	-1.21128	-1.2614	0.00045	0.00860543	yes	sp	Q053E2	MTNA_LEPBL	mtna	Methylthioribose-1-phosphate isomerase OS=Leptospira borgpetersenii serovar Hardjo-bovis (strain L550) GN=mtnA PE=3 SV=1
XLOC_008658	XLOC_008658	TRINITY_DN104405_c2_g2_i1:0-715	sample1_to_sample8	sample9_to_sample16	OK	67.9417	29.305	-1.21315	-1.66062	5e-05	0.00145533	yes	sp	Q3T0B6	C1QBP_BOVIN	c1qbp	Complement component 1 Q subcomponent-binding protein, mitochondrial OS=Bos taurus GN=C1QBP PE=2 SV=1
XLOC_010518	XLOC_010518	TRINITY_DN105219_c2_g1_i1:79-1605	sample1_to_sample8	sample9_to_sample16	OK	1.97183	0.850489	-1.21317	-1.04923	0.005	0.049052	yes	sp	Q5F3G0	RHG19_CHICK	arhgap19	Rho GTPase-activating protein 19 OS=Gallus gallus GN=ARHGAP19 PE=2 SV=1
XLOC_005880	XLOC_005880	TRINITY_DN103163_c2_g4_i1:0-1060	sample1_to_sample8	sample9_to_sample16	OK	52.2842	22.5329	-1.21434	-1.77373	5e-05	0.00145533	yes	sp	Q6NW59	ATF4_DANRE	atf4	Cyclic AMP-dependent transcription factor ATF-4 OS=Danio rerio GN=atf4 PE=2 SV=1
XLOC_011209	XLOC_011209	TRINITY_DN105526_c1_g2_i1:51-673	sample1_to_sample8	sample9_to_sample16	OK	33.996	14.6431	-1.21515	-1.545	5e-05	0.00145533	yes
XLOC_027063	XLOC_027063	TRINITY_DN95204_c0_g6_i2:117-2896	sample1_to_sample8	sample9_to_sample16	OK	14.5778	6.27652	-1.21574	-1.67696	5e-05	0.00145533	yes	sp	O93327	H2AY_CHICK	macroh2a1	Core histone macro-H2A.1 OS=Gallus gallus GN=H2AFY PE=1 SV=3
XLOC_029135	XLOC_029135	TRINITY_DN96647_c0_g1_i2:0-3554	sample1_to_sample8	sample9_to_sample16	OK	6.39775	2.75389	-1.21609	-1.59322	5e-05	0.00145533	yes	sp	Q8BQM4	HEAT3_MOUSE	heatr3	HEAT repeat-containing protein 3 OS=Mus musculus GN=Heatr3 PE=1 SV=1
XLOC_004552	XLOC_004552	TRINITY_DN102461_c4_g1_i3:0-2971	sample1_to_sample8	sample9_to_sample16	OK	2.6395	1.13566	-1.21673	-1.39365	0.00045	0.00860543	yes	sp	Q0IHP2	INCE_XENTR	incenp	Inner centromere protein OS=Xenopus tropicalis GN=incenp PE=2 SV=1
XLOC_024605	XLOC_024605	TRINITY_DN93043_c0_g1_i1:33-1488	sample1_to_sample8	sample9_to_sample16	OK	3.27291	1.40807	-1.21685	-1.25776	0.0003	0.0063336	yes
XLOC_031496	XLOC_031496	TRINITY_DN98123_c1_g2_i4:1-3004	sample1_to_sample8	sample9_to_sample16	OK	4.32538	1.8603	-1.21729	-1.51918	5e-05	0.00145533	yes	sp	Q5RBW9	TTC27_PONAB	ttc27	Tetratricopeptide repeat protein 27 OS=Pongo abelii GN=TTC27 PE=2 SV=1
XLOC_015962	XLOC_015962	TRINITY_DN107464_c1_g1_i1:0-291	sample1_to_sample8	sample9_to_sample16	OK	75.8049	32.5781	-1.21839	-2.28295	0.00265	0.0312436	yes	sp	Q9HQB0	AROK_HALSA	arok	Shikimate kinase OS=Halobacterium salinarum (strain ATCC 700922 / JCM 11081 / NRC-1) GN=aroK PE=3 SV=1
XLOC_029181	XLOC_029181	TRINITY_DN96677_c1_g1_i1:0-2657	sample1_to_sample8	sample9_to_sample16	OK	4.53862	1.94988	-1.21887	-1.51117	5e-05	0.00145533	yes	sp	A5WVX1	MET13_DANRE	mettl13	Methyltransferase-like protein 13 OS=Danio rerio GN=mettl13 PE=2 SV=1
XLOC_026847	XLOC_026847	TRINITY_DN95019_c0_g1_i1:1-1269	sample1_to_sample8	sample9_to_sample16	OK	5.5906	2.39995	-1.22	-1.36409	0.00025	0.0054751	yes
XLOC_013567	XLOC_013567	TRINITY_DN106530_c1_g1_i3:0-3183	sample1_to_sample8	sample9_to_sample16	OK	714.772	305.54	-1.22612	-1.52449	0.0001	0.00258303	yes	sp	P02457	CO1A1_CHICK	col1a1	Collagen alpha-1(I) chain OS=Gallus gallus GN=COL1A1 PE=1 SV=3
XLOC_002553	XLOC_002553	TRINITY_DN101404_c3_g1_i1:0-541	sample1_to_sample8	sample9_to_sample16	OK	72.2396	30.8747	-1.22637	-1.40656	0.0004	0.00787761	yes	sp	P0C7L1	ISK8_HUMAN	spink8	Serine protease inhibitor Kazal-type 8 OS=Homo sapiens GN=SPINK8 PE=3 SV=1
XLOC_027795	XLOC_027795	TRINITY_DN95747_c0_g1_i1:0-770	sample1_to_sample8	sample9_to_sample16	OK	36.4671	15.5754	-1.22732	-1.68696	5e-05	0.00145533	yes
XLOC_009320	XLOC_009320	TRINITY_DN104693_c2_g1_i1:12-3400	sample1_to_sample8	sample9_to_sample16	OK	6.76631	2.88444	-1.23008	-1.64424	5e-05	0.00145533	yes	sp	Q59VW6	PGA5_CANAL	pga5	1,3-beta-glucanosyltransferase PGA5 OS=Candida albicans (strain SC5314 / ATCC MYA-2876) GN=PGA5 PE=1 SV=1
XLOC_030728	XLOC_030728	TRINITY_DN97681_c0_g1_i1:0-2413	sample1_to_sample8	sample9_to_sample16	OK	5.43309	2.31573	-1.23031	-1.54882	5e-05	0.00145533	yes	sp	Q83KW2	SUFB_SHIFL	sufb	FeS cluster assembly protein SufB OS=Shigella flexneri GN=sufB PE=3 SV=1
XLOC_014801	XLOC_014801	TRINITY_DN107030_c1_g3_i13:3695-4691	sample1_to_sample8	sample9_to_sample16	OK	9.84288	4.19245	-1.23129	-1.23718	0.0013	0.0190594	yes	sp	A6NMZ7	CO6A6_HUMAN	col6a6	Collagen alpha-6(VI) chain OS=Homo sapiens GN=COL6A6 PE=1 SV=2
XLOC_010941	XLOC_010941	TRINITY_DN105400_c3_g9_i1:2-632	sample1_to_sample8	sample9_to_sample16	OK	9.93577	4.22958	-1.23212	-1.27907	0.0006	0.0108205	yes
XLOC_000048	XLOC_000048	TRINITY_DN100022_c2_g1_i1:19-1509	sample1_to_sample8	sample9_to_sample16	OK	2.07231	0.881372	-1.23342	-1.10474	0.0027	0.0316915	yes	sp	Q2V2M9	FHOD3_HUMAN	fhod3	FH1/FH2 domain-containing protein 3 OS=Homo sapiens GN=FHOD3 PE=1 SV=2
XLOC_014988	XLOC_014988	TRINITY_DN107108_c0_g1_i2:1-686	sample1_to_sample8	sample9_to_sample16	OK	9.15234	3.89192	-1.23366	-1.26424	0.00085	0.0140931	yes
XLOC_018157	XLOC_018157	TRINITY_DN77508_c0_g1_i1:0-633	sample1_to_sample8	sample9_to_sample16	OK	11.6835	4.96455	-1.23473	-1.28658	0.0004	0.00787761	yes	sp	Q3V3I5	CQ067_MOUSE	gm525	Uncharacterized protein C17orf67 homolog OS=Mus musculus GN=Gm525 PE=3 SV=1
XLOC_033010	XLOC_033010	TRINITY_DN98914_c0_g2_i1:0-3011	sample1_to_sample8	sample9_to_sample16	OK	3.21349	1.36492	-1.23532	-1.39066	0.0003	0.0063336	yes	sp	Q07832	PLK1_MOUSE	plk1	Serine/threonine-protein kinase PLK1 OS=Mus musculus GN=Plk1 PE=1 SV=2
XLOC_016483	XLOC_016483	TRINITY_DN183834_c0_g1_i1:0-683	sample1_to_sample8	sample9_to_sample16	OK	8.34751	3.54418	-1.23589	-1.2695	0.0007	0.0122473	yes	sp	Q8TDP1	RNH2C_HUMAN	rnaseh2c	Ribonuclease H2 subunit C OS=Homo sapiens GN=RNASEH2C PE=1 SV=1
XLOC_004503	XLOC_004503	TRINITY_DN102430_c0_g1_i1:0-1143	sample1_to_sample8	sample9_to_sample16	OK	7.23182	3.06271	-1.23955	-1.34428	0.00045	0.00860543	yes	sp	Q9QXX0	JAG1_MOUSE	jag1	Protein jagged-1 OS=Mus musculus GN=Jag1 PE=1 SV=1
XLOC_021037	XLOC_021037	TRINITY_DN87932_c0_g1_i1:0-1246	sample1_to_sample8	sample9_to_sample16	OK	82.5069	34.8622	-1.24285	-1.79686	5e-05	0.00145533	yes	sp	P78417	GSTO1_HUMAN	gsto1	Glutathione S-transferase omega-1 OS=Homo sapiens GN=GSTO1 PE=1 SV=2
XLOC_003750	XLOC_003750	TRINITY_DN102044_c1_g1_i1:1-202	sample1_to_sample8	sample9_to_sample16	OK	85.0481	35.9154	-1.24368	-1.09927	0.00305	0.0345943	yes	sp	Q5V213	TRPE2_HALMA	trpe2	Anthranilate synthase component 1 2 OS=Haloarcula marismortui (strain ATCC 43049 / DSM 3752 / JCM 8966 / VKM B-1809) GN=trpE2 PE=3 SV=1
XLOC_017242	XLOC_017242	TRINITY_DN63068_c0_g1_i1:0-542	sample1_to_sample8	sample9_to_sample16	OK	46.8388	19.7582	-1.24525	-1.61715	5e-05	0.00145533	yes	sp	B3QAA7	KATG_RHOPT	katg	Catalase-peroxidase OS=Rhodopseudomonas palustris (strain TIE-1) GN=katG PE=3 SV=1
XLOC_010006	XLOC_010006	TRINITY_DN104985_c4_g1_i1:12-1826	sample1_to_sample8	sample9_to_sample16	OK	1.91452	0.806604	-1.24705	-1.19109	0.0024	0.0291647	yes	sp	Q9UM54	MYO6_HUMAN	myo6	Unconventional myosin-VI OS=Homo sapiens GN=MYO6 PE=1 SV=4
XLOC_000806	XLOC_000806	TRINITY_DN100454_c5_g1_i1:0-400	sample1_to_sample8	sample9_to_sample16	OK	26.9126	11.3384	-1.24706	-1.35738	0.0002	0.00453696	yes	sp	P70112	OAZ1_MESAU	oaz1	Ornithine decarboxylase antizyme 1 OS=Mesocricetus auratus GN=OAZ1 PE=2 SV=3
XLOC_022153	XLOC_022153	TRINITY_DN89884_c0_g1_i1:0-524	sample1_to_sample8	sample9_to_sample16	OK	3107.94	1308.64	-1.24789	-1.58541	5e-05	0.00145533	yes	sp	Q28DR4	H4_XENTR	h4	Histone H4 OS=Xenopus tropicalis GN=TGas006m08.1 PE=3 SV=1
XLOC_013570	XLOC_013570	TRINITY_DN106530_c2_g1_i3:0-3184	sample1_to_sample8	sample9_to_sample16	OK	1343.91	565.475	-1.2489	-1.58536	5e-05	0.00145533	yes	sp	P02457	CO1A1_CHICK	col1a1	Collagen alpha-1(I) chain OS=Gallus gallus GN=COL1A1 PE=1 SV=3
XLOC_017951	XLOC_017951	TRINITY_DN74762_c0_g1_i1:0-2117	sample1_to_sample8	sample9_to_sample16	OK	18.3607	7.71256	-1.25134	-1.66731	5e-05	0.00145533	yes	sp	P14381	YTX2_XENLA	ytx2	Transposon TX1 uncharacterized 149 kDa protein OS=Xenopus laevis PE=3 SV=1
XLOC_021986	XLOC_021986	TRINITY_DN89606_c0_g1_i1:3-866	sample1_to_sample8	sample9_to_sample16	OK	15.0731	6.30433	-1.25756	-1.49685	5e-05	0.00145533	yes	sp	Q2JVA4	GLMU_SYNJA	glmu	Bifunctional protein GlmU OS=Synechococcus sp. (strain JA-3-3Ab) GN=glmU PE=3 SV=1
XLOC_004249	XLOC_004249	TRINITY_DN102282_c0_g1_i1:7-1980	sample1_to_sample8	sample9_to_sample16	OK	6.53697	2.73173	-1.25881	-1.51799	0.00015	0.00357696	yes	sp	P52293	IMA1_MOUSE	kpna2	Importin subunit alpha-1 OS=Mus musculus GN=Kpna2 PE=1 SV=2
XLOC_023268	XLOC_023268	TRINITY_DN91464_c0_g3_i1:2-207	sample1_to_sample8	sample9_to_sample16	OK	615.168	256.04	-1.26461	-1.70207	5e-05	0.00145533	yes	sp	Q84JZ8	TCX4_ARATH	tcx4	Protein tesmin/TSO1-like CXC 4 OS=Arabidopsis thaliana GN=TCX4 PE=1 SV=1
XLOC_003053	XLOC_003053	TRINITY_DN101672_c5_g2_i2:0-1337	sample1_to_sample8	sample9_to_sample16	OK	5.82224	2.41925	-1.26702	-1.20957	0.0017	0.0230067	yes	sp	Q4VC12	MSS51_HUMAN	mss51	Putative protein MSS51 homolog, mitochondrial OS=Homo sapiens GN=MSS51 PE=1 SV=2
XLOC_001683	XLOC_001683	TRINITY_DN100939_c3_g1_i1:2-827	sample1_to_sample8	sample9_to_sample16	OK	3.85039	1.59939	-1.26749	-1.10395	0.00245	0.0295455	yes	sp	B3PND6	TSAD_MYCA5	tsad	tRNA N6-adenosine threonylcarbamoyltransferase OS=Mycoplasma arthritidis (strain 158L3-1) GN=tsaD PE=3 SV=1
XLOC_021406	XLOC_021406	TRINITY_DN88661_c0_g1_i1:0-1245	sample1_to_sample8	sample9_to_sample16	OK	34.0435	14.1284	-1.26879	-1.78698	5e-05	0.00145533	yes	sp	Q9UKD2	MRT4_HUMAN	mrto4	mRNA turnover protein 4 homolog OS=Homo sapiens GN=MRTO4 PE=1 SV=2
XLOC_027970	XLOC_027970	TRINITY_DN95852_c0_g1_i1:0-212	sample1_to_sample8	sample9_to_sample16	OK	1061.45	440.319	-1.26941	-1.78852	5e-05	0.00145533	yes	sp	Q90339	MYSS_CYPCA	myss	Myosin heavy chain, fast skeletal muscle OS=Cyprinus carpio PE=2 SV=2
XLOC_032179	XLOC_032179	TRINITY_DN98504_c0_g1_i1:1-482	sample1_to_sample8	sample9_to_sample16	OK	10.8639	4.50628	-1.26953	-1.18475	0.0019	0.0248633	yes	sp	Q8VCC2	EST1_MOUSE	ces1	Liver carboxylesterase 1 OS=Mus musculus GN=Ces1 PE=1 SV=1
XLOC_026284	XLOC_026284	TRINITY_DN94594_c0_g1_i1:1-1754	sample1_to_sample8	sample9_to_sample16	OK	3.19375	1.32403	-1.27032	-1.30869	0.0004	0.00787761	yes	sp	Q0AB60	HFQ_ALKEH	hfq	RNA-binding protein Hfq OS=Alkalilimnicola ehrlichii (strain ATCC BAA-1101 / DSM 17681 / MLHE-1) GN=hfq PE=3 SV=1
XLOC_027624	XLOC_027624	TRINITY_DN95617_c0_g1_i1:9-1503	sample1_to_sample8	sample9_to_sample16	OK	5.10076	2.11199	-1.27211	-1.36056	0.0004	0.00787761	yes	sp	Q8NFH3	NUP43_HUMAN	nup43	Nucleoporin Nup43 OS=Homo sapiens GN=NUP43 PE=1 SV=1
XLOC_016606	XLOC_016606	TRINITY_DN214532_c0_g1_i1:0-180	sample1_to_sample8	sample9_to_sample16	OK	415.4	171.69	-1.2747	-1.43264	0.00035	0.00715084	yes	sp	J9QS23	TPS9_SELML	cps1	Copalyl diphosphate synthase 1 OS=Selaginella moellendorffii GN=CPS1 PE=1 SV=1
XLOC_002126	XLOC_002126	TRINITY_DN101180_c0_g1_i1:0-2622	sample1_to_sample8	sample9_to_sample16	OK	10.2855	4.24688	-1.27614	-1.72416	5e-05	0.00145533	yes	sp	Q6PEI7	PYRG1_DANRE	ctps1	CTP synthase 1 OS=Danio rerio GN=ctps1 PE=1 SV=1
XLOC_025968	XLOC_025968	TRINITY_DN94297_c0_g1_i1:3-3014	sample1_to_sample8	sample9_to_sample16	OK	2.36366	0.975259	-1.27717	-1.4138	0.0001	0.00258303	yes	sp	Q8CB19	PHTF2_MOUSE	phtf2	Putative homeodomain transcription factor 2 OS=Mus musculus GN=Phtf2 PE=1 SV=2
XLOC_009372	XLOC_009372	TRINITY_DN104709_c0_g1_i1:1-1801	sample1_to_sample8	sample9_to_sample16	OK	16.6155	6.85276	-1.27777	-1.78166	5e-05	0.00145533	yes	sp	P36030	YKW5_YEAST	ykl225w	Putative UPF0320 protein YKL225W OS=Saccharomyces cerevisiae (strain ATCC 204508 / S288c) GN=YKL225W PE=5 SV=1
XLOC_013461	XLOC_013461	TRINITY_DN106478_c2_g2_i1:6-6350	sample1_to_sample8	sample9_to_sample16	OK	2.03052	0.837234	-1.27815	-1.60069	5e-05	0.00145533	yes
XLOC_007192	XLOC_007192	TRINITY_DN103757_c0_g3_i8:1-1396	sample1_to_sample8	sample9_to_sample16	OK	25.1922	10.3845	-1.27854	-1.58361	5e-05	0.00145533	yes	sp	P21817	RYR1_HUMAN	ryr1	Ryanodine receptor 1 OS=Homo sapiens GN=RYR1 PE=1 SV=3
XLOC_013706	XLOC_013706	TRINITY_DN106577_c4_g1_i1:1-868	sample1_to_sample8	sample9_to_sample16	OK	6.92439	2.8541	-1.27865	-1.28959	0.0009	0.014631	yes
XLOC_017555	XLOC_017555	TRINITY_DN70435_c0_g1_i1:882-985	sample1_to_sample8	sample9_to_sample16	OK	12285.9	5062.64	-1.27905	-1.33915	0.0004	0.00787761	yes	sp	Q9QYZ6	SMK2A_MOUSE	smok2a	Sperm motility kinase 2A OS=Mus musculus GN=Smok2a PE=2 SV=1
XLOC_030527	XLOC_030527	TRINITY_DN97544_c0_g1_i1:0-1383	sample1_to_sample8	sample9_to_sample16	OK	3.7346	1.53842	-1.2795	-1.14274	0.00375	0.040338	yes	sp	Q86WA6	BPHL_HUMAN	bphl	Valacyclovir hydrolase OS=Homo sapiens GN=BPHL PE=1 SV=1
XLOC_022822	XLOC_022822	TRINITY_DN90850_c1_g1_i1:0-619	sample1_to_sample8	sample9_to_sample16	OK	33.3505	13.7035	-1.28316	-1.59966	5e-05	0.00145533	yes	sp	Q00214	ACTM_STYPL	actm	Actin, muscle OS=Styela plicata PE=3 SV=1
XLOC_016145	XLOC_016145	TRINITY_DN107498_c1_g1_i1:0-258	sample1_to_sample8	sample9_to_sample16	OK	150.256	61.6799	-1.28455	-2.84662	0.00105	0.0164123	yes
XLOC_003774	XLOC_003774	TRINITY_DN102053_c4_g5_i1:8-3588	sample1_to_sample8	sample9_to_sample16	OK	15.2125	6.22937	-1.2881	-1.85193	5e-05	0.00145533	yes	sp	Q3UKU1	ELL2_MOUSE	ell2	RNA polymerase II elongation factor ELL2 OS=Mus musculus GN=Ell2 PE=1 SV=2
XLOC_033828	XLOC_033828	TRINITY_DN99348_c2_g1_i1:0-1901	sample1_to_sample8	sample9_to_sample16	OK	73.3353	29.9875	-1.29015	-1.95036	5e-05	0.00145533	yes
XLOC_007237	XLOC_007237	TRINITY_DN103780_c4_g1_i1:0-766	sample1_to_sample8	sample9_to_sample16	OK	4.96995	2.03206	-1.29029	-1.16552	0.0018	0.0239707	yes
XLOC_014591	XLOC_014591	TRINITY_DN106935_c0_g1_i1:1-5883	sample1_to_sample8	sample9_to_sample16	OK	3.34414	1.36403	-1.29376	-1.52876	0.0002	0.00453696	yes	sp	Q9NPG4	PCD12_HUMAN	pcdh12	Protocadherin-12 OS=Homo sapiens GN=PCDH12 PE=1 SV=1
XLOC_032370	XLOC_032370	TRINITY_DN98598_c5_g1_i2:0-1333	sample1_to_sample8	sample9_to_sample16	OK	13.9996	5.70955	-1.29394	-1.69177	5e-05	0.00145533	yes	sp	Q9NSI2	F207A_HUMAN	slx9	Protein FAM207A OS=Homo sapiens GN=FAM207A PE=1 SV=2
XLOC_013852	XLOC_013852	TRINITY_DN106640_c2_g2_i3:89-961	sample1_to_sample8	sample9_to_sample16	OK	23.2982	9.5014	-1.294	-1.67926	5e-05	0.00145533	yes	sp	Q6DGM1	UBAD1_DANRE	ubald1	UBA-like domain-containing protein 1 OS=Danio rerio GN=ubald1 PE=2 SV=1
XLOC_013803	XLOC_013803	TRINITY_DN106619_c0_g2_i5:0-2708	sample1_to_sample8	sample9_to_sample16	OK	147.418	59.927	-1.29863	-1.86906	5e-05	0.00145533	yes	sp	Q3V1D3	AMPD1_MOUSE	ampd1	AMP deaminase 1 OS=Mus musculus GN=Ampd1 PE=1 SV=2
XLOC_006473	XLOC_006473	TRINITY_DN103441_c0_g2_i3:336-2999	sample1_to_sample8	sample9_to_sample16	OK	48.8926	19.8683	-1.29915	-1.8488	5e-05	0.00145533	yes	sp	P23109	AMPD1_HUMAN	ampd1	AMP deaminase 1 OS=Homo sapiens GN=AMPD1 PE=1 SV=2
XLOC_027937	XLOC_027937	TRINITY_DN95831_c1_g1_i2:0-817	sample1_to_sample8	sample9_to_sample16	OK	4.24006	1.72298	-1.29917	-1.10966	0.0019	0.0248633	yes
XLOC_007437	XLOC_007437	TRINITY_DN103861_c2_g1_i1:4-3459	sample1_to_sample8	sample9_to_sample16	OK	4.9882	2.02497	-1.30062	-1.6591	5e-05	0.00145533	yes	sp	Q95323	CAH4_BOVIN	ca4	Carbonic anhydrase 4 OS=Bos taurus GN=CA4 PE=2 SV=1
XLOC_011657	XLOC_011657	TRINITY_DN105734_c3_g1_i1:1-1200	sample1_to_sample8	sample9_to_sample16	OK	3.19694	1.2966	-1.30196	-1.17941	0.00205	0.025947	yes	sp	Q5L4X1	PCKG_CHLAB	pckg	Phosphoenolpyruvate carboxykinase [GTP] OS=Chlamydophila abortus (strain DSM 27085 / S26/3) GN=pckG PE=3 SV=1
XLOC_019194	XLOC_019194	TRINITY_DN83017_c0_g1_i1:0-990	sample1_to_sample8	sample9_to_sample16	OK	6.324	2.56119	-1.30402	-1.3981	0.0002	0.00453696	yes	sp	Q803H4	CENPA_DANRE	cenpa	Histone H3-like centromeric protein A OS=Danio rerio GN=cenpa PE=1 SV=1
XLOC_031240	XLOC_031240	TRINITY_DN97974_c2_g3_i1:5-623	sample1_to_sample8	sample9_to_sample16	OK	8.27995	3.3531	-1.30413	-1.23849	0.00105	0.0164123	yes	sp	Q8HYW0	FA13A_BOVIN	fam13a	Protein FAM13A OS=Bos taurus GN=FAM13A PE=2 SV=1
XLOC_021611	XLOC_021611	TRINITY_DN89009_c0_g1_i1:0-685	sample1_to_sample8	sample9_to_sample16	OK	87.3041	35.2706	-1.30758	-1.80634	5e-05	0.00145533	yes	sp	Q00214	ACTM_STYPL	actm	Actin, muscle OS=Styela plicata PE=3 SV=1
XLOC_008741	XLOC_008741	TRINITY_DN104442_c4_g1_i1:0-2992	sample1_to_sample8	sample9_to_sample16	OK	2.12918	0.859326	-1.30902	-1.45487	0.0001	0.00258303	yes
XLOC_003885	XLOC_003885	TRINITY_DN102097_c2_g1_i2:33-1133	sample1_to_sample8	sample9_to_sample16	OK	8.20089	3.29682	-1.3147	-1.40886	5e-05	0.00145533	yes	sp	P25325	THTM_HUMAN	mpst	3-mercaptopyruvate sulfurtransferase OS=Homo sapiens GN=MPST PE=1 SV=3
XLOC_000972	XLOC_000972	TRINITY_DN100549_c0_g1_i1:1-240	sample1_to_sample8	sample9_to_sample16	OK	43.7249	17.5698	-1.31536	-1.24136	0.00455	0.0462418	yes	sp	Q07085	EST2_CAEEL	f13h6.3	Esterase CM06B1 OS=Caenorhabditis elegans GN=F13H6.3 PE=3 SV=3
XLOC_014733	XLOC_014733	TRINITY_DN106999_c0_g1_i1:0-297	sample1_to_sample8	sample9_to_sample16	OK	3177.31	1275.94	-1.31625	-1.78701	5e-05	0.00145533	yes	sp	Q89Z16	MNTP_BACTN	mntp	Putative manganese efflux pump MntP OS=Bacteroides thetaiotaomicron (strain ATCC 29148 / DSM 2079 / NCTC 10582 / E50 / VPI-5482) GN=mntP PE=3 SV=1
XLOC_010479	XLOC_010479	TRINITY_DN105203_c1_g3_i2:1-336	sample1_to_sample8	sample9_to_sample16	OK	248.596	99.6662	-1.31863	-1.64079	5e-05	0.00145533	yes	sp	P06352	H3_STRPU	h3	Histone H3, embryonic OS=Strongylocentrotus purpuratus PE=1 SV=2
XLOC_022865	XLOC_022865	TRINITY_DN90908_c0_g1_i1:0-986	sample1_to_sample8	sample9_to_sample16	OK	7.64999	3.0629	-1.32056	-1.45922	5e-05	0.00145533	yes	sp	Q3IK44	ATP6_PSEHT	atpb	ATP synthase subunit a OS=Pseudoalteromonas haloplanktis (strain TAC 125) GN=atpB PE=3 SV=1
XLOC_020315	XLOC_020315	TRINITY_DN86460_c0_g1_i1:0-602	sample1_to_sample8	sample9_to_sample16	OK	11.6617	4.65091	-1.32619	-1.40511	0.0002	0.00453696	yes
XLOC_032697	XLOC_032697	TRINITY_DN98755_c3_g1_i4:0-568	sample1_to_sample8	sample9_to_sample16	OK	242.192	96.5785	-1.32638	-1.85713	5e-05	0.00145533	yes	sp	Q90339	MYSS_CYPCA	myss	Myosin heavy chain, fast skeletal muscle OS=Cyprinus carpio PE=2 SV=2
XLOC_010569	XLOC_010569	TRINITY_DN105240_c9_g1_i1:0-1026	sample1_to_sample8	sample9_to_sample16	OK	18.0051	7.16536	-1.32929	-1.68814	5e-05	0.00145533	yes	sp	B1JRB1	UNG_YERPY	ung	Uracil-DNA glycosylase OS=Yersinia pseudotuberculosis serotype O:3 (strain YPIII) GN=ung PE=3 SV=1
XLOC_014526	XLOC_014526	TRINITY_DN106917_c0_g1_i2:2-2023	sample1_to_sample8	sample9_to_sample16	OK	2.78464	1.10801	-1.32952	-1.43271	0.0001	0.00258303	yes	sp	P35072	TCB1_CAEBR	tcb1	Transposable element Tcb1 transposase OS=Caenorhabditis briggsae PE=3 SV=1
XLOC_015395	XLOC_015395	TRINITY_DN107283_c0_g3_i1:0-237	sample1_to_sample8	sample9_to_sample16	OK	144.478	57.4271	-1.33105	-1.5121	5e-05	0.00145533	yes	sp	Q8CGF6	WDR47_MOUSE	wdr47	WD repeat-containing protein 47 OS=Mus musculus GN=Wdr47 PE=1 SV=2
XLOC_006411	XLOC_006411	TRINITY_DN103412_c2_g4_i2:11-326	sample1_to_sample8	sample9_to_sample16	OK	28.5944	11.3614	-1.33159	-1.66137	0.002	0.0256214	yes	sp	Q4ZNA1	THIE_PSEU2	thie	Thiamine-phosphate synthase OS=Pseudomonas syringae pv. syringae (strain B728a) GN=thiE PE=3 SV=1
XLOC_023713	XLOC_023713	TRINITY_DN92035_c0_g1_i1:6-1674	sample1_to_sample8	sample9_to_sample16	OK	2.42182	0.961503	-1.33273	-1.30689	0.0007	0.0122473	yes	sp	Q9NYH9	UTP6_HUMAN	utp6	U3 small nucleolar RNA-associated protein 6 homolog OS=Homo sapiens GN=UTP6 PE=2 SV=2
XLOC_033131	XLOC_033131	TRINITY_DN98956_c5_g2_i1:0-235	sample1_to_sample8	sample9_to_sample16	OK	63.9208	25.3539	-1.33408	-1.24807	0.0008	0.0135478	yes	sp	Q38041	VGF_BPPHK	vgf	Capsid protein OS=Enterobacteria phage phiK GN=F PE=4 SV=1
XLOC_008719	XLOC_008719	TRINITY_DN104431_c0_g1_i3:0-1282	sample1_to_sample8	sample9_to_sample16	OK	4.12713	1.632	-1.3385	-1.37386	0.0001	0.00258303	yes	sp	Q6NYY9	VMP1_DANRE	vmp1	Vacuole membrane protein 1 OS=Danio rerio GN=vmp1 PE=2 SV=1
XLOC_003275	XLOC_003275	TRINITY_DN101773_c1_g1_i1:0-2561	sample1_to_sample8	sample9_to_sample16	OK	4.947	1.95589	-1.33873	-1.54226	5e-05	0.00145533	yes	sp	A9ULE9	DJC22_XENTR	dnajc22	DnaJ homolog subfamily C member 22 OS=Xenopus tropicalis GN=dnajc22 PE=2 SV=1
XLOC_010938	XLOC_010938	TRINITY_DN105400_c3_g2_i3:6-2590	sample1_to_sample8	sample9_to_sample16	OK	7.73187	3.0513	-1.34139	-1.7299	5e-05	0.00145533	yes	sp	O08557	DDAH1_RAT	ddah1	N(G),N(G)-dimethylarginine dimethylaminohydrolase 1 OS=Rattus norvegicus GN=Ddah1 PE=1 SV=3
XLOC_016410	XLOC_016410	TRINITY_DN162185_c0_g1_i1:0-178	sample1_to_sample8	sample9_to_sample16	OK	7315.17	2884.54	-1.34255	-1.92009	5e-05	0.00145533	yes	sp	P26502	EXOZ_RHIME	exoz	Exopolysaccharide production protein ExoZ OS=Rhizobium meliloti (strain 1021) GN=exoZ PE=3 SV=2
XLOC_009325	XLOC_009325	TRINITY_DN104695_c1_g1_i1:0-386	sample1_to_sample8	sample9_to_sample16	OK	29.701	11.708	-1.34301	-1.68764	0.00025	0.0054751	yes	sp	Q8TD84	DSCL1_HUMAN	dscaml1	Down syndrome cell adhesion molecule-like protein 1 OS=Homo sapiens GN=DSCAML1 PE=1 SV=2
XLOC_023269	XLOC_023269	TRINITY_DN91464_c0_g3_i3:0-202	sample1_to_sample8	sample9_to_sample16	OK	170.766	67.1688	-1.34616	-1.456	0.00015	0.00357696	yes	sp	Q84JZ8	TCX4_ARATH	tcx4	Protein tesmin/TSO1-like CXC 4 OS=Arabidopsis thaliana GN=TCX4 PE=1 SV=1
XLOC_012280	XLOC_012280	TRINITY_DN105983_c2_g1_i1:0-1113	sample1_to_sample8	sample9_to_sample16	OK	4.26663	1.67818	-1.3462	-1.32291	0.0009	0.014631	yes
XLOC_032694	XLOC_032694	TRINITY_DN98755_c2_g1_i3:0-730	sample1_to_sample8	sample9_to_sample16	OK	216.553	85.0867	-1.34771	-1.98223	5e-05	0.00145533	yes	sp	Q90339	MYSS_CYPCA	myss	Myosin heavy chain, fast skeletal muscle OS=Cyprinus carpio PE=2 SV=2
XLOC_001913	XLOC_001913	TRINITY_DN101083_c1_g1_i1:0-358	sample1_to_sample8	sample9_to_sample16	OK	18.9411	7.43112	-1.34987	-1.21543	0.00115	0.0174083	yes
XLOC_032629	XLOC_032629	TRINITY_DN98719_c3_g1_i1:17-5119	sample1_to_sample8	sample9_to_sample16	OK	2.16763	0.850039	-1.35052	-1.66927	5e-05	0.00145533	yes
XLOC_004859	XLOC_004859	TRINITY_DN102613_c0_g3_i1:0-648	sample1_to_sample8	sample9_to_sample16	OK	32.0812	12.5787	-1.35075	-1.63906	5e-05	0.00145533	yes
XLOC_030350	XLOC_030350	TRINITY_DN97424_c0_g1_i1:13-4449	sample1_to_sample8	sample9_to_sample16	OK	2.03674	0.797737	-1.35228	-1.57103	5e-05	0.00145533	yes
XLOC_011910	XLOC_011910	TRINITY_DN105826_c0_g1_i7:1-4506	sample1_to_sample8	sample9_to_sample16	OK	6.91066	2.7062	-1.35255	-1.89352	5e-05	0.00145533	yes
XLOC_015427	XLOC_015427	TRINITY_DN107292_c5_g5_i1:87-954	sample1_to_sample8	sample9_to_sample16	OK	5.03985	1.97013	-1.35509	-1.29941	0.0009	0.014631	yes	sp	A6MFL0	OXLA_DEMVE	oxla	L-amino-acid oxidase OS=Demansia vestigiata PE=2 SV=1
XLOC_011419	XLOC_011419	TRINITY_DN105622_c0_g2_i15:0-478	sample1_to_sample8	sample9_to_sample16	OK	142.21	55.5212	-1.35692	-1.39295	0.00045	0.00860543	yes
XLOC_010995	XLOC_010995	TRINITY_DN105426_c2_g1_i2:1-4197	sample1_to_sample8	sample9_to_sample16	OK	55.3642	21.5504	-1.36124	-1.97474	5e-05	0.00145533	yes	sp	Q8WXK4	ASB12_HUMAN	asb12	Ankyrin repeat and SOCS box protein 12 OS=Homo sapiens GN=ASB12 PE=1 SV=2
XLOC_010145	XLOC_010145	TRINITY_DN105058_c0_g1_i4:2-785	sample1_to_sample8	sample9_to_sample16	OK	4.44503	1.72959	-1.36177	-1.12265	0.0048	0.0479213	yes	sp	O46385	SVIL_BOVIN	svil	Supervillin OS=Bos taurus GN=SVIL PE=1 SV=2
XLOC_000787	XLOC_000787	TRINITY_DN100442_c2_g2_i1:6-1652	sample1_to_sample8	sample9_to_sample16	OK	1.97687	0.76911	-1.36195	-1.09722	0.003	0.0341987	yes
XLOC_024246	XLOC_024246	TRINITY_DN92644_c0_g1_i1:0-2103	sample1_to_sample8	sample9_to_sample16	OK	2.08155	0.809002	-1.36344	-1.32749	0.0007	0.0122473	yes
XLOC_005103	XLOC_005103	TRINITY_DN102753_c7_g1_i1:0-906	sample1_to_sample8	sample9_to_sample16	OK	28.4266	11.0411	-1.36436	-1.82016	5e-05	0.00145533	yes
XLOC_022767	XLOC_022767	TRINITY_DN90784_c0_g2_i2:359-1624	sample1_to_sample8	sample9_to_sample16	OK	2.73266	1.05989	-1.36639	-1.16168	0.0014	0.0200976	yes	sp	Q9EPC5	RET7_MOUSE	rbp7	Retinoid-binding protein 7 OS=Mus musculus GN=Rbp7 PE=1 SV=1
XLOC_016546	XLOC_016546	TRINITY_DN196154_c0_g2_i1:14-419	sample1_to_sample8	sample9_to_sample16	OK	19.6987	7.63622	-1.36717	-1.34696	0.00065	0.0116033	yes
XLOC_034060	XLOC_034060	TRINITY_DN99463_c0_g4_i2:80-301	sample1_to_sample8	sample9_to_sample16	OK	56.7849	22.01	-1.36735	-1.55439	0.00365	0.0395308	yes
XLOC_032062	XLOC_032062	TRINITY_DN98433_c0_g1_i1:0-1529	sample1_to_sample8	sample9_to_sample16	OK	14.2161	5.50432	-1.36889	-1.85779	5e-05	0.00145533	yes
XLOC_021242	XLOC_021242	TRINITY_DN88348_c0_g1_i1:0-1202	sample1_to_sample8	sample9_to_sample16	OK	6.24868	2.41753	-1.37002	-1.5319	0.0001	0.00258303	yes	sp	Q5XLR4	BORE1_DANRE	cdca8	Borealin OS=Danio rerio GN=cdca8 PE=2 SV=2
XLOC_004415	XLOC_004415	TRINITY_DN102367_c2_g1_i1:395-815	sample1_to_sample8	sample9_to_sample16	OK	21.1993	8.19213	-1.37171	-1.29738	0.001	0.0158024	yes	sp	Q63610	TPM3_RAT	tpm3	Tropomyosin alpha-3 chain OS=Rattus norvegicus GN=Tpm3 PE=1 SV=2
XLOC_010475	XLOC_010475	TRINITY_DN105203_c1_g1_i4:0-589	sample1_to_sample8	sample9_to_sample16	OK	349.053	134.879	-1.37178	-1.64652	0.0002	0.00453696	yes	sp	P84239	H3_URECA	h3	Histone H3 OS=Urechis caupo PE=1 SV=2
XLOC_003049	XLOC_003049	TRINITY_DN101672_c4_g1_i1:16-1048	sample1_to_sample8	sample9_to_sample16	OK	9.04772	3.49384	-1.37274	-1.47317	0.0001	0.00258303	yes	sp	Q5XGR0	MADL2_XENLA	myadml2	Myeloid-associated differentiation marker-like protein 2 OS=Xenopus laevis GN=myadml2 PE=2 SV=1
XLOC_011150	XLOC_011150	TRINITY_DN105501_c1_g1_i14:5-4321	sample1_to_sample8	sample9_to_sample16	OK	7.47029	2.87671	-1.37674	-1.87205	5e-05	0.00145533	yes	sp	P07756	CPSM_RAT	cps1	Carbamoyl-phosphate synthase [ammonia], mitochondrial OS=Rattus norvegicus GN=Cps1 PE=1 SV=1
XLOC_023069	XLOC_023069	TRINITY_DN91182_c0_g1_i1:0-891	sample1_to_sample8	sample9_to_sample16	OK	141.456	54.436	-1.37772	-1.99863	5e-05	0.00145533	yes	sp	P06350	H1_ONCMY	h1	Histone H1 OS=Oncorhynchus mykiss PE=1 SV=2
XLOC_012532	XLOC_012532	TRINITY_DN106081_c6_g1_i1:98-719	sample1_to_sample8	sample9_to_sample16	OK	32.6101	12.5287	-1.38008	-1.7423	5e-05	0.00145533	yes	sp	B5DF11	ZFAN5_RAT	zfand5	AN1-type zinc finger protein 5 OS=Rattus norvegicus GN=Zfand5 PE=1 SV=1
XLOC_034299	XLOC_034299	TRINITY_DN99599_c0_g1_i2:2-472	sample1_to_sample8	sample9_to_sample16	OK	11.9877	4.6043	-1.3805	-1.30606	0.00105	0.0164123	yes
XLOC_022626	XLOC_022626	TRINITY_DN90591_c0_g1_i1:4-1149	sample1_to_sample8	sample9_to_sample16	OK	6.49848	2.49558	-1.38072	-1.28896	0.00025	0.0054751	yes
XLOC_000409	XLOC_000409	TRINITY_DN100229_c5_g1_i2:6-692	sample1_to_sample8	sample9_to_sample16	OK	8.23263	3.16055	-1.38118	-1.3498	0.00055	0.0101146	yes	sp	Q96SB4	SRPK1_HUMAN	srpk1	SRSF protein kinase 1 OS=Homo sapiens GN=SRPK1 PE=1 SV=2
XLOC_008260	XLOC_008260	TRINITY_DN104225_c1_g1_i1:69-713	sample1_to_sample8	sample9_to_sample16	OK	12.9366	4.94968	-1.38606	-1.48111	0.0002	0.00453696	yes
XLOC_014557	XLOC_014557	TRINITY_DN106923_c1_g5_i1:2-1201	sample1_to_sample8	sample9_to_sample16	OK	3.00794	1.15082	-1.38612	-1.15297	0.00205	0.025947	yes	sp	Q5K651	SAMD9_HUMAN	samd9	Sterile alpha motif domain-containing protein 9 OS=Homo sapiens GN=SAMD9 PE=1 SV=1
XLOC_032119	XLOC_032119	TRINITY_DN98466_c9_g3_i1:0-1301	sample1_to_sample8	sample9_to_sample16	OK	5.02376	1.92188	-1.38625	-1.18207	0.0049	0.0484613	yes	sp	P04406	G3P_HUMAN	gapdh	Glyceraldehyde-3-phosphate dehydrogenase OS=Homo sapiens GN=GAPDH PE=1 SV=3
XLOC_003254	XLOC_003254	TRINITY_DN101761_c0_g4_i8:14-608	sample1_to_sample8	sample9_to_sample16	OK	46.8451	17.9074	-1.38735	-1.40209	0.00305	0.0345943	yes
XLOC_003130	XLOC_003130	TRINITY_DN101713_c0_g3_i5:0-554	sample1_to_sample8	sample9_to_sample16	OK	6.54536	2.49875	-1.38926	-1.0561	0.00485	0.0480569	yes	sp	Q0HFX8	G6PI_SHESM	pgi	Glucose-6-phosphate isomerase OS=Shewanella sp. (strain MR-4) GN=pgi PE=3 SV=1
XLOC_007044	XLOC_007044	TRINITY_DN103690_c2_g1_i1:155-1882	sample1_to_sample8	sample9_to_sample16	OK	7.16854	2.73579	-1.38972	-1.69883	5e-05	0.00145533	yes
XLOC_023714	XLOC_023714	TRINITY_DN92035_c1_g1_i1:0-1333	sample1_to_sample8	sample9_to_sample16	OK	3.4039	1.299	-1.38978	-1.37723	0.00015	0.00357696	yes
XLOC_010320	XLOC_010320	TRINITY_DN105135_c7_g2_i1:0-377	sample1_to_sample8	sample9_to_sample16	OK	251.469	95.5209	-1.39649	-1.99221	5e-05	0.00145533	yes	sp	Q90339	MYSS_CYPCA	myss	Myosin heavy chain, fast skeletal muscle OS=Cyprinus carpio PE=2 SV=2
XLOC_009010	XLOC_009010	TRINITY_DN104568_c0_g2_i2:7-1275	sample1_to_sample8	sample9_to_sample16	OK	127.837	48.5293	-1.39738	-1.66613	5e-05	0.00145533	yes	sp	Q9PVM2	HBBA_SERQU	hbb1	Hemoglobin subunit beta-A OS=Seriola quinqueradiata GN=hbb1 PE=2 SV=2
XLOC_011211	XLOC_011211	TRINITY_DN105526_c3_g1_i2:3-847	sample1_to_sample8	sample9_to_sample16	OK	17.5462	6.65361	-1.39895	-1.733	5e-05	0.00145533	yes	sp	Q6NUW5	AN32E_DANRE	anp32e	Acidic leucine-rich nuclear phosphoprotein 32 family member E OS=Danio rerio GN=anp32e PE=1 SV=1
XLOC_022735	XLOC_022735	TRINITY_DN90742_c0_g1_i1:2-1514	sample1_to_sample8	sample9_to_sample16	OK	2.5036	0.945412	-1.40499	-1.19333	0.00335	0.0369386	yes	sp	Q58D06	WDR74_BOVIN	wdr74	WD repeat-containing protein 74 OS=Bos taurus GN=WDR74 PE=2 SV=1
XLOC_032068	XLOC_032068	TRINITY_DN98437_c1_g2_i2:0-467	sample1_to_sample8	sample9_to_sample16	OK	30.6729	11.577	-1.4057	-1.5726	5e-05	0.00145533	yes	sp	Q6DRH5	NOP10_DANRE	nop10	H/ACA ribonucleoprotein complex subunit 3 OS=Danio rerio GN=nop10 PE=3 SV=1
XLOC_023552	XLOC_023552	TRINITY_DN91829_c0_g1_i1:0-1574	sample1_to_sample8	sample9_to_sample16	OK	3.44297	1.29564	-1.40999	-1.48762	0.00025	0.0054751	yes	sp	B2RZC4	MS18A_RAT	mis18a	Protein Mis18-alpha OS=Rattus norvegicus GN=Mis18a PE=2 SV=1
XLOC_022666	XLOC_022666	TRINITY_DN90643_c0_g1_i1:0-1533	sample1_to_sample8	sample9_to_sample16	OK	21.5631	8.11129	-1.41056	-1.94722	5e-05	0.00145533	yes	sp	Q6NYP0	TM208_DANRE	tmem208	Transmembrane protein 208 OS=Danio rerio GN=tmem208 PE=2 SV=1
XLOC_003327	XLOC_003327	TRINITY_DN101801_c0_g1_i4:0-3138	sample1_to_sample8	sample9_to_sample16	OK	29.3253	11.0133	-1.4129	-2.07579	5e-05	0.00145533	yes	sp	Q6NW59	ATF4_DANRE	atf4	Cyclic AMP-dependent transcription factor ATF-4 OS=Danio rerio GN=atf4 PE=2 SV=1
XLOC_001105	XLOC_001105	TRINITY_DN100618_c0_g2_i1:0-388	sample1_to_sample8	sample9_to_sample16	OK	31.9787	11.9777	-1.41676	-1.35733	0.00045	0.00860543	yes
XLOC_014334	XLOC_014334	TRINITY_DN106832_c6_g3_i13:4236-6748	sample1_to_sample8	sample9_to_sample16	OK	3.01638	1.12886	-1.41795	-1.00617	0.00445	0.0454296	yes	sp	Q61464	ZN638_MOUSE	znf638	Zinc finger protein 638 OS=Mus musculus GN=Znf638 PE=1 SV=2
XLOC_029743	XLOC_029743	TRINITY_DN97060_c0_g1_i1:44-750	sample1_to_sample8	sample9_to_sample16	OK	5.4168	2.02621	-1.41866	-1.05879	0.0031	0.0349114	yes	sp	P03023	LACI_ECOLI	laci	Lactose operon repressor OS=Escherichia coli (strain K12) GN=lacI PE=1 SV=3
XLOC_017207	XLOC_017207	TRINITY_DN62111_c0_g1_i1:0-1162	sample1_to_sample8	sample9_to_sample16	OK	4.84554	1.80569	-1.42411	-1.47382	0.0001	0.00258303	yes	sp	Q9DAC7	TTC32_MOUSE	ttc32	Tetratricopeptide repeat protein 32 OS=Mus musculus GN=Ttc32 PE=1 SV=1
XLOC_018506	XLOC_018506	TRINITY_DN79586_c0_g2_i1:76-1306	sample1_to_sample8	sample9_to_sample16	OK	3.71754	1.38087	-1.42877	-1.38906	0.00045	0.00860543	yes	sp	O31411	SACC_BACL7	sacc	Levanase (Fragment) OS=Bacillus sp. (strain L7) PE=1 SV=2
XLOC_007046	XLOC_007046	TRINITY_DN103690_c5_g1_i1:0-1372	sample1_to_sample8	sample9_to_sample16	OK	21.9426	8.14319	-1.43007	-1.97848	5e-05	0.00145533	yes
XLOC_015984	XLOC_015984	TRINITY_DN107469_c5_g1_i1:0-279	sample1_to_sample8	sample9_to_sample16	OK	328.397	121.705	-1.43205	-1.92781	5e-05	0.00145533	yes
XLOC_024247	XLOC_024247	TRINITY_DN92644_c0_g3_i1:0-3091	sample1_to_sample8	sample9_to_sample16	OK	2.89427	1.07137	-1.43374	-1.63615	5e-05	0.00145533	yes
XLOC_004357	XLOC_004357	TRINITY_DN102337_c4_g1_i4:12-561	sample1_to_sample8	sample9_to_sample16	OK	11.8853	4.38235	-1.4394	-1.46539	0.00015	0.00357696	yes	sp	P10102	KPCA_RABIT	prkca	Protein kinase C alpha type OS=Oryctolagus cuniculus GN=PRKCA PE=2 SV=3
XLOC_005084	XLOC_005084	TRINITY_DN102740_c0_g2_i1:0-771	sample1_to_sample8	sample9_to_sample16	OK	408.565	150.456	-1.44122	-1.74451	0.0001	0.00258303	yes	sp	Q9PVM4	HBAA_SERQU	hbaa	Hemoglobin subunit alpha-A OS=Seriola quinqueradiata GN=hbaa PE=2 SV=3
XLOC_030492	XLOC_030492	TRINITY_DN97514_c4_g1_i2:1-356	sample1_to_sample8	sample9_to_sample16	OK	81.2224	29.8912	-1.44216	-1.79302	5e-05	0.00145533	yes
XLOC_028124	XLOC_028124	TRINITY_DN95950_c2_g1_i1:11-1227	sample1_to_sample8	sample9_to_sample16	OK	7.41477	2.72172	-1.44588	-1.59487	5e-05	0.00145533	yes	sp	P43346	DCK_MOUSE	dck	Deoxycytidine kinase OS=Mus musculus GN=Dck PE=1 SV=1
XLOC_006719	XLOC_006719	TRINITY_DN103553_c4_g1_i1:0-439	sample1_to_sample8	sample9_to_sample16	OK	7.55821	2.77183	-1.44721	-1.17557	0.00425	0.0439259	yes	sp	Q10716	CYSP1_MAIZE	ccp1	Cysteine proteinase 1 OS=Zea mays GN=CCP1 PE=2 SV=1
XLOC_003506	XLOC_003506	TRINITY_DN101907_c6_g3_i1:109-793	sample1_to_sample8	sample9_to_sample16	OK	4.83725	1.77319	-1.44784	-1.20141	0.00275	0.0321354	yes	sp	A2ICN5	MEF2A_PIG	mef2a	Myocyte-specific enhancer factor 2A OS=Sus scrofa GN=MEF2A PE=2 SV=2
XLOC_005846	XLOC_005846	TRINITY_DN103146_c0_g2_i3:2164-3022	sample1_to_sample8	sample9_to_sample16	OK	8.39734	3.07316	-1.45021	-1.5271	5e-05	0.00145533	yes	sp	Q5R6I2	MYOZ2_PONAB	myoz2	Myozenin-2 OS=Pongo abelii GN=MYOZ2 PE=2 SV=1
XLOC_030008	XLOC_030008	TRINITY_DN97221_c0_g1_i1:0-1372	sample1_to_sample8	sample9_to_sample16	OK	16.603	6.06248	-1.45346	-1.86171	5e-05	0.00145533	yes	sp	P51667	MLRV_MOUSE	myl2	Myosin regulatory light chain 2, ventricular/cardiac muscle isoform OS=Mus musculus GN=Myl2 PE=1 SV=3
XLOC_012646	XLOC_012646	TRINITY_DN106140_c3_g1_i1:4677-6947	sample1_to_sample8	sample9_to_sample16	OK	2.29857	0.838216	-1.45534	-1.48951	5e-05	0.00145533	yes	sp	Q5TZ18	NAV3_DANRE	nav3	Neuron navigator 3 OS=Danio rerio GN=nav3 PE=3 SV=1
XLOC_025455	XLOC_025455	TRINITY_DN93851_c0_g1_i4:1328-2437	sample1_to_sample8	sample9_to_sample16	OK	6.89179	2.50955	-1.45745	-1.3468	0.0004	0.00787761	yes	sp	Q8JFQ6	K1C13_ONCMY	krt13	Keratin, type I cytoskeletal 13 OS=Oncorhynchus mykiss GN=krt13 PE=2 SV=1
XLOC_025435	XLOC_025435	TRINITY_DN93830_c0_g2_i1:0-555	sample1_to_sample8	sample9_to_sample16	OK	370.911	134.868	-1.45952	-2.15535	5e-05	0.00145533	yes	sp	P07222	NPM_XENLA	npm1	Nucleophosmin OS=Xenopus laevis GN=npm1 PE=1 SV=1
XLOC_013318	XLOC_013318	TRINITY_DN106423_c1_g1_i1:1-915	sample1_to_sample8	sample9_to_sample16	OK	33.8442	12.2886	-1.46159	-1.9821	5e-05	0.00145533	yes
XLOC_032771	XLOC_032771	TRINITY_DN98788_c0_g2_i4:0-2806	sample1_to_sample8	sample9_to_sample16	OK	467.953	169.87	-1.46193	-1.95017	5e-05	0.00145533	yes	sp	Q3SZZ2	XBP1_BOVIN	xbp1	X-box-binding protein 1 OS=Bos taurus GN=XBP1 PE=2 SV=1
XLOC_010508	XLOC_010508	TRINITY_DN105214_c3_g2_i2:0-415	sample1_to_sample8	sample9_to_sample16	OK	103.557	37.5839	-1.46224	-1.65554	5e-05	0.00145533	yes	sp	Q14315	FLNC_HUMAN	flnc	Filamin-C OS=Homo sapiens GN=FLNC PE=1 SV=3
XLOC_016895	XLOC_016895	TRINITY_DN51211_c0_g1_i1:0-746	sample1_to_sample8	sample9_to_sample16	OK	185.962	67.4671	-1.46275	-2.21529	5e-05	0.00145533	yes	sp	Q8JJ04	FABPL_EPICO	fabp1	Fatty acid-binding protein, liver-type OS=Epinephelus coioides GN=fabp1 PE=2 SV=1
XLOC_013152	XLOC_013152	TRINITY_DN106355_c2_g1_i11:42-4174	sample1_to_sample8	sample9_to_sample16	OK	3.47309	1.25877	-1.4642	-1.80397	5e-05	0.00145533	yes	sp	Q90375	GHR_COLLI	ghr	Growth hormone receptor OS=Columba livia GN=GHR PE=2 SV=1
XLOC_001727	XLOC_001727	TRINITY_DN100966_c2_g1_i1:0-1240	sample1_to_sample8	sample9_to_sample16	OK	3.98271	1.44212	-1.46556	-1.44008	0.00045	0.00860543	yes	sp	Q96PE2	ARHGH_HUMAN	arhgef17	Rho guanine nucleotide exchange factor 17 OS=Homo sapiens GN=ARHGEF17 PE=1 SV=1
XLOC_030663	XLOC_030663	TRINITY_DN97641_c1_g2_i1:53-986	sample1_to_sample8	sample9_to_sample16	OK	5.46195	1.97579	-1.46699	-1.35033	0.00035	0.00715084	yes
XLOC_021612	XLOC_021612	TRINITY_DN89009_c1_g1_i1:0-859	sample1_to_sample8	sample9_to_sample16	OK	352.432	126.729	-1.4756	-1.90886	5e-05	0.00145533	yes	sp	Q98972	ACTS_ORYLA	acta1	Actin, alpha skeletal muscle OS=Oryzias latipes GN=acta1 PE=2 SV=1
XLOC_033802	XLOC_033802	TRINITY_DN99328_c7_g2_i1:0-1993	sample1_to_sample8	sample9_to_sample16	OK	31.042	11.1447	-1.47786	-2.14533	5e-05	0.00145533	yes	sp	Q95SX7	RTBS_DROME	rtase	Probable RNA-directed DNA polymerase from transposon BS OS=Drosophila melanogaster GN=RTase PE=2 SV=1
XLOC_012203	XLOC_012203	TRINITY_DN105949_c2_g2_i2:84-6112	sample1_to_sample8	sample9_to_sample16	OK	3.05377	1.0952	-1.47939	-1.76674	5e-05	0.00145533	yes	sp	P29400	CO4A5_HUMAN	col4a5	Collagen alpha-5(IV) chain OS=Homo sapiens GN=COL4A5 PE=1 SV=2
XLOC_030460	XLOC_030460	TRINITY_DN97496_c6_g3_i1:12-2904	sample1_to_sample8	sample9_to_sample16	OK	2.06267	0.738091	-1.48264	-1.39184	0.00065	0.0116033	yes
XLOC_007524	XLOC_007524	TRINITY_DN103894_c1_g2_i5:0-5310	sample1_to_sample8	sample9_to_sample16	OK	5.21785	1.8639	-1.48513	-1.99817	5e-05	0.00145533	yes	sp	Q01320	TOP2A_MOUSE	top2a	DNA topoisomerase 2-alpha OS=Mus musculus GN=Top2a PE=1 SV=2
XLOC_003770	XLOC_003770	TRINITY_DN102050_c5_g1_i2:0-2234	sample1_to_sample8	sample9_to_sample16	OK	12.2384	4.35453	-1.49083	-1.98532	5e-05	0.00145533	yes	sp	Q8K2A8	ALG3_MOUSE	alg3	Dol-P-Man:Man(5)GlcNAc(2)-PP-Dol alpha-1,3-mannosyltransferase OS=Mus musculus GN=Alg3 PE=1 SV=2
XLOC_021992	XLOC_021992	TRINITY_DN89614_c0_g1_i1:0-260	sample1_to_sample8	sample9_to_sample16	OK	53.8498	19.1327	-1.4929	-1.87152	0.0033	0.0365656	yes	sp	Q8N4S0	CCD82_HUMAN	ccdc82	Coiled-coil domain-containing protein 82 OS=Homo sapiens GN=CCDC82 PE=1 SV=2
XLOC_020798	XLOC_020798	TRINITY_DN87459_c0_g1_i1:0-1813	sample1_to_sample8	sample9_to_sample16	OK	32.1121	11.3974	-1.49441	-2.14932	5e-05	0.00145533	yes	sp	A3KMR8	MAFA_DANRE	mafaa	Transcription factor MafA OS=Danio rerio GN=mafa PE=2 SV=1
XLOC_029988	XLOC_029988	TRINITY_DN97211_c1_g2_i1:37-1515	sample1_to_sample8	sample9_to_sample16	OK	1.96532	0.697357	-1.49479	-1.28302	0.00195	0.0252257	yes	sp	P04818	TYSY_HUMAN	tyms	Thymidylate synthase OS=Homo sapiens GN=TYMS PE=1 SV=3
XLOC_016095	XLOC_016095	TRINITY_DN107494_c11_g4_i1:0-220	sample1_to_sample8	sample9_to_sample16	OK	131.554	46.6557	-1.49553	-2.19903	0.0029	0.0333468	yes	sp	P14431	HA19_MOUSE	h2-q9	H-2 class I histocompatibility antigen, Q9 alpha chain (Fragment) OS=Mus musculus GN=H2-Q9 PE=3 SV=1
XLOC_030954	XLOC_030954	TRINITY_DN97818_c0_g1_i10:27-720	sample1_to_sample8	sample9_to_sample16	OK	4.71321	1.66878	-1.49792	-1.21047	0.0041	0.0427664	yes	sp	Q5S1U6	IFRD1_PIG	ifrd1	Interferon-related developmental regulator 1 OS=Sus scrofa GN=IFRD1 PE=2 SV=1
XLOC_000767	XLOC_000767	TRINITY_DN100433_c3_g1_i2:97-1532	sample1_to_sample8	sample9_to_sample16	OK	6.26219	2.21304	-1.50064	-1.7126	5e-05	0.00145533	yes	sp	B8Y466	SRPK3_PIG	srpk3	SRSF protein kinase 3 OS=Sus scrofa GN=SRPK3 PE=2 SV=1
XLOC_012515	XLOC_012515	TRINITY_DN106079_c0_g1_i1:0-2340	sample1_to_sample8	sample9_to_sample16	OK	3.40144	1.20128	-1.50157	-1.66279	5e-05	0.00145533	yes	sp	Q6NYZ4	PLA1A_DANRE	pla1a	Phospholipase A1 member A OS=Danio rerio GN=pla1a PE=2 SV=1
XLOC_033855	XLOC_033855	TRINITY_DN99357_c0_g1_i2:0-4163	sample1_to_sample8	sample9_to_sample16	OK	5.56697	1.95987	-1.50613	-2.00295	5e-05	0.00145533	yes	sp	P50533	SMC2_XENLA	smc2	Structural maintenance of chromosomes protein 2 OS=Xenopus laevis GN=smc2 PE=1 SV=1
XLOC_024661	XLOC_024661	TRINITY_DN93101_c3_g2_i5:0-2867	sample1_to_sample8	sample9_to_sample16	OK	3.37391	1.17819	-1.51785	-1.71918	5e-05	0.00145533	yes	sp	Q810A5	K895L_MOUSE	matcap1	Uncharacterized protein KIAA0895-like OS=Mus musculus GN=Kiaa0895l PE=2 SV=1
XLOC_002907	XLOC_002907	TRINITY_DN101602_c4_g1_i1:1-647	sample1_to_sample8	sample9_to_sample16	OK	18.5395	6.44825	-1.52362	-1.65946	5e-05	0.00145533	yes	sp	P27424	MFAP2_BOVIN	mfap2	Microfibrillar-associated protein 2 OS=Bos taurus GN=MFAP2 PE=1 SV=1
XLOC_006371	XLOC_006371	TRINITY_DN103397_c2_g1_i1:0-774	sample1_to_sample8	sample9_to_sample16	OK	45.6145	15.8017	-1.52941	-2.10988	5e-05	0.00145533	yes
XLOC_032329	XLOC_032329	TRINITY_DN98582_c0_g1_i1:2-987	sample1_to_sample8	sample9_to_sample16	OK	46.7743	16.1228	-1.53661	-1.91746	5e-05	0.00145533	yes	sp	Q24733	ACT_DICVI	act	Actin (Fragment) OS=Dictyocaulus viviparus PE=2 SV=1
XLOC_029390	XLOC_029390	TRINITY_DN96833_c3_g2_i3:0-1046	sample1_to_sample8	sample9_to_sample16	OK	27.1091	9.31815	-1.54066	-2.02052	5e-05	0.00145533	yes	sp	Q2TBR6	PFD4_BOVIN	pfdn4	Prefoldin subunit 4 OS=Bos taurus GN=PFDN4 PE=2 SV=1
XLOC_004152	XLOC_004152	TRINITY_DN102229_c0_g1_i1:13-1082	sample1_to_sample8	sample9_to_sample16	OK	4.83884	1.66251	-1.5413	-1.49291	0.00015	0.00357696	yes
XLOC_026694	XLOC_026694	TRINITY_DN94901_c5_g1_i1:0-1545	sample1_to_sample8	sample9_to_sample16	OK	97.5826	33.4887	-1.54295	-2.2739	5e-05	0.00145533	yes	sp	P02258	H5_ANSAN	h5	Histone H5 OS=Anser anser anser PE=1 SV=1
XLOC_012181	XLOC_012181	TRINITY_DN105941_c1_g5_i1:0-896	sample1_to_sample8	sample9_to_sample16	OK	2.69934	0.926355	-1.54297	-1.16497	0.0028	0.0325277	yes	sp	Q6DHU8	TOPK_DANRE	pbk	Lymphokine-activated killer T-cell-originated protein kinase homolog OS=Danio rerio GN=pbk PE=2 SV=1
XLOC_013968	XLOC_013968	TRINITY_DN106676_c7_g5_i1:3-307	sample1_to_sample8	sample9_to_sample16	OK	31.516	10.8155	-1.54298	-1.55538	0.00075	0.0129363	yes	sp	O74910	RAF1_SCHPO	raf1	Rik1-associated factor 1 OS=Schizosaccharomyces pombe (strain 972 / ATCC 24843) GN=raf1 PE=1 SV=1
XLOC_002356	XLOC_002356	TRINITY_DN101303_c0_g2_i1:0-1961	sample1_to_sample8	sample9_to_sample16	OK	115.209	39.4991	-1.54436	-2.3129	5e-05	0.00145533	yes	sp	Q1JPX3	SYFA_DANRE	farsa	Phenylalanine--tRNA ligase alpha subunit OS=Danio rerio GN=farsa PE=2 SV=2
XLOC_031484	XLOC_031484	TRINITY_DN98116_c0_g3_i10:8-299	sample1_to_sample8	sample9_to_sample16	OK	23.1694	7.92261	-1.54817	-1.27691	0.0014	0.0200976	yes	sp	P14649	MYL6B_HUMAN	myl6b	Myosin light chain 6B OS=Homo sapiens GN=MYL6B PE=1 SV=1
XLOC_010717	XLOC_010717	TRINITY_DN105300_c7_g1_i1:25-4563	sample1_to_sample8	sample9_to_sample16	OK	7.62099	2.60277	-1.54993	-2.02773	5e-05	0.00145533	yes	sp	P97434	MPRIP_MOUSE	mprip	Myosin phosphatase Rho-interacting protein OS=Mus musculus GN=Mprip PE=1 SV=2
XLOC_024855	XLOC_024855	TRINITY_DN93272_c0_g2_i1:0-479	sample1_to_sample8	sample9_to_sample16	OK	47.0781	16.0722	-1.55049	-1.86954	5e-05	0.00145533	yes	sp	Q1LUV9	M1I1B_DANRE	mid1ip1b	Mid1-interacting protein 1-B OS=Danio rerio GN=mid1ip1b PE=2 SV=1
XLOC_003052	XLOC_003052	TRINITY_DN101672_c5_g2_i1:2-1150	sample1_to_sample8	sample9_to_sample16	OK	7.41095	2.52241	-1.55486	-1.60905	0.0001	0.00258303	yes	sp	Q4VC12	MSS51_HUMAN	mss51	Putative protein MSS51 homolog, mitochondrial OS=Homo sapiens GN=MSS51 PE=1 SV=2
XLOC_004013	XLOC_004013	TRINITY_DN102158_c7_g3_i1:73-1647	sample1_to_sample8	sample9_to_sample16	OK	3.6793	1.25134	-1.55596	-1.57382	5e-05	0.00145533	yes	sp	Q8CFK2	TF3B_MOUSE	brf1	Transcription factor IIIB 90 kDa subunit OS=Mus musculus GN=Brf1 PE=1 SV=1
XLOC_025351	XLOC_025351	TRINITY_DN93744_c1_g1_i1:15-992	sample1_to_sample8	sample9_to_sample16	OK	119.748	40.6869	-1.55736	-2.08679	5e-05	0.00145533	yes	sp	Q91061	S10I_ICTPU	s10i	Ictacalcin OS=Ictalurus punctatus PE=2 SV=1
XLOC_009122	XLOC_009122	TRINITY_DN104609_c2_g1_i3:0-545	sample1_to_sample8	sample9_to_sample16	OK	10.9171	3.69427	-1.56322	-1.51359	0.00155	0.021416	yes	sp	Q6DHK1	NNRE_DANRE	naxe	NAD(P)H-hydrate epimerase OS=Danio rerio GN=apoa1bp PE=2 SV=1
XLOC_031337	XLOC_031337	TRINITY_DN98033_c0_g2_i1:19-3616	sample1_to_sample8	sample9_to_sample16	OK	24.1814	8.17504	-1.5646	-2.22541	5e-05	0.00145533	yes	sp	Q6IR41	C1QT6_MOUSE	c1qtnf6	Complement C1q tumor necrosis factor-related protein 6 OS=Mus musculus GN=C1qtnf6 PE=2 SV=1
XLOC_026135	XLOC_026135	TRINITY_DN94447_c2_g1_i1:0-1288	sample1_to_sample8	sample9_to_sample16	OK	10.7204	3.62176	-1.5656	-1.81181	5e-05	0.00145533	yes	sp	P02642	TNNT2_CHICK	tnnt2	Troponin T, cardiac muscle isoforms OS=Gallus gallus GN=TNNT2 PE=2 SV=2
XLOC_030958	XLOC_030958	TRINITY_DN97819_c5_g6_i1:0-1255	sample1_to_sample8	sample9_to_sample16	OK	4.3972	1.48215	-1.56889	-1.59125	0.0001	0.00258303	yes
XLOC_025655	XLOC_025655	TRINITY_DN94043_c0_g2_i1:1-637	sample1_to_sample8	sample9_to_sample16	OK	5.41325	1.81407	-1.57726	-1.26857	0.0016	0.0219726	yes	sp	Q4L6R6	RECO_STAHJ	reco	DNA repair protein RecO OS=Staphylococcus haemolyticus (strain JCSC1435) GN=recO PE=3 SV=1
XLOC_001792	XLOC_001792	TRINITY_DN101009_c5_g1_i1:0-213	sample1_to_sample8	sample9_to_sample16	OK	49.7684	16.664	-1.5785	-1.49096	0.0031	0.0349114	yes	sp	Q1G391	FB217_ARATH	at4g00893	F-box protein At4g00893 OS=Arabidopsis thaliana GN=At4g00893 PE=2 SV=1
XLOC_021793	XLOC_021793	TRINITY_DN89288_c0_g1_i1:2-949	sample1_to_sample8	sample9_to_sample16	OK	4.99647	1.67265	-1.57877	-1.48405	0.0003	0.0063336	yes
XLOC_020154	XLOC_020154	TRINITY_DN86043_c0_g1_i1:59-1147	sample1_to_sample8	sample9_to_sample16	OK	5.82486	1.94928	-1.57929	-1.39948	0.001	0.0158024	yes
XLOC_022982	XLOC_022982	TRINITY_DN91077_c0_g1_i1:0-1812	sample1_to_sample8	sample9_to_sample16	OK	2.95092	0.9865	-1.58077	-1.57332	0.0001	0.00258303	yes	sp	Q7SZP9	APJA_DANRE	aplnra	Apelin receptor A OS=Danio rerio GN=aplnra PE=1 SV=2
XLOC_021605	XLOC_021605	TRINITY_DN88997_c0_g1_i1:0-1406	sample1_to_sample8	sample9_to_sample16	OK	8.98132	2.99816	-1.58285	-1.23703	0.0008	0.0135478	yes	sp	P02645	TNNI1_RABIT	tnni1	Troponin I, slow skeletal muscle OS=Oryctolagus cuniculus GN=TNNI1 PE=1 SV=1
XLOC_002184	XLOC_002184	TRINITY_DN101214_c12_g1_i1:0-1025	sample1_to_sample8	sample9_to_sample16	OK	2.59752	0.866025	-1.58465	-1.28309	0.0015	0.0209444	yes
XLOC_010986	XLOC_010986	TRINITY_DN105423_c9_g3_i2:0-3143	sample1_to_sample8	sample9_to_sample16	OK	47.3541	15.7771	-1.58566	-2.34792	5e-05	0.00145533	yes	sp	Q5R9X6	P5CR1_PONAB	pycr1	Pyrroline-5-carboxylate reductase 1, mitochondrial OS=Pongo abelii GN=PYCR1 PE=2 SV=1
XLOC_007162	XLOC_007162	TRINITY_DN103740_c5_g1_i6:5817-6668	sample1_to_sample8	sample9_to_sample16	OK	18.5111	6.14469	-1.59098	-1.79824	5e-05	0.00145533	yes	sp	Q3B8G0	CA123_XENLA	czib	UPF0587 protein C1orf123 homolog OS=Xenopus laevis PE=2 SV=1
XLOC_004628	XLOC_004628	TRINITY_DN102496_c0_g1_i1:0-658	sample1_to_sample8	sample9_to_sample16	OK	8.65472	2.87264	-1.59111	-1.43961	0.00025	0.0054751	yes	sp	Q5U249	ELYS_XENLA	ahctf1	Protein ELYS OS=Xenopus laevis GN=ahctf1 PE=1 SV=1
XLOC_033588	XLOC_033588	TRINITY_DN99206_c0_g1_i1:0-2243	sample1_to_sample8	sample9_to_sample16	OK	52.868	17.5391	-1.59182	-2.27602	5e-05	0.00145533	yes	sp	P40329	SYRC_RAT	rars1	Arginine--tRNA ligase, cytoplasmic OS=Rattus norvegicus GN=Rars PE=1 SV=2
XLOC_026073	XLOC_026073	TRINITY_DN94384_c0_g1_i1:691-1524	sample1_to_sample8	sample9_to_sample16	OK	7.76262	2.57324	-1.59296	-1.62593	5e-05	0.00145533	yes	sp	P70583	DUT_RAT	dut	Deoxyuridine 5'-triphosphate nucleotidohydrolase OS=Rattus norvegicus GN=Dut PE=2 SV=3
XLOC_024470	XLOC_024470	TRINITY_DN92903_c1_g1_i2:0-501	sample1_to_sample8	sample9_to_sample16	OK	234.159	77.5998	-1.59336	-2.33728	5e-05	0.00145533	yes	sp	Q7SXU0	EI3JA_DANRE	eif3ja	Eukaryotic translation initiation factor 3 subunit J-A OS=Danio rerio GN=eif3ja PE=1 SV=1
XLOC_014734	XLOC_014734	TRINITY_DN106999_c0_g2_i1:0-1954	sample1_to_sample8	sample9_to_sample16	OK	1068.45	352.972	-1.59789	-2.24103	5e-05	0.00145533	yes
XLOC_005817	XLOC_005817	TRINITY_DN103134_c3_g3_i1:0-610	sample1_to_sample8	sample9_to_sample16	OK	24.0956	7.9582	-1.59825	-1.84619	5e-05	0.00145533	yes	sp	Q5PQM9	KMCP1_RAT	slc25a30	Kidney mitochondrial carrier protein 1 OS=Rattus norvegicus GN=Slc25a30 PE=2 SV=1
XLOC_025346	XLOC_025346	TRINITY_DN93741_c0_g1_i4:0-320	sample1_to_sample8	sample9_to_sample16	OK	126.166	41.6215	-1.59992	-2.06123	5e-05	0.00145533	yes	sp	Q94901	LARK_DROME	lark	RNA-binding protein lark OS=Drosophila melanogaster GN=lark PE=1 SV=1
XLOC_014169	XLOC_014169	TRINITY_DN106761_c0_g1_i1:21-630	sample1_to_sample8	sample9_to_sample16	OK	4.80384	1.58045	-1.60385	-1.21886	0.0024	0.0291647	yes	sp	Q8WWX0	ASB5_HUMAN	asb5	Ankyrin repeat and SOCS box protein 5 OS=Homo sapiens GN=ASB5 PE=2 SV=1
XLOC_024932	XLOC_024932	TRINITY_DN93354_c2_g1_i1:32-1964	sample1_to_sample8	sample9_to_sample16	OK	2.23681	0.735426	-1.60479	-1.5483	0.0003	0.0063336	yes	sp	Q07494	EPHB1_CHICK	ephb1	Ephrin type-B receptor 1 (Fragment) OS=Gallus gallus GN=EPHB1 PE=2 SV=2
XLOC_032263	XLOC_032263	TRINITY_DN98543_c2_g1_i6:1420-3702	sample1_to_sample8	sample9_to_sample16	OK	2.68708	0.874091	-1.62018	-1.46743	0.00045	0.00860543	yes	sp	Q9WVR6	LAT2_RAT	slc7a8	Large neutral amino acids transporter small subunit 2 OS=Rattus norvegicus GN=Slc7a8 PE=1 SV=1
XLOC_021298	XLOC_021298	TRINITY_DN88441_c0_g1_i1:0-1317	sample1_to_sample8	sample9_to_sample16	OK	25.9004	8.41459	-1.62201	-2.14133	5e-05	0.00145533	yes	sp	Q6IQM2	CYC_DANRE	cyc	Cytochrome c OS=Danio rerio GN=cyc PE=3 SV=3
XLOC_032640	XLOC_032640	TRINITY_DN98726_c0_g1_i1:346-1262	sample1_to_sample8	sample9_to_sample16	OK	3.52288	1.13327	-1.63626	-1.35001	0.00045	0.00860543	yes
XLOC_014601	XLOC_014601	TRINITY_DN106942_c0_g3_i5:6-2799	sample1_to_sample8	sample9_to_sample16	OK	1.90906	0.613236	-1.63835	-1.67789	5e-05	0.00145533	yes	sp	P24346	DDX3_XENLA	an3	Putative ATP-dependent RNA helicase an3 OS=Xenopus laevis GN=an3 PE=2 SV=1
XLOC_015109	XLOC_015109	TRINITY_DN107149_c3_g3_i1:0-1050	sample1_to_sample8	sample9_to_sample16	OK	2.55191	0.818608	-1.64033	-1.24144	0.00285	0.0329153	yes	sp	Q02343	CAC1E_RABIT	cacna1e	Voltage-dependent R-type calcium channel subunit alpha-1E OS=Oryctolagus cuniculus GN=CACNA1E PE=2 SV=1
XLOC_034301	XLOC_034301	TRINITY_DN99599_c0_g1_i4:0-344	sample1_to_sample8	sample9_to_sample16	OK	18.8676	6.05223	-1.64037	-1.31063	0.00225	0.0277681	yes	sp	A1K3X8	TILS_AZOSB	tils	tRNA(Ile)-lysidine synthase OS=Azoarcus sp. (strain BH72) GN=tilS PE=3 SV=1
XLOC_001104	XLOC_001104	TRINITY_DN100618_c0_g1_i1:0-800	sample1_to_sample8	sample9_to_sample16	OK	72.7278	23.3126	-1.6414	-2.06274	5e-05	0.00145533	yes	sp	D3ZBN0	H15_RAT	h1-5	Histone H1.5 OS=Rattus norvegicus GN=Hist1h1b PE=1 SV=1
XLOC_016397	XLOC_016397	TRINITY_DN153392_c0_g1_i1:0-700	sample1_to_sample8	sample9_to_sample16	OK	15.2285	4.87505	-1.64329	-1.52975	0.00165	0.0224644	yes	sp	P00403	COX2_HUMAN	mt-co2	Cytochrome c oxidase subunit 2 OS=Homo sapiens GN=MT-CO2 PE=1 SV=1
XLOC_006740	XLOC_006740	TRINITY_DN103562_c2_g1_i7:0-659	sample1_to_sample8	sample9_to_sample16	OK	10.3811	3.30976	-1.64917	-1.58533	0.00015	0.00357696	yes	sp	P49824	MYH7_CANLF	myh7	Myosin-7 OS=Canis lupus familiaris GN=MYH7 PE=1 SV=3
XLOC_001265	XLOC_001265	TRINITY_DN100712_c0_g1_i1:7-3539	sample1_to_sample8	sample9_to_sample16	OK	4.04498	1.28357	-1.65597	-2.04253	5e-05	0.00145533	yes	sp	Q9CR22	TMM42_MOUSE	tmem42	Transmembrane protein 42 OS=Mus musculus GN=Tmem42 PE=2 SV=1
XLOC_005561	XLOC_005561	TRINITY_DN102990_c1_g1_i19:0-449	sample1_to_sample8	sample9_to_sample16	OK	9.703	3.07828	-1.65631	-1.34194	0.0024	0.0291647	yes	sp	Q5RI56	OPTN_DANRE	optn	Optineurin OS=Danio rerio GN=optn PE=2 SV=2
XLOC_005030	XLOC_005030	TRINITY_DN102709_c4_g1_i1:60-2271	sample1_to_sample8	sample9_to_sample16	OK	4.55166	1.44018	-1.66015	-1.90218	5e-05	0.00145533	yes
XLOC_026929	XLOC_026929	TRINITY_DN95101_c2_g1_i2:886-1344	sample1_to_sample8	sample9_to_sample16	OK	9.57896	3.00195	-1.67397	-1.37351	0.0012	0.0179422	yes	sp	O18896	SOX9_PIG	sox9	Transcription factor SOX-9 OS=Sus scrofa GN=SOX9 PE=2 SV=1
XLOC_004801	XLOC_004801	TRINITY_DN102586_c5_g1_i3:0-1235	sample1_to_sample8	sample9_to_sample16	OK	6.40218	2.00196	-1.67715	-1.82857	5e-05	0.00145533	yes	sp	Q704S8	CACP_RAT	crat	Carnitine O-acetyltransferase OS=Rattus norvegicus GN=Crat PE=1 SV=1
XLOC_014213	XLOC_014213	TRINITY_DN106783_c2_g1_i1:1-3497	sample1_to_sample8	sample9_to_sample16	OK	13.3386	4.16175	-1.68035	-2.37241	5e-05	0.00145533	yes	sp	Q202B1	AT1B4_XENLA	atp1b4	Protein ATP1B4 OS=Xenopus laevis GN=atp1b4 PE=1 SV=1
XLOC_017568	XLOC_017568	TRINITY_DN70560_c0_g1_i1:0-502	sample1_to_sample8	sample9_to_sample16	OK	12.4283	3.87118	-1.68278	-1.51459	0.0022	0.0273	yes	sp	P62271	RS18_RAT	rps18	40S ribosomal protein S18 OS=Rattus norvegicus GN=Rps18 PE=1 SV=3
XLOC_031239	XLOC_031239	TRINITY_DN97974_c2_g2_i19:0-557	sample1_to_sample8	sample9_to_sample16	OK	59.0036	18.2931	-1.6895	-2.22752	5e-05	0.00145533	yes	sp	O94988	FA13A_HUMAN	fam13a	Protein FAM13A OS=Homo sapiens GN=FAM13A PE=1 SV=2
XLOC_012636	XLOC_012636	TRINITY_DN106136_c1_g2_i1:0-234	sample1_to_sample8	sample9_to_sample16	OK	74.7323	23.1155	-1.69287	-1.47883	0.00035	0.00715084	yes	sp	P09739	TNNT3_RAT	tnnt3	Troponin T, fast skeletal muscle OS=Rattus norvegicus GN=Tnnt3 PE=1 SV=2
XLOC_033757	XLOC_033757	TRINITY_DN99309_c8_g3_i2:0-1051	sample1_to_sample8	sample9_to_sample16	OK	4.17365	1.2906	-1.69326	-1.52382	0.00015	0.00357696	yes	sp	P14646	PDE4B_RAT	pde4b	cAMP-specific 3',5'-cyclic phosphodiesterase 4B OS=Rattus norvegicus GN=Pde4b PE=1 SV=4
XLOC_021549	XLOC_021549	TRINITY_DN88914_c0_g1_i3:0-647	sample1_to_sample8	sample9_to_sample16	OK	67.9739	20.9296	-1.69943	-2.2197	5e-05	0.00145533	yes	sp	Q90339	MYSS_CYPCA	myss	Myosin heavy chain, fast skeletal muscle OS=Cyprinus carpio PE=2 SV=2
XLOC_003324	XLOC_003324	TRINITY_DN101800_c6_g1_i1:9-1262	sample1_to_sample8	sample9_to_sample16	OK	8.02295	2.46478	-1.70268	-1.9366	5e-05	0.00145533	yes	sp	Q7NQK6	TTCA_CHRVO	ttca	tRNA 2-thiocytidine biosynthesis protein TtcA OS=Chromobacterium violaceum (strain ATCC 12472 / DSM 30191 / JCM 1249 / NBRC 12614 / NCIMB 9131 / NCTC 9757) GN=ttcA PE=3 SV=1
XLOC_001409	XLOC_001409	TRINITY_DN100788_c2_g1_i2:7-1727	sample1_to_sample8	sample9_to_sample16	OK	1.95187	0.597423	-1.70803	-1.44387	0.0003	0.0063336	yes
XLOC_001264	XLOC_001264	TRINITY_DN100711_c1_g2_i1:294-624	sample1_to_sample8	sample9_to_sample16	OK	2525.82	770.386	-1.7131	-2.56744	5e-05	0.00145533	yes
XLOC_026726	XLOC_026726	TRINITY_DN94928_c3_g5_i2:0-478	sample1_to_sample8	sample9_to_sample16	OK	8.64805	2.63518	-1.71447	-1.28652	0.005	0.049052	yes	sp	B8DWS5	ATPD_BIFA0	atph	ATP synthase subunit delta OS=Bifidobacterium animalis subsp. lactis (strain AD011) GN=atpH PE=3 SV=1
XLOC_033190	XLOC_033190	TRINITY_DN98988_c2_g1_i2:0-3264	sample1_to_sample8	sample9_to_sample16	OK	23.4503	7.10498	-1.7227	-2.40556	5e-05	0.00145533	yes	sp	Q8VD50	DDT4L_RAT	ddit4l	DNA damage-inducible transcript 4-like protein OS=Rattus norvegicus GN=Ddit4l PE=2 SV=1
XLOC_005201	XLOC_005201	TRINITY_DN102807_c1_g1_i1:0-499	sample1_to_sample8	sample9_to_sample16	OK	7.10484	2.15246	-1.72282	-1.36405	0.00265	0.0312436	yes
XLOC_030459	XLOC_030459	TRINITY_DN97496_c5_g1_i1:20-2872	sample1_to_sample8	sample9_to_sample16	OK	2.49085	0.753511	-1.72494	-1.66462	5e-05	0.00145533	yes	sp	Q8CGA3	LAT4_MOUSE	slc43a2	Large neutral amino acids transporter small subunit 4 OS=Mus musculus GN=Slc43a2 PE=1 SV=1
XLOC_008815	XLOC_008815	TRINITY_DN104471_c2_g1_i3:2-4053	sample1_to_sample8	sample9_to_sample16	OK	7.76049	2.32203	-1.74076	-2.28016	5e-05	0.00145533	yes	sp	Q92519	TRIB2_HUMAN	trib2	Tribbles homolog 2 OS=Homo sapiens GN=TRIB2 PE=2 SV=1
XLOC_014003	XLOC_014003	TRINITY_DN106694_c1_g1_i1:1-210	sample1_to_sample8	sample9_to_sample16	OK	58.5863	17.5086	-1.7425	-1.75993	0.0026	0.0309304	yes
XLOC_006738	XLOC_006738	TRINITY_DN103562_c0_g1_i1:1-1528	sample1_to_sample8	sample9_to_sample16	OK	3.33129	0.994109	-1.74461	-1.5945	5e-05	0.00145533	yes	sp	P02563	MYH6_RAT	myh6	Myosin-6 OS=Rattus norvegicus GN=Myh6 PE=1 SV=2
XLOC_012283	XLOC_012283	TRINITY_DN105983_c2_g2_i1:0-621	sample1_to_sample8	sample9_to_sample16	OK	5.80133	1.72805	-1.74724	-1.33857	0.00205	0.025947	yes
XLOC_034980	XLOC_034980	TRINITY_DN99985_c5_g1_i1:0-2329	sample1_to_sample8	sample9_to_sample16	OK	11.5825	3.44168	-1.75076	-2.32899	5e-05	0.00145533	yes	sp	Q5RFU5	MMAC_DANRE	mmachc	Methylmalonic aciduria and homocystinuria type C protein homolog OS=Danio rerio GN=mmachc PE=3 SV=2
XLOC_003704	XLOC_003704	TRINITY_DN102019_c3_g3_i1:1-2208	sample1_to_sample8	sample9_to_sample16	OK	67.845	19.9807	-1.76363	-2.63027	5e-05	0.00145533	yes
XLOC_003318	XLOC_003318	TRINITY_DN101800_c1_g1_i1:0-284	sample1_to_sample8	sample9_to_sample16	OK	20.1534	5.93034	-1.76483	-1.24519	0.0034	0.037334	yes	sp	Q9NPB8	GPCP1_HUMAN	gpcpd1	Glycerophosphocholine phosphodiesterase GPCPD1 OS=Homo sapiens GN=GPCPD1 PE=1 SV=2
XLOC_005361	XLOC_005361	TRINITY_DN102880_c3_g2_i3:6-704	sample1_to_sample8	sample9_to_sample16	OK	3.12455	0.917743	-1.76749	-1.24046	0.0031	0.0349114	yes	sp	Q1LZ53	DNM3A_RAT	dnmt3a	DNA (cytosine-5)-methyltransferase 3A OS=Rattus norvegicus GN=Dnmt3a PE=1 SV=1
XLOC_026736	XLOC_026736	TRINITY_DN94933_c1_g1_i1:2-2203	sample1_to_sample8	sample9_to_sample16	OK	6.74461	1.96806	-1.77696	-2.18452	5e-05	0.00145533	yes
XLOC_024302	XLOC_024302	TRINITY_DN92719_c0_g1_i2:0-1071	sample1_to_sample8	sample9_to_sample16	OK	12.064	3.51076	-1.78086	-2.14533	5e-05	0.00145533	yes	sp	Q13257	MD2L1_HUMAN	mad2l1	Mitotic spindle assembly checkpoint protein MAD2A OS=Homo sapiens GN=MAD2L1 PE=1 SV=1
XLOC_032436	XLOC_032436	TRINITY_DN98633_c1_g2_i1:0-540	sample1_to_sample8	sample9_to_sample16	OK	17.6862	5.14588	-1.78113	-1.46129	5e-05	0.00145533	yes
XLOC_018734	XLOC_018734	TRINITY_DN80924_c0_g1_i1:0-407	sample1_to_sample8	sample9_to_sample16	OK	11.7858	3.41229	-1.78825	-1.40585	0.00045	0.00860543	yes	sp	Q8MTI2	BSL1_TRIVA	bspal1	Putative surface protein bspA-like OS=Trichomonas vaginalis GN=BSPAL1 PE=4 SV=1
XLOC_019183	XLOC_019183	TRINITY_DN82957_c0_g1_i1:0-1667	sample1_to_sample8	sample9_to_sample16	OK	2.8722	0.829127	-1.79249	-1.37136	0.00215	0.0268691	yes	sp	P03905	NU4M_HUMAN	mt-nd4	NADH-ubiquinone oxidoreductase chain 4 OS=Homo sapiens GN=MT-ND4 PE=1 SV=1
XLOC_026945	XLOC_026945	TRINITY_DN95120_c1_g1_i1:0-568	sample1_to_sample8	sample9_to_sample16	OK	15.9318	4.59672	-1.79323	-1.47311	0.0004	0.00787761	yes	sp	P13539	MYH6_MESAU	myh6	Myosin-6 OS=Mesocricetus auratus GN=MYH6 PE=2 SV=2
XLOC_012217	XLOC_012217	TRINITY_DN105955_c2_g3_i2:0-537	sample1_to_sample8	sample9_to_sample16	OK	6.84187	1.97198	-1.79474	-1.40649	0.0011	0.0169101	yes	sp	Q9JKY5	HIP1R_MOUSE	hip1r	Huntingtin-interacting protein 1-related protein OS=Mus musculus GN=Hip1r PE=1 SV=2
XLOC_005029	XLOC_005029	TRINITY_DN102709_c2_g1_i2:0-1667	sample1_to_sample8	sample9_to_sample16	OK	2.97029	0.853791	-1.79865	-1.71471	5e-05	0.00145533	yes	sp	O14649	KCNK3_HUMAN	kcnk3	Potassium channel subfamily K member 3 OS=Homo sapiens GN=KCNK3 PE=1 SV=1
XLOC_023986	XLOC_023986	TRINITY_DN92357_c1_g2_i2:0-1117	sample1_to_sample8	sample9_to_sample16	OK	24.6103	7.06923	-1.79964	-2.37881	5e-05	0.00145533	yes	sp	Q6VBQ6	PNO1_ORYLA	pno1	RNA-binding protein PNO1 OS=Oryzias latipes GN=pno1 PE=2 SV=1
XLOC_003123	XLOC_003123	TRINITY_DN101713_c0_g2_i1:2-477	sample1_to_sample8	sample9_to_sample16	OK	15.612	4.47449	-1.80286	-1.61632	0.00015	0.00357696	yes	sp	B8V7Q1	PCDL_ACRMI	pcdl	Protocadherin-like protein OS=Acropora millepora PE=1 SV=1
XLOC_030011	XLOC_030011	TRINITY_DN97221_c0_g3_i1:0-415	sample1_to_sample8	sample9_to_sample16	OK	18.9565	5.42503	-1.80499	-1.59866	5e-05	0.00145533	yes	sp	P02609	MLRS_CHICK	myl11	Myosin regulatory light chain 2, skeletal muscle isoform OS=Gallus gallus GN=MYLPF PE=1 SV=2
XLOC_008042	XLOC_008042	TRINITY_DN104124_c2_g1_i3:45-1920	sample1_to_sample8	sample9_to_sample16	OK	2.76224	0.79049	-1.80502	-1.55306	0.00025	0.0054751	yes	sp	O08608	OAZ2_MOUSE	oaz2	Ornithine decarboxylase antizyme 2 OS=Mus musculus GN=Oaz2 PE=1 SV=2
XLOC_022596	XLOC_022596	TRINITY_DN90549_c0_g1_i1:0-528	sample1_to_sample8	sample9_to_sample16	OK	41.6879	11.9172	-1.80658	-1.33459	0.00295	0.0337502	yes	sp	Q90Z10	RL13_DANRE	rpl13	60S ribosomal protein L13 OS=Danio rerio GN=rpl13 PE=2 SV=3
XLOC_023328	XLOC_023328	TRINITY_DN91531_c4_g1_i2:4-937	sample1_to_sample8	sample9_to_sample16	OK	2.90582	0.826481	-1.81389	-1.38487	0.0016	0.0219726	yes	sp	Q7ZZC6	CENPM_DANRE	cenpm	Centromere protein M OS=Danio rerio GN=cenpm PE=2 SV=1
XLOC_003233	XLOC_003233	TRINITY_DN101756_c1_g1_i2:598-1686	sample1_to_sample8	sample9_to_sample16	OK	7.4366	2.09814	-1.82553	-1.83174	5e-05	0.00145533	yes	sp	Q9NRK6	ABCBA_HUMAN	abcb10	ATP-binding cassette sub-family B member 10, mitochondrial OS=Homo sapiens GN=ABCB10 PE=1 SV=2
XLOC_017351	XLOC_017351	TRINITY_DN65549_c0_g1_i1:0-930	sample1_to_sample8	sample9_to_sample16	OK	4.15811	1.17009	-1.82931	-1.42573	0.0025	0.0300114	yes	sp	P15880	RS2_HUMAN	rps2	40S ribosomal protein S2 OS=Homo sapiens GN=RPS2 PE=1 SV=2
XLOC_023048	XLOC_023048	TRINITY_DN91161_c0_g2_i2:1-519	sample1_to_sample8	sample9_to_sample16	OK	22.6329	6.36468	-1.83026	-1.99998	5e-05	0.00145533	yes
XLOC_020784	XLOC_020784	TRINITY_DN87429_c0_g1_i2:0-970	sample1_to_sample8	sample9_to_sample16	OK	91.1848	25.5533	-1.83528	-2.19749	5e-05	0.00145533	yes	sp	A5JV83	HSPBB_DANRE	hspb11	Heat shock protein beta-11 OS=Danio rerio GN=hspb11 PE=2 SV=2
XLOC_015331	XLOC_015331	TRINITY_DN107241_c5_g1_i5:384-1352	sample1_to_sample8	sample9_to_sample16	OK	20.2729	5.679	-1.83585	-2.31062	5e-05	0.00145533	yes	sp	Q6DHG0	SETD7_DANRE	setd7	Histone-lysine N-methyltransferase SETD7 OS=Danio rerio GN=setd7 PE=2 SV=1
XLOC_007930	XLOC_007930	TRINITY_DN104069_c0_g6_i1:15-2580	sample1_to_sample8	sample9_to_sample16	OK	45.9906	12.8253	-1.84235	-2.5735	5e-05	0.00145533	yes	sp	Q5R5X8	CAP2_PONAB	cap2	Adenylyl cyclase-associated protein 2 OS=Pongo abelii GN=CAP2 PE=2 SV=1
XLOC_010923	XLOC_010923	TRINITY_DN105396_c2_g1_i2:420-1595	sample1_to_sample8	sample9_to_sample16	OK	2.29236	0.637815	-1.84563	-1.32703	0.00055	0.0101146	yes
XLOC_001621	XLOC_001621	TRINITY_DN100905_c3_g1_i2:2924-5329	sample1_to_sample8	sample9_to_sample16	OK	3.6834	1.01667	-1.85719	-1.97571	5e-05	0.00145533	yes	sp	Q3ZBP1	KCRS_BOVIN	ckmt2	Creatine kinase S-type, mitochondrial OS=Bos taurus GN=CKMT2 PE=2 SV=1
XLOC_031338	XLOC_031338	TRINITY_DN98033_c0_g2_i3:1-619	sample1_to_sample8	sample9_to_sample16	OK	11.5818	3.19254	-1.85908	-1.81863	5e-05	0.00145533	yes	sp	Q6IR41	C1QT6_MOUSE	c1qtnf6	Complement C1q tumor necrosis factor-related protein 6 OS=Mus musculus GN=C1qtnf6 PE=2 SV=1
XLOC_012395	XLOC_012395	TRINITY_DN106035_c4_g3_i1:0-93	sample1_to_sample8	sample9_to_sample16	OK	82266.1	22559.2	-1.86658	-1.18864	0.0004	0.00787761	yes
XLOC_017154	XLOC_017154	TRINITY_DN60161_c0_g1_i1:0-487	sample1_to_sample8	sample9_to_sample16	OK	5.8696	1.60312	-1.87238	-1.51544	0.0039	0.0413614	yes	sp	P62832	RL23_RAT	rpl23	60S ribosomal protein L23 OS=Rattus norvegicus GN=Rpl23 PE=2 SV=1
XLOC_003855	XLOC_003855	TRINITY_DN102083_c0_g1_i4:0-1325	sample1_to_sample8	sample9_to_sample16	OK	39.6378	10.8133	-1.87407	-1.95936	5e-05	0.00145533	yes	sp	Q7T3F7	CHRD1_DANRE	chordc1	Cysteine and histidine-rich domain-containing protein 1 OS=Danio rerio GN=chordc1 PE=2 SV=1
XLOC_000150	XLOC_000150	TRINITY_DN100086_c3_g7_i1:0-976	sample1_to_sample8	sample9_to_sample16	OK	4.87861	1.31623	-1.89006	-1.75264	5e-05	0.00145533	yes	sp	Q6DFQ5	TMM97_XENTR	tmem97	Transmembrane protein 97 OS=Xenopus tropicalis GN=tmem97 PE=2 SV=1
XLOC_020772	XLOC_020772	TRINITY_DN87407_c0_g1_i1:0-1905	sample1_to_sample8	sample9_to_sample16	OK	10.4584	2.8164	-1.89274	-1.81194	5e-05	0.00145533	yes	sp	P00395	COX1_HUMAN	mt-co1	Cytochrome c oxidase subunit 1 OS=Homo sapiens GN=MT-CO1 PE=1 SV=1
XLOC_015426	XLOC_015426	TRINITY_DN107292_c5_g3_i2:9-2168	sample1_to_sample8	sample9_to_sample16	OK	2.87796	0.769844	-1.90241	-1.93532	5e-05	0.00145533	yes
XLOC_032204	XLOC_032204	TRINITY_DN98514_c4_g1_i1:1-719	sample1_to_sample8	sample9_to_sample16	OK	17.5107	4.6493	-1.91316	-1.74924	5e-05	0.00145533	yes	sp	Q91Z83	MYH7_MOUSE	myh7	Myosin-7 OS=Mus musculus GN=Myh7 PE=1 SV=1
XLOC_011068	XLOC_011068	TRINITY_DN105463_c0_g1_i1:0-258	sample1_to_sample8	sample9_to_sample16	OK	26.8803	7.04905	-1.93105	-1.36581	0.0013	0.0190594	yes	sp	Q86VI3	IQGA3_HUMAN	iqgap3	Ras GTPase-activating-like protein IQGAP3 OS=Homo sapiens GN=IQGAP3 PE=1 SV=2
XLOC_014586	XLOC_014586	TRINITY_DN106933_c3_g2_i4:0-261	sample1_to_sample8	sample9_to_sample16	OK	84.4196	22.0559	-1.93641	-1.94722	5e-05	0.00145533	yes	sp	Q90339	MYSS_CYPCA	myss	Myosin heavy chain, fast skeletal muscle OS=Cyprinus carpio PE=2 SV=2
XLOC_005512	XLOC_005512	TRINITY_DN102963_c0_g1_i1:0-1085	sample1_to_sample8	sample9_to_sample16	OK	161.655	42.0433	-1.94297	-2.83003	5e-05	0.00145533	yes	sp	Q5I0G4	SYG_RAT	gars1	Glycine--tRNA ligase (Fragment) OS=Rattus norvegicus GN=Gars PE=1 SV=1
XLOC_017416	XLOC_017416	TRINITY_DN66962_c0_g1_i1:2-1322	sample1_to_sample8	sample9_to_sample16	OK	2.07574	0.536329	-1.95244	-1.36138	0.00075	0.0129363	yes
XLOC_026727	XLOC_026727	TRINITY_DN94928_c3_g6_i2:50-667	sample1_to_sample8	sample9_to_sample16	OK	6.22508	1.60768	-1.95311	-1.39321	0.0022	0.0273	yes	sp	O93343	GBP_XENLA	gbp	GSK-3-binding protein OS=Xenopus laevis GN=gbp PE=1 SV=1
XLOC_013122	XLOC_013122	TRINITY_DN106339_c3_g12_i1:0-265	sample1_to_sample8	sample9_to_sample16	OK	23.2861	6.00158	-1.95606	-1.54604	0.00195	0.0252257	yes
XLOC_034408	XLOC_034408	TRINITY_DN99654_c3_g2_i1:0-370	sample1_to_sample8	sample9_to_sample16	OK	16.472	4.24161	-1.95733	-1.56851	0.00025	0.0054751	yes	sp	Q9BE39	MYH7_BOVIN	myh7	Myosin-7 OS=Bos taurus GN=MYH7 PE=1 SV=1
XLOC_003128	XLOC_003128	TRINITY_DN101713_c0_g3_i3:0-422	sample1_to_sample8	sample9_to_sample16	OK	20.7536	5.33635	-1.95944	-1.79315	5e-05	0.00145533	yes	sp	Q91ZI0	CELR3_MOUSE	celsr3	Cadherin EGF LAG seven-pass G-type receptor 3 OS=Mus musculus GN=Celsr3 PE=2 SV=2
XLOC_000877	XLOC_000877	TRINITY_DN100496_c1_g1_i1:5-736	sample1_to_sample8	sample9_to_sample16	OK	5.50151	1.41026	-1.96387	-1.66542	0.0001	0.00258303	yes	sp	Q84LK0	MSH1_ARATH	msh1	DNA mismatch repair protein MSH1, mitochondrial OS=Arabidopsis thaliana GN=MSH1 PE=1 SV=1
XLOC_013307	XLOC_013307	TRINITY_DN106418_c3_g2_i7:0-1160	sample1_to_sample8	sample9_to_sample16	OK	5.46387	1.39316	-1.97156	-1.89983	0.0001	0.00258303	yes
XLOC_003124	XLOC_003124	TRINITY_DN101713_c0_g2_i2:10-471	sample1_to_sample8	sample9_to_sample16	OK	8.42729	2.13062	-1.9838	-1.33691	0.00205	0.025947	yes	sp	Q99NB9	SF3B1_MOUSE	sf3b1	Splicing factor 3B subunit 1 OS=Mus musculus GN=Sf3b1 PE=1 SV=1
XLOC_005514	XLOC_005514	TRINITY_DN102963_c0_g6_i1:0-311	sample1_to_sample8	sample9_to_sample16	OK	54.0439	13.5955	-1.991	-2.0785	5e-05	0.00145533	yes	sp	P41250	SYG_HUMAN	gars1	Glycine--tRNA ligase OS=Homo sapiens GN=GARS PE=1 SV=3
XLOC_027406	XLOC_027406	TRINITY_DN95463_c0_g3_i1:3-574	sample1_to_sample8	sample9_to_sample16	OK	7.82439	1.96736	-1.99172	-1.61536	0.0002	0.00453696	yes	sp	Q7T3T4	SMS1_CHICK	sgms1	Phosphatidylcholine:ceramide cholinephosphotransferase 1 OS=Gallus gallus GN=SGMS1 PE=2 SV=2
XLOC_000181	XLOC_000181	TRINITY_DN100101_c1_g2_i1:54-471	sample1_to_sample8	sample9_to_sample16	OK	465.051	116.79	-1.99347	-2.85994	5e-05	0.00145533	yes	sp	Q6P8G3	ACT3_XENTR	act3	Actin, alpha sarcomeric/skeletal OS=Xenopus tropicalis GN=act3 PE=2 SV=1
XLOC_023029	XLOC_023029	TRINITY_DN91136_c0_g2_i2:0-653	sample1_to_sample8	sample9_to_sample16	OK	5.47933	1.37548	-1.99407	-1.49028	0.00105	0.0164123	yes	sp	Q9CZX5	PINX1_MOUSE	pinx1	PIN2/TERF1-interacting telomerase inhibitor 1 OS=Mus musculus GN=Pinx1 PE=1 SV=2
XLOC_032480	XLOC_032480	TRINITY_DN98648_c4_g1_i1:0-645	sample1_to_sample8	sample9_to_sample16	OK	7.93972	1.99115	-1.99549	-1.64716	5e-05	0.00145533	yes
XLOC_032200	XLOC_032200	TRINITY_DN98514_c1_g1_i1:0-440	sample1_to_sample8	sample9_to_sample16	OK	11.8478	2.95877	-2.00155	-1.67431	0.00085	0.0140931	yes	sp	P04461	MYH7_RABIT	myh7	Myosin-7 (Fragment) OS=Oryctolagus cuniculus GN=MYH7 PE=1 SV=1
XLOC_010675	XLOC_010675	TRINITY_DN105279_c0_g4_i2:212-1332	sample1_to_sample8	sample9_to_sample16	OK	3.95842	0.976222	-2.01964	-1.74776	5e-05	0.00145533	yes	sp	Q0V9E0	TM182_XENTR	tmem182	Transmembrane protein 182 OS=Xenopus tropicalis GN=tmem182 PE=2 SV=1
XLOC_031554	XLOC_031554	TRINITY_DN98155_c1_g4_i14:1-363	sample1_to_sample8	sample9_to_sample16	OK	45.3791	11.1582	-2.02393	-2.14526	5e-05	0.00145533	yes	sp	Q076A6	MYH1_CANLF	myh1	Myosin-1 OS=Canis lupus familiaris GN=MYH1 PE=3 SV=2
XLOC_000183	XLOC_000183	TRINITY_DN100101_c1_g3_i1:0-273	sample1_to_sample8	sample9_to_sample16	OK	941.398	231.119	-2.02617	-2.90163	5e-05	0.00145533	yes	sp	Q11212	ACT_SPOLI	act	Actin (Fragment) OS=Spodoptera littoralis PE=2 SV=1
XLOC_006786	XLOC_006786	TRINITY_DN103581_c7_g2_i4:1001-2112	sample1_to_sample8	sample9_to_sample16	OK	37.2131	9.11578	-2.02937	-2.81455	5e-05	0.00145533	yes
XLOC_010319	XLOC_010319	TRINITY_DN105135_c7_g1_i1:2-286	sample1_to_sample8	sample9_to_sample16	OK	129.184	31.4798	-2.03693	-2.30379	5e-05	0.00145533	yes	sp	Q90339	MYSS_CYPCA	myss	Myosin heavy chain, fast skeletal muscle OS=Cyprinus carpio PE=2 SV=2
XLOC_010385	XLOC_010385	TRINITY_DN105165_c2_g1_i1:6-2436	sample1_to_sample8	sample9_to_sample16	OK	2.84085	0.69205	-2.03738	-2.05622	5e-05	0.00145533	yes
XLOC_022032	XLOC_022032	TRINITY_DN89684_c0_g1_i1:0-1072	sample1_to_sample8	sample9_to_sample16	OK	5.14836	1.25167	-2.04026	-1.67305	0.0004	0.00787761	yes	sp	P05388	RLA0_HUMAN	rplp0	60S acidic ribosomal protein P0 OS=Homo sapiens GN=RPLP0 PE=1 SV=1
XLOC_009123	XLOC_009123	TRINITY_DN104609_c2_g1_i5:0-894	sample1_to_sample8	sample9_to_sample16	OK	13.0362	3.15738	-2.04573	-2.13131	5e-05	0.00145533	yes	sp	Q6DHK1	NNRE_DANRE	naxe	NAD(P)H-hydrate epimerase OS=Danio rerio GN=apoa1bp PE=2 SV=1
XLOC_019369	XLOC_019369	TRINITY_DN83639_c0_g1_i1:0-1627	sample1_to_sample8	sample9_to_sample16	OK	8.06454	1.94776	-2.04977	-1.76118	5e-05	0.00145533	yes	sp	P00414	COX3_HUMAN	mt-co3	Cytochrome c oxidase subunit 3 OS=Homo sapiens GN=MT-CO3 PE=1 SV=2
XLOC_032863	XLOC_032863	TRINITY_DN98838_c1_g1_i1:0-452	sample1_to_sample8	sample9_to_sample16	OK	9616.59	2320.38	-2.05117	-2.10705	5e-05	0.00145533	yes	sp	P10994	ACTS_PLEWA	acta	Actin, alpha skeletal muscle (Fragment) OS=Pleurodeles waltl PE=2 SV=1
XLOC_028633	XLOC_028633	TRINITY_DN96288_c12_g1_i1:0-184	sample1_to_sample8	sample9_to_sample16	OK	1109.93	267.789	-2.0513	-2.22199	5e-05	0.00145533	yes
XLOC_033189	XLOC_033189	TRINITY_DN98988_c2_g1_i1:0-441	sample1_to_sample8	sample9_to_sample16	OK	71.4848	17.149	-2.05951	-2.48284	5e-05	0.00145533	yes	sp	Q8VHZ5	DDT4L_MOUSE	ddit4l	DNA damage-inducible transcript 4-like protein OS=Mus musculus GN=Ddit4l PE=2 SV=1
XLOC_012145	XLOC_012145	TRINITY_DN105927_c1_g1_i1:0-516	sample1_to_sample8	sample9_to_sample16	OK	30.6178	7.32661	-2.06315	-2.32186	5e-05	0.00145533	yes	sp	P11778	MYH7_PAPHA	myh7	Myosin-7 (Fragment) OS=Papio hamadryas GN=MYH7 PE=2 SV=1
XLOC_017182	XLOC_017182	TRINITY_DN61366_c0_g1_i1:0-999	sample1_to_sample8	sample9_to_sample16	OK	7.32265	1.74497	-2.06916	-1.81473	5e-05	0.00145533	yes	sp	P16409	MYL3_RAT	myl3	Myosin light chain 3 OS=Rattus norvegicus GN=Myl3 PE=1 SV=2
XLOC_033094	XLOC_033094	TRINITY_DN98946_c5_g1_i1:0-567	sample1_to_sample8	sample9_to_sample16	OK	20.8235	4.95825	-2.07031	-2.13399	5e-05	0.00145533	yes
XLOC_013171	XLOC_013171	TRINITY_DN106364_c3_g1_i4:46-1636	sample1_to_sample8	sample9_to_sample16	OK	2.42115	0.575451	-2.07293	-1.44979	0.00335	0.0369386	yes	sp	P52826	CACP_COLLI	crat	Carnitine O-acetyltransferase OS=Columba livia GN=CRAT PE=1 SV=1
XLOC_008744	XLOC_008744	TRINITY_DN104443_c0_g1_i1:0-782	sample1_to_sample8	sample9_to_sample16	OK	3.30454	0.781681	-2.0798	-1.38289	0.00105	0.0164123	yes	sp	Q9WUM7	HIPK2_MESAU	hipk2	Homeodomain-interacting protein kinase 2 OS=Mesocricetus auratus GN=Hipk2 PE=1 SV=2
XLOC_019278	XLOC_019278	TRINITY_DN83294_c0_g1_i1:4-646	sample1_to_sample8	sample9_to_sample16	OK	4.23511	0.991615	-2.09455	-1.40272	0.0029	0.0333468	yes	sp	Q9NRR1	CYTL1_HUMAN	cytl1	Cytokine-like protein 1 OS=Homo sapiens GN=CYTL1 PE=1 SV=1
XLOC_007184	XLOC_007184	TRINITY_DN103751_c0_g1_i7:816-1636	sample1_to_sample8	sample9_to_sample16	OK	41.5847	9.72773	-2.09588	-2.52947	5e-05	0.00145533	yes	sp	Q7YQK3	4F2_RABIT	slc3a2	4F2 cell-surface antigen heavy chain OS=Oryctolagus cuniculus GN=SLC3A2 PE=1 SV=2
XLOC_014358	XLOC_014358	TRINITY_DN106839_c1_g1_i5:1-1120	sample1_to_sample8	sample9_to_sample16	OK	29.1093	6.78638	-2.10077	-2.02729	5e-05	0.00145533	yes	sp	Q9JK42	PDK2_MOUSE	pdk2	[Pyruvate dehydrogenase (acetyl-transferring)] kinase isozyme 2, mitochondrial OS=Mus musculus GN=Pdk2 PE=1 SV=2
XLOC_002372	XLOC_002372	TRINITY_DN101311_c5_g1_i3:0-263	sample1_to_sample8	sample9_to_sample16	OK	147.269	34.2898	-2.1026	-2.31469	5e-05	0.00145533	yes	sp	Q90339	MYSS_CYPCA	myss	Myosin heavy chain, fast skeletal muscle OS=Cyprinus carpio PE=2 SV=2
XLOC_027295	XLOC_027295	TRINITY_DN95371_c2_g2_i1:4-336	sample1_to_sample8	sample9_to_sample16	OK	63.5297	14.7275	-2.10892	-3.18264	5e-05	0.00145533	yes	sp	Q5R974	IPO13_PONAB	ipo13	Importin-13 OS=Pongo abelii GN=IPO13 PE=2 SV=1
XLOC_019977	XLOC_019977	TRINITY_DN85546_c0_g1_i1:6-878	sample1_to_sample8	sample9_to_sample16	OK	2.41378	0.559001	-2.11037	-1.39449	0.00435	0.0446679	yes	sp	B3QYZ5	NADD_CHLT3	nadd	Probable nicotinate-nucleotide adenylyltransferase OS=Chloroherpeton thalassium (strain ATCC 35110 / GB-78) GN=nadD PE=3 SV=1
XLOC_006741	XLOC_006741	TRINITY_DN103562_c2_g1_i8:0-434	sample1_to_sample8	sample9_to_sample16	OK	6.84325	1.58447	-2.11068	-1.54224	0.00385	0.0411898	yes	sp	P04460	MYH6_RABIT	myh6	Myosin-6 (Fragment) OS=Oryctolagus cuniculus GN=MYH6 PE=2 SV=1
XLOC_023084	XLOC_023084	TRINITY_DN91199_c0_g1_i1:40-1622	sample1_to_sample8	sample9_to_sample16	OK	26.7207	6.18659	-2.11074	-2.88498	5e-05	0.00145533	yes
XLOC_003125	XLOC_003125	TRINITY_DN101713_c0_g2_i3:2-460	sample1_to_sample8	sample9_to_sample16	OK	5.62083	1.29242	-2.1207	-1.32666	0.00495	0.0487124	yes
XLOC_022601	XLOC_022601	TRINITY_DN90553_c1_g1_i1:0-1434	sample1_to_sample8	sample9_to_sample16	OK	6.08161	1.39821	-2.12088	-2.28483	5e-05	0.00145533	yes	sp	Q8R4H4	CBPA5_MOUSE	cpa5	Carboxypeptidase A5 OS=Mus musculus GN=Cpa5 PE=2 SV=1
XLOC_009551	XLOC_009551	TRINITY_DN104801_c2_g1_i7:0-249	sample1_to_sample8	sample9_to_sample16	OK	36.1842	8.21175	-2.1396	-1.7901	0.00075	0.0129363	yes	sp	Q15119	PDK2_HUMAN	pdk2	[Pyruvate dehydrogenase (acetyl-transferring)] kinase isozyme 2, mitochondrial OS=Homo sapiens GN=PDK2 PE=1 SV=2
XLOC_028563	XLOC_028563	TRINITY_DN96240_c5_g2_i1:1-2450	sample1_to_sample8	sample9_to_sample16	OK	10.0089	2.27082	-2.13999	-2.72676	5e-05	0.00145533	yes
XLOC_024850	XLOC_024850	TRINITY_DN93271_c1_g2_i4:0-297	sample1_to_sample8	sample9_to_sample16	OK	18.827	4.26208	-2.14318	-2.01644	0.001	0.0158024	yes	sp	Q14210	LY6D_HUMAN	ly6d	Lymphocyte antigen 6D OS=Homo sapiens GN=LY6D PE=1 SV=1
XLOC_019409	XLOC_019409	TRINITY_DN83801_c0_g1_i1:9-521	sample1_to_sample8	sample9_to_sample16	OK	11.8521	2.66102	-2.15509	-1.92034	0.0001	0.00258303	yes	sp	O97788	FABP4_PIG	fabp4	Fatty acid-binding protein, adipocyte OS=Sus scrofa GN=FABP4 PE=1 SV=3
XLOC_011894	XLOC_011894	TRINITY_DN105824_c5_g15_i4:0-256	sample1_to_sample8	sample9_to_sample16	OK	36.7421	8.23652	-2.15733	-1.8571	0.00045	0.00860543	yes	sp	P44317	DCOR_HAEIN	spef	Ornithine decarboxylase OS=Haemophilus influenzae (strain ATCC 51907 / DSM 11121 / KW20 / Rd) GN=speF PE=3 SV=1
XLOC_018356	XLOC_018356	TRINITY_DN78810_c0_g1_i1:28-220	sample1_to_sample8	sample9_to_sample16	OK	62.5216	13.8667	-2.17273	-2.18942	0.00405	0.0424687	yes	sp	Q5DU56	NLRC3_MOUSE	nlrc3	Protein NLRC3 OS=Mus musculus GN=Nlrc3 PE=2 SV=2
XLOC_027926	XLOC_027926	TRINITY_DN95826_c0_g2_i1:0-2079	sample1_to_sample8	sample9_to_sample16	OK	2.92911	0.64708	-2.17844	-1.81928	5e-05	0.00145533	yes	sp	Q9JMH4	COHA1_MESAU	col17a1	Collagen alpha-1(XVII) chain OS=Mesocricetus auratus GN=COL17A1 PE=2 SV=1
XLOC_011477	XLOC_011477	TRINITY_DN105646_c1_g6_i1:0-372	sample1_to_sample8	sample9_to_sample16	OK	71.8898	15.792	-2.1866	-2.60842	5e-05	0.00145533	yes	sp	D3YU81	RFX8_MOUSE	rfx8	DNA-binding protein RFX8 OS=Mus musculus GN=Rfx8 PE=3 SV=1
XLOC_014631	XLOC_014631	TRINITY_DN106956_c8_g3_i5:4-1174	sample1_to_sample8	sample9_to_sample16	OK	4.94042	1.08375	-2.1886	-1.60044	0.0007	0.0122473	yes	sp	Q9UPE1	SRPK3_HUMAN	srpk3	SRSF protein kinase 3 OS=Homo sapiens GN=SRPK3 PE=1 SV=2
XLOC_006873	XLOC_006873	TRINITY_DN103617_c1_g2_i2:4-847	sample1_to_sample8	sample9_to_sample16	OK	4.73423	1.03457	-2.1941	-1.6546	0.0002	0.00453696	yes	sp	Q0P4A4	NAT14_DANRE	nat14	N-acetyltransferase 14 OS=Danio rerio GN=nat14 PE=2 SV=1
XLOC_000548	XLOC_000548	TRINITY_DN100303_c3_g6_i1:0-904	sample1_to_sample8	sample9_to_sample16	OK	19.7902	4.30528	-2.20061	-2.46636	5e-05	0.00145533	yes
XLOC_006259	XLOC_006259	TRINITY_DN103332_c2_g1_i7:0-523	sample1_to_sample8	sample9_to_sample16	OK	63.2871	13.7483	-2.20266	-2.52829	5e-05	0.00145533	yes
XLOC_006335	XLOC_006335	TRINITY_DN103375_c1_g1_i8:0-1014	sample1_to_sample8	sample9_to_sample16	OK	2.7491	0.596269	-2.20492	-1.32851	0.0031	0.0349114	yes	sp	P20393	NR1D1_HUMAN	nr1d1	Nuclear receptor subfamily 1 group D member 1 OS=Homo sapiens GN=NR1D1 PE=1 SV=1
XLOC_003886	XLOC_003886	TRINITY_DN102097_c2_g1_i3:44-867	sample1_to_sample8	sample9_to_sample16	OK	5.37837	1.16617	-2.20539	-1.49513	5e-05	0.00145533	yes	sp	P25325	THTM_HUMAN	mpst	3-mercaptopyruvate sulfurtransferase OS=Homo sapiens GN=MPST PE=1 SV=3
XLOC_022608	XLOC_022608	TRINITY_DN90559_c1_g1_i1:0-900	sample1_to_sample8	sample9_to_sample16	OK	2.08608	0.442893	-2.23576	-1.3489	0.0045	0.0458514	yes	sp	Q5SW75	SSH2_MOUSE	ssh2	Protein phosphatase Slingshot homolog 2 OS=Mus musculus GN=Ssh2 PE=1 SV=2
XLOC_032864	XLOC_032864	TRINITY_DN98838_c2_g1_i2:0-227	sample1_to_sample8	sample9_to_sample16	OK	938.997	198.392	-2.24277	-3.12205	5e-05	0.00145533	yes	sp	P49055	ACTS_CARAU	acta1	Actin, alpha skeletal muscle OS=Carassius auratus GN=acta1 PE=2 SV=1
XLOC_002370	XLOC_002370	TRINITY_DN101311_c3_g2_i1:0-372	sample1_to_sample8	sample9_to_sample16	OK	20.4	4.29655	-2.24732	-1.81391	0.0005	0.00938033	yes	sp	P11778	MYH7_PAPHA	myh7	Myosin-7 (Fragment) OS=Papio hamadryas GN=MYH7 PE=2 SV=1
XLOC_001215	XLOC_001215	TRINITY_DN100690_c1_g1_i4:11-1684	sample1_to_sample8	sample9_to_sample16	OK	2.3473	0.491739	-2.25504	-1.76693	5e-05	0.00145533	yes	sp	Q8CFK2	TF3B_MOUSE	brf1	Transcription factor IIIB 90 kDa subunit OS=Mus musculus GN=Brf1 PE=1 SV=1
XLOC_031238	XLOC_031238	TRINITY_DN97974_c2_g2_i10:0-316	sample1_to_sample8	sample9_to_sample16	OK	30	6.25529	-2.26181	-1.91561	5e-05	0.00145533	yes	sp	Q8BGI4	FA13A_MOUSE	fam13a	Protein FAM13A OS=Mus musculus GN=Fam13a PE=1 SV=1
XLOC_013642	XLOC_013642	TRINITY_DN106547_c5_g4_i1:0-289	sample1_to_sample8	sample9_to_sample16	OK	25.6882	5.32393	-2.27054	-2.6039	0.00325	0.036062	yes
XLOC_014735	XLOC_014735	TRINITY_DN106999_c0_g3_i1:0-297	sample1_to_sample8	sample9_to_sample16	OK	14165.9	2929.63	-2.27363	-2.65236	5e-05	0.00145533	yes	sp	Q89Z16	MNTP_BACTN	mntp	Putative manganese efflux pump MntP OS=Bacteroides thetaiotaomicron (strain ATCC 29148 / DSM 2079 / NCTC 10582 / E50 / VPI-5482) GN=mntP PE=3 SV=1
XLOC_003746	XLOC_003746	TRINITY_DN102041_c6_g1_i2:0-383	sample1_to_sample8	sample9_to_sample16	OK	16.3897	3.3826	-2.27658	-1.88005	0.0004	0.00787761	yes	sp	Q9EP71	RAI14_MOUSE	rai14	Ankycorbin OS=Mus musculus GN=Rai14 PE=1 SV=1
XLOC_017404	XLOC_017404	TRINITY_DN66579_c0_g1_i1:0-1412	sample1_to_sample8	sample9_to_sample16	OK	2.34353	0.483037	-2.27848	-1.59492	0.0005	0.00938033	yes	sp	P36578	RL4_HUMAN	rpl4	60S ribosomal protein L4 OS=Homo sapiens GN=RPL4 PE=1 SV=5
XLOC_008286	XLOC_008286	TRINITY_DN104236_c2_g1_i1:1-349	sample1_to_sample8	sample9_to_sample16	OK	12.0534	2.48437	-2.27849	-1.66273	0.00175	0.0235025	yes	sp	P32917	STE5_YEAST	ste5	Protein STE5 OS=Saccharomyces cerevisiae (strain ATCC 204508 / S288c) GN=STE5 PE=1 SV=2
XLOC_020150	XLOC_020150	TRINITY_DN86035_c1_g1_i1:85-1030	sample1_to_sample8	sample9_to_sample16	OK	2.22826	0.458012	-2.28246	-1.13812	0.00485	0.0480569	yes
XLOC_003748	XLOC_003748	TRINITY_DN102041_c6_g1_i4:0-426	sample1_to_sample8	sample9_to_sample16	OK	35.8033	7.34895	-2.28448	-2.12683	5e-05	0.00145533	yes	sp	Q9EP71	RAI14_MOUSE	rai14	Ankycorbin OS=Mus musculus GN=Rai14 PE=1 SV=1
XLOC_005704	XLOC_005704	TRINITY_DN103060_c2_g1_i1:0-285	sample1_to_sample8	sample9_to_sample16	OK	28.0861	5.75577	-2.28677	-1.61398	0.0003	0.0063336	yes	sp	Q90339	MYSS_CYPCA	myss	Myosin heavy chain, fast skeletal muscle OS=Cyprinus carpio PE=2 SV=2
XLOC_010673	XLOC_010673	TRINITY_DN105279_c0_g2_i1:67-496	sample1_to_sample8	sample9_to_sample16	OK	15.5697	3.12515	-2.31674	-1.81078	5e-05	0.00145533	yes
XLOC_031045	XLOC_031045	TRINITY_DN97868_c2_g1_i1:14-1119	sample1_to_sample8	sample9_to_sample16	OK	2.10833	0.421303	-2.32317	-1.4824	0.00305	0.0345943	yes
XLOC_026717	XLOC_026717	TRINITY_DN94928_c0_g1_i1:57-251	sample1_to_sample8	sample9_to_sample16	OK	101.995	20.3225	-2.32735	-2.36896	0.00195	0.0252257	yes
XLOC_021731	XLOC_021731	TRINITY_DN89189_c0_g2_i1:29-1398	sample1_to_sample8	sample9_to_sample16	OK	3.31064	0.659521	-2.32762	-1.3467	0.00115	0.0174083	yes	sp	P79145	CREM_CANLF	crem	cAMP-responsive element modulator OS=Canis lupus familiaris GN=CREM PE=2 SV=2
XLOC_034097	XLOC_034097	TRINITY_DN99481_c0_g4_i1:0-262	sample1_to_sample8	sample9_to_sample16	OK	50.3073	10.0157	-2.3285	-1.88027	5e-05	0.00145533	yes
XLOC_016335	XLOC_016335	TRINITY_DN14146_c0_g1_i1:0-848	sample1_to_sample8	sample9_to_sample16	OK	4.09603	0.803598	-2.34968	-1.45421	0.00485	0.0480569	yes	sp	P62755	RS6_RAT	rps6	40S ribosomal protein S6 OS=Rattus norvegicus GN=Rps6 PE=1 SV=1
XLOC_030069	XLOC_030069	TRINITY_DN97258_c3_g1_i1:0-1659	sample1_to_sample8	sample9_to_sample16	OK	2.00955	0.392078	-2.35766	-1.75864	0.0001	0.00258303	yes
XLOC_006742	XLOC_006742	TRINITY_DN103562_c2_g1_i9:21-1263	sample1_to_sample8	sample9_to_sample16	OK	3.60675	0.702333	-2.36047	-1.66005	0.0003	0.0063336	yes	sp	P04461	MYH7_RABIT	myh7	Myosin-7 (Fragment) OS=Oryctolagus cuniculus GN=MYH7 PE=1 SV=1
XLOC_029864	XLOC_029864	TRINITY_DN97126_c3_g7_i1:0-336	sample1_to_sample8	sample9_to_sample16	OK	17.5402	3.39819	-2.36783	-1.64675	0.0002	0.00453696	yes
XLOC_000634	XLOC_000634	TRINITY_DN100354_c1_g1_i3:230-794	sample1_to_sample8	sample9_to_sample16	OK	11.8385	2.282	-2.37512	-2.10517	0.00025	0.0054751	yes	sp	Q14714	SSPN_HUMAN	sspn	Sarcospan OS=Homo sapiens GN=SSPN PE=2 SV=3
XLOC_013814	XLOC_013814	TRINITY_DN106622_c7_g14_i3:0-394	sample1_to_sample8	sample9_to_sample16	OK	13.342	2.50078	-2.41552	-1.9059	0.0012	0.0179422	yes	sp	P51947	CCNH_XENLA	ccnh	Cyclin-H OS=Xenopus laevis GN=ccnh PE=1 SV=1
XLOC_030671	XLOC_030671	TRINITY_DN97643_c0_g1_i1:0-1060	sample1_to_sample8	sample9_to_sample16	OK	3.0545	0.568365	-2.42605	-1.65324	0.00025	0.0054751	yes	sp	A1A4Q2	PRXD1_BOVIN	prorsd1	Prolyl-tRNA synthetase associated domain-containing protein 1 OS=Bos taurus GN=PRORSD1 PE=2 SV=1
XLOC_032330	XLOC_032330	TRINITY_DN98582_c0_g1_i2:8-518	sample1_to_sample8	sample9_to_sample16	OK	50.5236	9.3256	-2.43769	-2.0669	5e-05	0.00145533	yes	sp	Q24733	ACT_DICVI	act	Actin (Fragment) OS=Dictyocaulus viviparus PE=2 SV=1
XLOC_016532	XLOC_016532	TRINITY_DN191152_c0_g1_i1:0-212	sample1_to_sample8	sample9_to_sample16	OK	135.197	24.7068	-2.45208	-5.1648	5e-05	0.00145533	yes	sp	Q1B8U4	SSUB_MYCSS	ssub	Aliphatic sulfonates import ATP-binding protein SsuB OS=Mycobacterium sp. (strain MCS) GN=ssuB PE=3 SV=1
XLOC_032699	XLOC_032699	TRINITY_DN98755_c4_g1_i1:0-272	sample1_to_sample8	sample9_to_sample16	OK	312.773	56.8932	-2.45879	-2.95994	5e-05	0.00145533	yes	sp	Q90339	MYSS_CYPCA	myss	Myosin heavy chain, fast skeletal muscle OS=Cyprinus carpio PE=2 SV=2
XLOC_032691	XLOC_032691	TRINITY_DN98755_c0_g2_i1:0-215	sample1_to_sample8	sample9_to_sample16	OK	468.472	85.1703	-2.45954	-2.80306	5e-05	0.00145533	yes	sp	Q90339	MYSS_CYPCA	myss	Myosin heavy chain, fast skeletal muscle OS=Cyprinus carpio PE=2 SV=2
XLOC_005208	XLOC_005208	TRINITY_DN102809_c1_g2_i1:0-519	sample1_to_sample8	sample9_to_sample16	OK	60.2114	10.8946	-2.46643	-2.6311	5e-05	0.00145533	yes	sp	Q9EP71	RAI14_MOUSE	rai14	Ankycorbin OS=Mus musculus GN=Rai14 PE=1 SV=1
XLOC_034520	XLOC_034520	TRINITY_DN99721_c1_g1_i1:0-2622	sample1_to_sample8	sample9_to_sample16	OK	2.82504	0.510159	-2.46925	-2.0498	5e-05	0.00145533	yes	sp	Q9JHA8	VWA7_MOUSE	vwa7	von Willebrand factor A domain-containing protein 7 OS=Mus musculus GN=Vwa7 PE=2 SV=1
XLOC_020357	XLOC_020357	TRINITY_DN86579_c0_g1_i1:27-872	sample1_to_sample8	sample9_to_sample16	OK	7.54304	1.35749	-2.47421	-2.10847	5e-05	0.00145533	yes
XLOC_018297	XLOC_018297	TRINITY_DN78511_c0_g1_i1:23-1227	sample1_to_sample8	sample9_to_sample16	OK	2.44287	0.438444	-2.47811	-1.58834	0.00035	0.00715084	yes	sp	P06748	NPM_HUMAN	npm1	Nucleophosmin OS=Homo sapiens GN=NPM1 PE=1 SV=2
XLOC_029386	XLOC_029386	TRINITY_DN96832_c1_g1_i2:54-1037	sample1_to_sample8	sample9_to_sample16	OK	4.24587	0.75312	-2.49511	-1.52669	0.00335	0.0369386	yes	sp	Q20A00	DDT4L_ONCMY	ddit4l	DNA damage-inducible transcript 4-like protein OS=Oncorhynchus mykiss GN=ddit4l PE=2 SV=1
XLOC_032695	XLOC_032695	TRINITY_DN98755_c3_g1_i2:0-568	sample1_to_sample8	sample9_to_sample16	OK	67.9522	11.8308	-2.52197	-2.93663	5e-05	0.00145533	yes	sp	Q90339	MYSS_CYPCA	myss	Myosin heavy chain, fast skeletal muscle OS=Cyprinus carpio PE=2 SV=2
XLOC_030905	XLOC_030905	TRINITY_DN97789_c1_g1_i1:0-2333	sample1_to_sample8	sample9_to_sample16	OK	2.34659	0.40775	-2.52481	-1.86948	5e-05	0.00145533	yes	sp	Q7T3R4	RHCG2_TAKRU	rhcg2	Ammonium transporter Rh type C 2 OS=Takifugu rubripes GN=rhcg2 PE=1 SV=1
XLOC_005209	XLOC_005209	TRINITY_DN102809_c1_g2_i2:3258-4654	sample1_to_sample8	sample9_to_sample16	OK	37.5192	6.45535	-2.53906	-2.77743	5e-05	0.00145533	yes	sp	Q9EP71	RAI14_MOUSE	rai14	Ankycorbin OS=Mus musculus GN=Rai14 PE=1 SV=1
XLOC_002371	XLOC_002371	TRINITY_DN101311_c5_g1_i2:0-924	sample1_to_sample8	sample9_to_sample16	OK	79.23	13.5811	-2.54445	-3.1826	5e-05	0.00145533	yes	sp	Q90339	MYSS_CYPCA	myss	Myosin heavy chain, fast skeletal muscle OS=Cyprinus carpio PE=2 SV=2
XLOC_016040	XLOC_016040	TRINITY_DN107484_c3_g1_i3:0-5214	sample1_to_sample8	sample9_to_sample16	OK	12.7415	2.17523	-2.55029	-2.49636	5e-05	0.00145533	yes	sp	Q80SU7	GVIN1_MOUSE	gvin1	Interferon-induced very large GTPase 1 OS=Mus musculus GN=Gvin1 PE=1 SV=1
XLOC_011007	XLOC_011007	TRINITY_DN105437_c0_g3_i1:0-6442	sample1_to_sample8	sample9_to_sample16	OK	6.49651	1.09097	-2.57406	-3.0906	5e-05	0.00145533	yes
XLOC_011683	XLOC_011683	TRINITY_DN105739_c1_g4_i4:0-519	sample1_to_sample8	sample9_to_sample16	OK	7.7505	1.27736	-2.60112	-1.76073	0.00145	0.0204994	yes	sp	Q28056	ASPH_BOVIN	asph	Aspartyl/asparaginyl beta-hydroxylase OS=Bos taurus GN=ASPH PE=1 SV=1
XLOC_017087	XLOC_017087	TRINITY_DN56676_c1_g1_i1:0-407	sample1_to_sample8	sample9_to_sample16	OK	340.532	55.5642	-2.61556	-2.53178	5e-05	0.00145533	yes	sp	Q90339	MYSS_CYPCA	myss	Myosin heavy chain, fast skeletal muscle OS=Cyprinus carpio PE=2 SV=2
XLOC_011493	XLOC_011493	TRINITY_DN105651_c4_g2_i1:5-1119	sample1_to_sample8	sample9_to_sample16	OK	2.02432	0.324405	-2.64157	-1.55671	0.00185	0.0244108	yes
XLOC_000182	XLOC_000182	TRINITY_DN100101_c1_g2_i3:0-412	sample1_to_sample8	sample9_to_sample16	OK	258.302	41.2375	-2.64703	-2.90347	5e-05	0.00145533	yes	sp	Q6P8G3	ACT3_XENTR	act3	Actin, alpha sarcomeric/skeletal OS=Xenopus tropicalis GN=act3 PE=2 SV=1
XLOC_023923	XLOC_023923	TRINITY_DN92278_c0_g2_i2:0-1604	sample1_to_sample8	sample9_to_sample16	OK	71.7111	11.036	-2.69997	-3.75947	5e-05	0.00145533	yes	sp	Q05AX4	MSTN1_XENLA	mustn1	Musculoskeletal embryonic nuclear protein 1 OS=Xenopus laevis GN=mustn1 PE=3 SV=1
XLOC_005210	XLOC_005210	TRINITY_DN102809_c1_g2_i3:72-9988	sample1_to_sample8	sample9_to_sample16	OK	48.099	7.33398	-2.71334	-3.59492	5e-05	0.00145533	yes	sp	Q9P0K7	RAI14_HUMAN	rai14	Ankycorbin OS=Homo sapiens GN=RAI14 PE=1 SV=2
XLOC_010770	XLOC_010770	TRINITY_DN105325_c2_g1_i1:0-985	sample1_to_sample8	sample9_to_sample16	OK	8.48225	1.28882	-2.7184	-2.42942	5e-05	0.00145533	yes	sp	Q9H4L5	OSBL3_HUMAN	osbpl3	Oxysterol-binding protein-related protein 3 OS=Homo sapiens GN=OSBPL3 PE=1 SV=1
XLOC_023646	XLOC_023646	TRINITY_DN91952_c0_g5_i1:0-298	sample1_to_sample8	sample9_to_sample16	OK	106.466	15.9241	-2.74111	-3.39672	5e-05	0.00145533	yes	sp	P16960	RYR1_PIG	ryr1	Ryanodine receptor 1 OS=Sus scrofa GN=RYR1 PE=2 SV=2
XLOC_030486	XLOC_030486	TRINITY_DN97512_c2_g2_i1:18-219	sample1_to_sample8	sample9_to_sample16	OK	246.52	36.8569	-2.7417	-2.51647	5e-05	0.00145533	yes	sp	Q90339	MYSS_CYPCA	myss	Myosin heavy chain, fast skeletal muscle OS=Cyprinus carpio PE=2 SV=2
XLOC_005909	XLOC_005909	TRINITY_DN103175_c4_g2_i1:1-1395	sample1_to_sample8	sample9_to_sample16	OK	5.10767	0.762779	-2.74333	-2.30789	5e-05	0.00145533	yes	sp	P14380	YTX1_XENLA	ytx1	Transposon TX1 uncharacterized 82 kDa protein OS=Xenopus laevis PE=4 SV=1
XLOC_006690	XLOC_006690	TRINITY_DN103536_c2_g4_i9:27-540	sample1_to_sample8	sample9_to_sample16	OK	924.322	137.734	-2.74651	-3.32932	5e-05	0.00145533	yes	sp	Q9D7C9	NRK2_MOUSE	nmrk2	Nicotinamide riboside kinase 2 OS=Mus musculus GN=Nmrk2 PE=1 SV=1
XLOC_018210	XLOC_018210	TRINITY_DN78016_c0_g1_i1:9-739	sample1_to_sample8	sample9_to_sample16	OK	8.69018	1.26917	-2.7755	-2.31722	5e-05	0.00145533	yes
XLOC_024467	XLOC_024467	TRINITY_DN92899_c0_g2_i1:0-1795	sample1_to_sample8	sample9_to_sample16	OK	25.9566	3.75036	-2.791	-3.54755	5e-05	0.00145533	yes	sp	Q9YAW4	GYAR_AERPE	gyar	Glyoxylate reductase OS=Aeropyrum pernix (strain ATCC 700893 / DSM 11879 / JCM 9820 / NBRC 100138 / K1) GN=gyaR PE=3 SV=2
XLOC_007173	XLOC_007173	TRINITY_DN103746_c1_g2_i6:78-733	sample1_to_sample8	sample9_to_sample16	OK	5.32388	0.758312	-2.81161	-1.75112	0.0007	0.0122473	yes	sp	P86178	CSL2_ONCKE	csl2	L-rhamnose-binding lectin CSL2 OS=Oncorhynchus keta PE=1 SV=1
XLOC_006910	XLOC_006910	TRINITY_DN103630_c7_g2_i1:4-1649	sample1_to_sample8	sample9_to_sample16	OK	4.42033	0.626664	-2.81839	-2.19047	5e-05	0.00145533	yes
XLOC_019184	XLOC_019184	TRINITY_DN82965_c0_g1_i1:4-967	sample1_to_sample8	sample9_to_sample16	OK	2.48016	0.351046	-2.8207	-1.60898	0.00485	0.0480569	yes	sp	P08238	HS90B_HUMAN	hsp90ab1	Heat shock protein HSP 90-beta OS=Homo sapiens GN=HSP90AB1 PE=1 SV=4
XLOC_002471	XLOC_002471	TRINITY_DN101362_c4_g3_i2:0-4443	sample1_to_sample8	sample9_to_sample16	OK	17.174	2.40568	-2.83571	-3.9349	5e-05	0.00145533	yes	sp	Q6UB35	C1TM_HUMAN	mthfd1l	Monofunctional C1-tetrahydrofolate synthase, mitochondrial OS=Homo sapiens GN=MTHFD1L PE=1 SV=1
XLOC_026270	XLOC_026270	TRINITY_DN94585_c6_g1_i3:0-208	sample1_to_sample8	sample9_to_sample16	OK	102.506	14.3155	-2.84005	-2.83261	0.0001	0.00258303	yes	sp	Q90339	MYSS_CYPCA	myss	Myosin heavy chain, fast skeletal muscle OS=Cyprinus carpio PE=2 SV=2
XLOC_010088	XLOC_010088	TRINITY_DN105033_c1_g1_i1:0-241	sample1_to_sample8	sample9_to_sample16	OK	37.3476	5.04711	-2.88749	-2.53106	0.00185	0.0244108	yes	sp	P53480	ACTC_TAKRU	actc	Actin, alpha cardiac OS=Takifugu rubripes PE=2 SV=1
XLOC_002105	XLOC_002105	TRINITY_DN101166_c1_g1_i5:367-868	sample1_to_sample8	sample9_to_sample16	OK	9.15093	1.20797	-2.92134	-2.11029	0.002	0.0256214	yes	sp	Q5XJR6	ORML3_DANRE	ormdl3	ORM1-like protein 3 OS=Danio rerio GN=ormdl3 PE=2 SV=1
XLOC_020235	XLOC_020235	TRINITY_DN86279_c0_g1_i1:0-639	sample1_to_sample8	sample9_to_sample16	OK	7.82625	1.02961	-2.92623	-1.99642	0.0008	0.0135478	yes	sp	P68105	EF1A1_RABIT	eef1a1	Elongation factor 1-alpha 1 OS=Oryctolagus cuniculus GN=EEF1A1 PE=1 SV=1
XLOC_024525	XLOC_024525	TRINITY_DN92969_c0_g1_i1:0-1576	sample1_to_sample8	sample9_to_sample16	OK	11.0755	1.39082	-2.99337	-3.12904	5e-05	0.00145533	yes	sp	Q99K85	SERC_MOUSE	psat1	Phosphoserine aminotransferase OS=Mus musculus GN=Psat1 PE=1 SV=1
XLOC_031649	XLOC_031649	TRINITY_DN98211_c5_g2_i1:54-1609	sample1_to_sample8	sample9_to_sample16	OK	2.43237	0.302715	-3.00633	-1.86869	0.00035	0.00715084	yes	sp	P37156	LYSC1_TACAC	lysc1	Lysozyme C I OS=Tachyglossus aculeatus aculeatus PE=1 SV=1
XLOC_018357	XLOC_018357	TRINITY_DN78810_c1_g1_i1:0-342	sample1_to_sample8	sample9_to_sample16	OK	19.9229	2.45346	-3.02154	-1.80181	0.0005	0.00938033	yes	sp	Q24K09	DNMT1_BOVIN	dnmt1	DNA (cytosine-5)-methyltransferase 1 OS=Bos taurus GN=DNMT1 PE=2 SV=1
XLOC_005706	XLOC_005706	TRINITY_DN103060_c2_g2_i3:38-446	sample1_to_sample8	sample9_to_sample16	OK	12.4743	1.49275	-3.06291	-2.2005	0.00055	0.0101146	yes	sp	P11778	MYH7_PAPHA	myh7	Myosin-7 (Fragment) OS=Papio hamadryas GN=MYH7 PE=2 SV=1
XLOC_028272	XLOC_028272	TRINITY_DN96048_c1_g1_i1:1-252	sample1_to_sample8	sample9_to_sample16	OK	57.2363	6.66478	-3.1023	-2.47116	5e-05	0.00145533	yes
XLOC_033598	XLOC_033598	TRINITY_DN99212_c5_g1_i1:12-5048	sample1_to_sample8	sample9_to_sample16	OK	5.69297	0.655002	-3.11961	-3.29721	5e-05	0.00145533	yes	sp	Q10423	CCE1_SCHPO	cce1	Cruciform cutting endonuclease 1, mitochondrial OS=Schizosaccharomyces pombe (strain 972 / ATCC 24843) GN=cce1 PE=1 SV=1
XLOC_014737	XLOC_014737	TRINITY_DN106999_c0_g5_i1:0-236	sample1_to_sample8	sample9_to_sample16	OK	24831.2	2839.85	-3.12826	-3.02746	5e-05	0.00145533	yes	sp	Q89Z16	MNTP_BACTN	mntp	Putative manganese efflux pump MntP OS=Bacteroides thetaiotaomicron (strain ATCC 29148 / DSM 2079 / NCTC 10582 / E50 / VPI-5482) GN=mntP PE=3 SV=1
XLOC_023704	XLOC_023704	TRINITY_DN92020_c0_g2_i1:0-2794	sample1_to_sample8	sample9_to_sample16	OK	7.55451	0.840306	-3.16835	-3.22221	5e-05	0.00145533	yes	sp	Q17QM8	DUS14_BOVIN	dusp14	Dual specificity protein phosphatase 14 OS=Bos taurus GN=DUSP14 PE=2 SV=1
XLOC_016460	XLOC_016460	TRINITY_DN17193_c0_g1_i1:0-43	sample1_to_sample8	sample9_to_sample16	OK	27628800	3071100	-3.16934	-310731	0.0006	0.0108205	yes
XLOC_000185	XLOC_000185	TRINITY_DN100101_c1_g5_i1:46-1633	sample1_to_sample8	sample9_to_sample16	OK	52.1653	5.75438	-3.18036	-3.26967	5e-05	0.00145533	yes	sp	Q6P8G3	ACT3_XENTR	act3	Actin, alpha sarcomeric/skeletal OS=Xenopus tropicalis GN=act3 PE=2 SV=1
XLOC_024319	XLOC_024319	TRINITY_DN92737_c0_g1_i1:0-320	sample1_to_sample8	sample9_to_sample16	OK	130.792	13.8531	-3.23899	-3.00979	5e-05	0.00145533	yes	sp	P20399	ACT2_XENTR	act2	Actin, alpha cardiac muscle 2 OS=Xenopus tropicalis PE=2 SV=1
XLOC_006258	XLOC_006258	TRINITY_DN103332_c2_g1_i4:2-252	sample1_to_sample8	sample9_to_sample16	OK	83.18	8.15123	-3.35115	-3.50585	0.0001	0.00258303	yes
XLOC_010094	XLOC_010094	TRINITY_DN105033_c5_g2_i8:0-514	sample1_to_sample8	sample9_to_sample16	OK	132.9	12.7426	-3.38262	-3.3774	5e-05	0.00145533	yes	sp	P53480	ACTC_TAKRU	actc	Actin, alpha cardiac OS=Takifugu rubripes PE=2 SV=1
XLOC_010090	XLOC_010090	TRINITY_DN105033_c2_g1_i1:29-211	sample1_to_sample8	sample9_to_sample16	OK	883.267	83.1832	-3.40849	-3.01409	5e-05	0.00145533	yes	sp	P68264	ACTS_OREMO	acta1	Actin, alpha skeletal muscle OS=Oreochromis mossambicus GN=acta1 PE=2 SV=1
XLOC_030446	XLOC_030446	TRINITY_DN97485_c0_g1_i2:2-1954	sample1_to_sample8	sample9_to_sample16	OK	17.975	1.66245	-3.43461	-3.98238	5e-05	0.00145533	yes	sp	P00480	OTC_HUMAN	otc	Ornithine carbamoyltransferase, mitochondrial OS=Homo sapiens GN=OTC PE=1 SV=3
XLOC_015725	XLOC_015725	TRINITY_DN107405_c0_g5_i1:1-855	sample1_to_sample8	sample9_to_sample16	OK	4.66803	0.419069	-3.47755	-2.10481	0.00045	0.00860543	yes
XLOC_031406	XLOC_031406	TRINITY_DN98070_c10_g3_i1:0-832	sample1_to_sample8	sample9_to_sample16	OK	4.23489	0.350216	-3.59601	-1.85606	0.00195	0.0252257	yes	sp	Q39596	ACT_OXYRB	act	Actin (Fragment) OS=Oxybasis rubra PE=3 SV=1
XLOC_021930	XLOC_021930	TRINITY_DN89499_c0_g2_i1:49-479	sample1_to_sample8	sample9_to_sample16	OK	12.7785	1.02722	-3.6369	-1.97437	0.00255	0.030473	yes	sp	P59627	RL332_ENTFA	rpmg2	50S ribosomal protein L33 2 OS=Enterococcus faecalis (strain ATCC 700802 / V583) GN=rpmG2 PE=3 SV=1
XLOC_028929	XLOC_028929	TRINITY_DN96480_c1_g2_i1:6-1155	sample1_to_sample8	sample9_to_sample16	OK	4.65851	0.369272	-3.65711	-2.31448	5e-05	0.00145533	yes
XLOC_017243	XLOC_017243	TRINITY_DN63096_c0_g1_i1:0-338	sample1_to_sample8	sample9_to_sample16	OK	16.936	1.32556	-3.67542	-2.388	0.00385	0.0411898	yes	sp	Q2GCS4	CTAA_NEOSM	ctaa	Heme A synthase OS=Neorickettsia sennetsu (strain Miyayama) GN=ctaA PE=3 SV=1
XLOC_000180	XLOC_000180	TRINITY_DN100101_c1_g1_i2:0-257	sample1_to_sample8	sample9_to_sample16	OK	296.318	22.5327	-3.71706	-3.99532	5e-05	0.00145533	yes	sp	Q11212	ACT_SPOLI	act	Actin (Fragment) OS=Spodoptera littoralis PE=2 SV=1
XLOC_031405	XLOC_031405	TRINITY_DN98070_c10_g2_i1:0-229	sample1_to_sample8	sample9_to_sample16	OK	350.35	25.4634	-3.7823	-3.09336	5e-05	0.00145533	yes	sp	P08023	ACTA_CHICK	acta2	Actin, aortic smooth muscle OS=Gallus gallus GN=ACTA2 PE=3 SV=2
XLOC_025798	XLOC_025798	TRINITY_DN94148_c0_g1_i1:0-2287	sample1_to_sample8	sample9_to_sample16	OK	3.80545	0.275973	-3.78547	-2.77454	5e-05	0.00145533	yes	sp	Q6P6Z4	CK2N2_XENLA	camk2n2	Calcium/calmodulin-dependent protein kinase II inhibitor 2 OS=Xenopus laevis GN=camk2n2 PE=3 SV=1
XLOC_007141	XLOC_007141	TRINITY_DN103729_c2_g2_i1:0-216	sample1_to_sample8	sample9_to_sample16	OK	267.26	18.418	-3.85906	-2.89819	5e-05	0.00145533	yes
XLOC_025122	XLOC_025122	TRINITY_DN93523_c5_g1_i1:0-220	sample1_to_sample8	sample9_to_sample16	OK	559.312	38.4761	-3.86162	-5.03497	5e-05	0.00145533	yes	sp	Q11212	ACT_SPOLI	act	Actin (Fragment) OS=Spodoptera littoralis PE=2 SV=1
XLOC_014071	XLOC_014071	TRINITY_DN106720_c4_g2_i2:1-249	sample1_to_sample8	sample9_to_sample16	OK	9.0269	0.593592	-3.92669	-1.54063	0.00275	0.0321354	yes	sp	B5EUW3	GLGC_VIBFM	glgc	Glucose-1-phosphate adenylyltransferase OS=Vibrio fischeri (strain MJ11) GN=glgC PE=3 SV=1
XLOC_029389	XLOC_029389	TRINITY_DN96833_c3_g2_i2:0-550	sample1_to_sample8	sample9_to_sample16	OK	16.6068	1.04991	-3.98344	-2.88618	5e-05	0.00145533	yes	sp	Q9NQP4	PFD4_HUMAN	pfdn4	Prefoldin subunit 4 OS=Homo sapiens GN=PFDN4 PE=1 SV=1
XLOC_006979	XLOC_006979	TRINITY_DN103663_c1_g1_i1:48-1592	sample1_to_sample8	sample9_to_sample16	OK	407.78	25.5492	-3.99644	-4.98749	5e-05	0.00145533	yes	sp	Q5SPB6	CHAC1_DANRE	chac1	Glutathione-specific gamma-glutamylcyclotransferase 1 OS=Danio rerio GN=chac1 PE=3 SV=1
XLOC_029194	XLOC_029194	TRINITY_DN96683_c0_g1_i2:1-846	sample1_to_sample8	sample9_to_sample16	OK	7.82968	0.479703	-4.02874	-2.32437	0.00055	0.0101146	yes	sp	Q9BQQ7	RTP3_HUMAN	rtp3	Receptor-transporting protein 3 OS=Homo sapiens GN=RTP3 PE=1 SV=1
XLOC_014756	XLOC_014756	TRINITY_DN107009_c0_g1_i1:1-292	sample1_to_sample8	sample9_to_sample16	OK	478.375	28.1873	-4.08502	-3.19967	5e-05	0.00145533	yes	sp	Q6P8G3	ACT3_XENTR	act3	Actin, alpha sarcomeric/skeletal OS=Xenopus tropicalis GN=act3 PE=2 SV=1
XLOC_007830	XLOC_007830	TRINITY_DN104023_c1_g2_i2:1-5224	sample1_to_sample8	sample9_to_sample16	OK	29.371	1.6498	-4.15403	-5.67815	5e-05	0.00145533	yes	sp	Q5ZJU3	ASNS_CHICK	asns	Asparagine synthetase [glutamine-hydrolyzing] OS=Gallus gallus GN=ASNS PE=2 SV=3
XLOC_003195	XLOC_003195	TRINITY_DN101735_c2_g3_i5:5262-5480	sample1_to_sample8	sample9_to_sample16	OK	6.65616	0.372201	-4.16054	-1.10244	0.0009	0.014631	yes	sp	Q61214	DYR1A_MOUSE	dyrk1a	Dual specificity tyrosine-phosphorylation-regulated kinase 1A OS=Mus musculus GN=Dyrk1a PE=1 SV=1
XLOC_024321	XLOC_024321	TRINITY_DN92737_c0_g4_i1:0-828	sample1_to_sample8	sample9_to_sample16	OK	7.6864	0.422879	-4.18399	-2.35784	0.00225	0.0277681	yes	sp	P04751	ACTC_XENLA	actc1	Actin, alpha cardiac muscle 1 OS=Xenopus laevis GN=actc1 PE=2 SV=1
XLOC_006978	XLOC_006978	TRINITY_DN103663_c0_g1_i1:0-411	sample1_to_sample8	sample9_to_sample16	OK	786.593	40.217	-4.28974	-5.42799	5e-05	0.00145533	yes
XLOC_022896	XLOC_022896	TRINITY_DN90951_c1_g1_i2:80-657	sample1_to_sample8	sample9_to_sample16	OK	38.7003	1.95936	-4.30389	-2.71607	5e-05	0.00145533	yes	sp	Q6CQE5	TAR1_KLULA	tar1-a	Protein TAR1 OS=Kluyveromyces lactis (strain ATCC 8585 / CBS 2359 / DSM 70799 / NBRC 1267 / NRRL Y-1140 / WM37) GN=TAR1-A PE=4 SV=2
XLOC_007831	XLOC_007831	TRINITY_DN104023_c1_g2_i5:0-792	sample1_to_sample8	sample9_to_sample16	OK	10.7809	0.544355	-4.30778	-2.77815	5e-05	0.00145533	yes	sp	P49088	ASNS_RAT	asns	Asparagine synthetase [glutamine-hydrolyzing] OS=Rattus norvegicus GN=Asns PE=2 SV=3
XLOC_019145	XLOC_019145	TRINITY_DN82792_c1_g1_i1:4-452	sample1_to_sample8	sample9_to_sample16	OK	55.0132	2.74332	-4.32578	-2.69518	5e-05	0.00145533	yes	sp	Q06235	YL162_YEAST	ylr162w	Protein YLR162W OS=Saccharomyces cerevisiae (strain ATCC 204508 / S288c) GN=YLR162W PE=4 SV=1
XLOC_011033	XLOC_011033	TRINITY_DN105448_c2_g1_i1:0-413	sample1_to_sample8	sample9_to_sample16	OK	35.7562	1.51214	-4.56353	-3.23586	5e-05	0.00145533	yes	sp	Q3SYZ8	PDLI3_BOVIN	pdlim3	PDZ and LIM domain protein 3
XLOC_033872	XLOC_033872	TRINITY_DN99362_c3_g1_i2:65-1281	sample1_to_sample8	sample9_to_sample16	OK	7.16941	0.270887	-4.72609	-1.15201	0.0015	0.0209444	yes	sp	P09741	TNNT2_RABIT	tnnt2	Troponin T, cardiac muscle OS=Oryctolagus cuniculus GN=TNNT2 PE=1 SV=3
XLOC_023880	XLOC_023880	TRINITY_DN92229_c0_g4_i2:149-597	sample1_to_sample8	sample9_to_sample16	OK	3.41698	0.122168	-4.80579	-0.915747	0.00225	0.0277681	yes	sp	Q9A3J3	DNAE2_CAUCR	dnae2	Error-prone DNA polymerase OS=Caulobacter crescentus (strain ATCC 19089 / CB15) GN=dnaE2 PE=3 SV=1
XLOC_016565	XLOC_016565	TRINITY_DN204706_c0_g1_i1:24-259	sample1_to_sample8	sample9_to_sample16	OK	12.7101	0.4533	-4.80936	-1.71304	0.0017	0.0230067	yes	sp	Q791B0	UBL5_PSAOB	ubl5	Ubiquitin-like protein 5 OS=Psammomys obesus GN=UBL5 PE=3 SV=1
XLOC_016706	XLOC_016706	TRINITY_DN30867_c0_g1_i1:0-216	sample1_to_sample8	sample9_to_sample16	OK	8.35678	0.281532	-4.89158	-0.988603	0.00085	0.0140931	yes	sp	Q8VHX6	FLNC_MOUSE	flnc	Filamin-C OS=Mus musculus GN=Flnc PE=1 SV=3
XLOC_016752	XLOC_016752	TRINITY_DN37614_c0_g1_i1:0-393	sample1_to_sample8	sample9_to_sample16	OK	3.3459	0.112331	-4.89657	-0.744367	0.00085	0.0140931	yes
XLOC_017017	XLOC_017017	TRINITY_DN54471_c0_g1_i1:5-214	sample1_to_sample8	sample9_to_sample16	OK	9.61315	0.318771	-4.91442	-1.08312	0.00055	0.0101146	yes	sp	P11778	MYH7_PAPHA	myh7	Myosin-7 (Fragment) OS=Papio hamadryas GN=MYH7 PE=2 SV=1
XLOC_024848	XLOC_024848	TRINITY_DN93271_c1_g2_i2:22-226	sample1_to_sample8	sample9_to_sample16	OK	587.312	19.1403	-4.93944	-31.6353	0.0027	0.0316915	yes
XLOC_001898	XLOC_001898	TRINITY_DN101075_c0_g2_i1:24-272	sample1_to_sample8	sample9_to_sample16	OK	7.46196	0.241804	-4.94764	-0.998826	0.00085	0.0140931	yes	sp	Q9ZQ98	U73C2_ARATH	ugt73c2	UDP-glycosyltransferase 73C2 OS=Arabidopsis thaliana GN=UGT73C2 PE=3 SV=1
XLOC_016419	XLOC_016419	TRINITY_DN163382_c0_g1_i1:2-345	sample1_to_sample8	sample9_to_sample16	OK	5.22812	0.167806	-4.96143	-0.979445	0.0017	0.0230067	yes	sp	Q9P0U1	TOM7_HUMAN	tomm7	Mitochondrial import receptor subunit TOM7 homolog OS=Homo sapiens GN=TOMM7 PE=1 SV=1
XLOC_025567	XLOC_025567	TRINITY_DN93960_c2_g1_i4:1308-1856	sample1_to_sample8	sample9_to_sample16	OK	19.4161	0.605713	-5.00247	-2.58191	0.00165	0.0224644	yes	sp	P09739	TNNT3_RAT	tnnt3	Troponin T, fast skeletal muscle OS=Rattus norvegicus GN=Tnnt3 PE=1 SV=2
XLOC_013205	XLOC_013205	TRINITY_DN106376_c9_g11_i2:0-287	sample1_to_sample8	sample9_to_sample16	OK	12.8185	0.365166	-5.13353	-1.611	0.00175	0.0235025	yes	sp	Q01661	RSSA_PNECA	rps0	40S ribosomal protein S0 OS=Pneumocystis carinii GN=RPS0 PE=2 SV=1
XLOC_022895	XLOC_022895	TRINITY_DN90951_c0_g1_i1:0-274	sample1_to_sample8	sample9_to_sample16	OK	162.627	4.16821	-5.286	-3.29566	5e-05	0.00145533	yes	sp	Q6CQE5	TAR1_KLULA	tar1-a	Protein TAR1 OS=Kluyveromyces lactis (strain ATCC 8585 / CBS 2359 / DSM 70799 / NBRC 1267 / NRRL Y-1140 / WM37) GN=TAR1-A PE=4 SV=2
XLOC_024269	XLOC_024269	TRINITY_DN92676_c0_g1_i1:2-251	sample1_to_sample8	sample9_to_sample16	OK	10.91	0.238805	-5.51367	-1.10345	0.00075	0.0129363	yes	sp	B2J918	Y5734_NOSP7	selo	UPF0061 protein Npun_F5734 OS=Nostoc punctiforme (strain ATCC 29133 / PCC 73102) GN=Npun_F5734 PE=3 SV=1
XLOC_031648	XLOC_031648	TRINITY_DN98211_c2_g1_i1:6-510	sample1_to_sample8	sample9_to_sample16	OK	3.86136	0.0819531	-5.55817	-0.808558	0.0017	0.0230067	yes	sp	Q9GZU2	PEG3_HUMAN	peg3	Paternally-expressed gene 3 protein OS=Homo sapiens GN=PEG3 PE=1 SV=1
XLOC_034821	XLOC_034821	TRINITY_DN99881_c1_g2_i1:932-2077	sample1_to_sample8	sample9_to_sample16	OK	11.183	0.236331	-5.56435	-2.92871	0.001	0.0158024	yes	sp	Q66I24	ASSY_DANRE	ass1	Argininosuccinate synthase OS=Danio rerio GN=ass1 PE=2 SV=1
XLOC_005513	XLOC_005513	TRINITY_DN102963_c0_g4_i1:5-298	sample1_to_sample8	sample9_to_sample16	OK	5.65719	0.109011	-5.69753	-0.620008	0.00055	0.0101146	yes	sp	P41250	SYG_HUMAN	gars	Glycine--tRNA ligase OS=Homo sapiens GN=GARS PE=1 SV=3
XLOC_008035	XLOC_008035	TRINITY_DN104121_c0_g2_i2:0-1274	sample1_to_sample8	sample9_to_sample16	OK	156.313	1.94779	-6.32646	-5.9986	0.0003	0.0063336	yes	sp	Q6UZF7	RL35_HIPCM	rpl35	60S ribosomal protein L35 OS=Hippocampus comes GN=rpl35 PE=2 SV=3
XLOC_000977	XLOC_000977	TRINITY_DN100549_c0_g6_i1:0-514	sample1_to_sample8	sample9_to_sample16	OK	6.33185	0.0623456	-6.6662	-0.755259	0.00115	0.0174083	yes
XLOC_032965	XLOC_032965	TRINITY_DN98899_c1_g2_i1:98-11438	sample1_to_sample8	sample9_to_sample16	OK	5.51142	0.0466603	-6.88409	-3.97829	5e-05	0.00145533	yes
XLOC_023879	XLOC_023879	TRINITY_DN92229_c0_g4_i1:32-645	sample1_to_sample8	sample9_to_sample16	OK	3.80803	0.0263753	-7.17372	-0.413552	0.00055	0.0101146	yes	sp	Q6L403	R1B17_SOLDE	r1b-17	Putative late blight resistance protein homolog R1B-17 OS=Solanum demissum GN=R1B-17 PE=3 SV=1
XLOC_022197	XLOC_022197	TRINITY_DN89957_c0_g2_i1:0-252	sample1_to_sample8	sample9_to_sample16	OK	31.5295	0.16735	-7.55769	-1.07014	0.00055	0.0101146	yes	sp	Q6PQZ2	CFTR_PIG	cftr	Cystic fibrosis transmembrane conductance regulator OS=Sus scrofa GN=CFTR PE=2 SV=1
