# Supplementary material for: Mechanisms underlying thermally induced growth plasticity in juvenile Pacific halibut
Source: J Exp Biol. 2025 Oct 6;228(19):jeb251013. doi: 10.1242/jeb.251013 (PMC12539203; doi:10.1242/jeb.251013)
Supplement: Table S4. — Enrichment of Gene Ontology classes of down-regulated differentially expressed genes (DEGs) in white skeletal muscle identified in response to growth suppression by low-temperature acclimation (9°C vs 2°C). [file jexbio-228-251013-TableS4.xlsx]

## Sheet: BIOLOGICAL_PROCESS
Tags	GO ID	GO Name	GO Category	FDR	P-Value	N Genes	Uniprot Names
OVER	GO:0006956	complement activation	BIOLOGICAL_PROCESS	2.5356e-10	1.2208e-14	23	CD59_PIG;CO8B_PAROL;CO3_ONCMY;PROP_MOUSE;CD59_PONAB;CFAH_BOVIN;IC1_RAT;C4BPA_HUMAN;CFAH_MOUSE;CO8G_RABIT;CFAI_RAT;CFAH_HUMAN;FHR1_HUMAN;C1S_HUMAN;C1QBP_BOVIN;FHR2_HUMAN;CR1L_RAT;CO4_RAT;RGCC_RAT;C1QBP_RAT;CO7_PIG;VTNC_HUMAN;THRB_HUMAN
OVER	GO:0030449	regulation of complement activation	BIOLOGICAL_PROCESS	1.09993e-07	1.37893e-11	14	CD59_PIG;CD59_PONAB;IC1_RAT;C4BPA_HUMAN;CFAH_MOUSE;CFAH_HUMAN;FHR1_HUMAN;C1S_HUMAN;C1QBP_BOVIN;FHR2_HUMAN;CR1L_RAT;C1QBP_RAT;VTNC_HUMAN;THRB_HUMAN
OVER	GO:0006959	humoral immune response	BIOLOGICAL_PROCESS	1.09993e-07	1.58873e-11	28	CO8B_PAROL;IC1_RAT;CFAH_MOUSE;CD28_HUMAN;CD81_PANTR;CFAH_HUMAN;AJL2_ANGJA;C1QBP_BOVIN;FHR2_HUMAN;CR1L_RAT;G3P_HUMAN;CO4_RAT;C1QBP_RAT;TNR21_RAT;CD59_PIG;CO3_ONCMY;PROP_MOUSE;CD59_PONAB;CFAH_BOVIN;C4BPA_HUMAN;CO8G_RABIT;CFAI_RAT;FHR1_HUMAN;C1S_HUMAN;RGCC_RAT;CO7_PIG;VTNC_HUMAN;THRB_HUMAN
OVER	GO:0002920	regulation of humoral immune response	BIOLOGICAL_PROCESS	5.4684e-06	1.5797e-09	14	CD59_PIG;CD59_PONAB;IC1_RAT;C4BPA_HUMAN;CFAH_MOUSE;CFAH_HUMAN;FHR1_HUMAN;C1S_HUMAN;C1QBP_BOVIN;FHR2_HUMAN;CR1L_RAT;C1QBP_RAT;VTNC_HUMAN;THRB_HUMAN
OVER	GO:0002253	activation of immune response	BIOLOGICAL_PROCESS	3.00744e-05	1.51967e-08	40	NR1D1_HUMAN;CO8B_PAROL;HS90B_HUMAN;IC1_RAT;VTCN1_HUMAN;CFAH_MOUSE;APOB_HUMAN;CD28_HUMAN;CD81_PANTR;CFAH_HUMAN;PSD12_HUMAN;PDE4B_HUMAN;EI2BD_BOVIN;C1QBP_BOVIN;FHR2_HUMAN;CR1L_RAT;CO4_RAT;C1QBP_RAT;PSMD1_HUMAN;TNR21_RAT;DUS3_PONAB;CD59_PIG;CO3_ONCMY;PROP_MOUSE;CD59_PONAB;CFAH_BOVIN;C4BPA_HUMAN;CLC4D_HUMAN;CO8G_RABIT;CFAI_RAT;FHR1_HUMAN;RIOK3_HUMAN;C1S_HUMAN;STK11_CHICK;TRIL_MOUSE;CLC10_HUMAN;RGCC_R…
OVER	GO:0003012	muscle system process	BIOLOGICAL_PROCESS	0.000137558	7.94749e-08	43	GSTO1_HUMAN;MYL6B_HUMAN;MYOM1_HUMAN;TNNI1_RAT;RYR1_HUMAN;TPM4_RAT;MYH7_MOUSE;MYOC_BOVIN;TNNT2_RABIT;MYPC3_CHICK;DESP_HUMAN;MYH3_MOUSE;STAC3_DANRE;FBX32_MOUSE;SSPN_HUMAN;TNNT2_CHICK;PDE4B_HUMAN;TNNT3_CHICK;MYPC2_HUMAN;PDLI5_HUMAN;ANK2_MOUSE;SRCA_MOUSE;KS6B1_RAT;MYPC2_MOUSE;RYR1_PIG;NPNT_MOUSE;GATM_BOVIN;MYH6_RAT;ANK2_HUMAN;ACTA_CHICK;MYL3_RAT;KLF15_MOUSE;KPCA_RABIT;TNNT3_RAT;TITIN_HUMAN;KPCA_RAT;M…
OVER	GO:0006958	complement activation, classical pathway	BIOLOGICAL_PROCESS	0.000413315	2.98494e-07	12	C1S_HUMAN;CO8B_PAROL;C1QBP_BOVIN;CO3_ONCMY;CR1L_RAT;IC1_RAT;CO4_RAT;C1QBP_RAT;C4BPA_HUMAN;CO7_PIG;CO8G_RABIT;CFAI_RAT
UNDER	GO:0044260	cellular macromolecule metabolic process	BIOLOGICAL_PROCESS	0.000413315	2.93196e-07	323	T53I2_HUMAN;HS90B_HUMAN;CERU_HUMAN;GDE_HUMAN;APJA_DANRE;MPK4_ORYSJ;ZN818_HUMAN;STE5_YEAST;NOP10_DANRE;RL4_HUMAN;IQGA3_HUMAN;PDK2_MOUSE;DESP_HUMAN;EF1D_XENLA;DEFM_HUMAN;C1QBP_RAT;RBBP7_PONAB;RM34_HUMAN;RN165_HUMAN;RPA34_HUMAN;VGLL2_HUMAN;ABLM2_HUMAN;ITB3_HUMAN;ZNRF1_DANRE;RPC4_BOVIN;H2AY_CHICK;INCA1_HUMAN;GLNA_CANLF;FBX25_BOVIN;DCA16_HUMAN;MRAY_METPP;RR4_CATCI;NPM_HUMAN;RIOK3_HUMAN;APC4_SCHPO;SRPK…
OVER	GO:0002455	humoral immune response mediated by circulating immunoglobulin	BIOLOGICAL_PROCESS	0.000623209	5.13598e-07	13	CO8B_PAROL;CO3_ONCMY;IC1_RAT;C4BPA_HUMAN;CO8G_RABIT;CD81_PANTR;CFAI_RAT;C1S_HUMAN;C1QBP_BOVIN;CR1L_RAT;CO4_RAT;C1QBP_RAT;CO7_PIG
OVER	GO:0050778	positive regulation of immune response	BIOLOGICAL_PROCESS	0.000623209	4.81154e-07	45	NR1D1_HUMAN;CO8B_PAROL;HS90B_HUMAN;HA19_MOUSE;IC1_RAT;VTCN1_HUMAN;CFAH_MOUSE;APOB_HUMAN;FZD5_HUMAN;CD28_HUMAN;CD81_PANTR;CFAH_HUMAN;PSD12_HUMAN;PDE4B_HUMAN;EI2BD_BOVIN;C1QBP_BOVIN;FHR2_HUMAN;CR1L_RAT;CO4_RAT;C1QBP_RAT;PSMD1_HUMAN;TNR21_RAT;DUS3_PONAB;RPC4_BOVIN;CD59_PIG;CO3_ONCMY;PROP_MOUSE;CD59_PONAB;CFAH_BOVIN;C4BPA_HUMAN;CLC4D_HUMAN;CO8G_RABIT;XBP1_BOVIN;CFAI_RAT;FHR1_HUMAN;RIOK3_HUMAN;C1S_HUM…
OVER	GO:0006957	complement activation, alternative pathway	BIOLOGICAL_PROCESS	0.000762347	7.70789e-07	8	CO8B_PAROL;CO3_ONCMY;PROP_MOUSE;CFAH_BOVIN;CO7_PIG;CFAH_MOUSE;CO8G_RABIT;CFAH_HUMAN
OVER	GO:0006936	muscle contraction	BIOLOGICAL_PROCESS	0.00138084	1.46261e-06	34	GSTO1_HUMAN;MYL6B_HUMAN;MYOM1_HUMAN;TNNI1_RAT;RYR1_HUMAN;TPM4_RAT;MYH7_MOUSE;TNNT2_RABIT;MYPC3_CHICK;DESP_HUMAN;MYH3_MOUSE;STAC3_DANRE;SSPN_HUMAN;TNNT2_CHICK;PDE4B_HUMAN;TNNT3_CHICK;MYPC2_HUMAN;ANK2_MOUSE;KS6B1_RAT;MYPC2_MOUSE;RYR1_PIG;NPNT_MOUSE;MYH6_RAT;ANK2_HUMAN;ACTA_CHICK;MYL3_RAT;TNNT3_RAT;TITIN_HUMAN;ARGI2_HUMAN;MLRV_MOUSE;TMOD4_HUMAN;TRI63_HUMAN;EDNRB_HUMAN;MPSF_CHICK
OVER	GO:0002684	positive regulation of immune system process	BIOLOGICAL_PROCESS	0.0017731	2.13421e-06	54	CO8B_PAROL;HS90B_HUMAN;VTCN1_HUMAN;CFAH_MOUSE;CD81_PANTR;SNUT1_RAT;HA2B_MOUSE;CR1L_RAT;CO4_RAT;C1QBP_RAT;JAG1_MOUSE;PSMD1_HUMAN;TNR21_RAT;COR1A_HUMAN;DUS3_PONAB;RPC4_BOVIN;CD59_PIG;CO3_ONCMY;C4BPA_HUMAN;CLC4D_HUMAN;CO8G_RABIT;KPCA_RABIT;XBP1_BOVIN;RIOK3_HUMAN;KPCA_RAT;RGCC_RAT;CO7_PIG;THRB_HUMAN;NR1D1_HUMAN;HA19_MOUSE;IC1_RAT;APOB_HUMAN;FZD5_HUMAN;CD28_HUMAN;CFAH_HUMAN;PSD12_HUMAN;NCK1_MOUSE;PDE4…
OVER	GO:0000050	urea cycle	BIOLOGICAL_PROCESS	0.00558132	7.25544e-06	5	OTC_HUMAN;CPSM_RAT;FUMH_DANRE;ASSY_DANRE;ARGI2_HUMAN
OVER	GO:0002252	immune effector process	BIOLOGICAL_PROCESS	0.00602339	8.12503e-06	52	TTC4_BOVIN;CO8B_PAROL;HS90B_HUMAN;GDE_HUMAN;CFAH_MOUSE;CD81_PANTR;DESP_HUMAN;AMPD3_HUMAN;CR1L_RAT;CO4_RAT;C1QBP_RAT;JAG1_MOUSE;PSMD1_HUMAN;COR1A_HUMAN;RPC4_BOVIN;CD59_PIG;CO3_ONCMY;HAP28_HUMAN;C4BPA_HUMAN;CLC4D_HUMAN;CO8G_RABIT;XBP1_BOVIN;RIOK3_HUMAN;RGCC_RAT;CO7_PIG;THRB_HUMAN;AMPN_HUMAN;DOC11_MOUSE;HA19_MOUSE;IC1_RAT;FZD5_HUMAN;CD28_HUMAN;CFAH_HUMAN;A2GL_HUMAN;PSD12_HUMAN;C1QBP_BOVIN;FHR2_HUMAN…
OVER	GO:0050776	regulation of immune response	BIOLOGICAL_PROCESS	0.00602339	8.86483e-06	51	CO8B_PAROL;HS90B_HUMAN;VTCN1_HUMAN;CFAH_MOUSE;CD81_PANTR;CR1L_RAT;CO4_RAT;NLRC3_MOUSE;C1QBP_RAT;PSMD1_HUMAN;TNR21_RAT;DUS3_PONAB;RPC4_BOVIN;CD59_PIG;1B47_HUMAN;CO3_ONCMY;C4BPA_HUMAN;CLC4D_HUMAN;CO8G_RABIT;XBP1_BOVIN;RIOK3_HUMAN;RGCC_RAT;CO7_PIG;THRB_HUMAN;NR1D1_HUMAN;HA19_MOUSE;IC1_RAT;APOB_HUMAN;FZD5_HUMAN;CD28_HUMAN;CFAH_HUMAN;PSD12_HUMAN;PDE4B_HUMAN;EI2BD_BOVIN;C1QBP_BOVIN;FHR2_HUMAN;PROP_MOUS…
OVER	GO:0006334	nucleosome assembly	BIOLOGICAL_PROCESS	0.00602339	8.99013e-06	12	H4_XENTR;H5_ANSAN;MS18A_RAT;RAF1_SCHPO;H2AY_CHICK;H15_RAT;H2AW_MOUSE;SMCA2_MOUSE;H2B3_DANRE;H1_ONCMY;NPM_HUMAN;SOX9_PIG
OVER	GO:0002443	leukocyte mediated immunity	BIOLOGICAL_PROCESS	0.00954793	1.517e-05	33	AMPN_HUMAN;CO8B_PAROL;HS90B_HUMAN;HA19_MOUSE;GDE_HUMAN;IC1_RAT;FZD5_HUMAN;CD28_HUMAN;CD81_PANTR;DESP_HUMAN;A2GL_HUMAN;PSD12_HUMAN;AMPD3_HUMAN;C1QBP_BOVIN;CR1L_RAT;CO4_RAT;C1QBP_RAT;JAG1_MOUSE;CEBPG_HUMAN;PSMD1_HUMAN;COR1A_HUMAN;CO3_ONCMY;HAP28_HUMAN;C4BPA_HUMAN;CLC4D_HUMAN;CO8G_RABIT;PP2BB_HUMAN;CFAI_RAT;C1S_HUMAN;PA21B_PIG;CO7_PIG;THRB_HUMAN;ILEU_HUMAN
OVER	GO:0051707	response to other organism	BIOLOGICAL_PROCESS	0.00995665	1.63287e-05	76	LYSC_PAROL;H2A_ONCMY;TTC4_BOVIN;HEPC1_SALSA;CO8B_PAROL;HS90B_HUMAN;HMR1_MOUSE;VTCN1_HUMAN;CFAH_MOUSE;AJL2_ANGJA;HA2B_MOUSE;CR1L_RAT;G3P_HUMAN;CO4_RAT;NLRC3_MOUSE;C1QBP_RAT;H1_ONCMY;PSMD1_HUMAN;COR1A_HUMAN;LEAP2_PIG;FLNB_HUMAN;CPSM_RAT;RPC4_BOVIN;CD59_PIG;1B47_HUMAN;CO3_ONCMY;HEPC_MORCS;C4BPA_HUMAN;CLC4D_HUMAN;CO8G_RABIT;KPCA_RABIT;XBP1_BOVIN;RIOK3_HUMAN;LYSC1_TACAC;KPCA_RAT;CO7_PIG;THRB_HUMAN;STM…
OVER	GO:0043207	response to external biotic stimulus	BIOLOGICAL_PROCESS	0.00995665	1.67782e-05	76	LYSC_PAROL;H2A_ONCMY;TTC4_BOVIN;HEPC1_SALSA;CO8B_PAROL;HS90B_HUMAN;HMR1_MOUSE;VTCN1_HUMAN;CFAH_MOUSE;AJL2_ANGJA;HA2B_MOUSE;CR1L_RAT;G3P_HUMAN;CO4_RAT;NLRC3_MOUSE;C1QBP_RAT;H1_ONCMY;PSMD1_HUMAN;COR1A_HUMAN;LEAP2_PIG;FLNB_HUMAN;CPSM_RAT;RPC4_BOVIN;CD59_PIG;1B47_HUMAN;CO3_ONCMY;HEPC_MORCS;C4BPA_HUMAN;CLC4D_HUMAN;CO8G_RABIT;KPCA_RABIT;XBP1_BOVIN;RIOK3_HUMAN;LYSC1_TACAC;KPCA_RAT;CO7_PIG;THRB_HUMAN;STM…
UNDER	GO:0043170	macromolecule metabolic process	BIOLOGICAL_PROCESS	0.0126059	2.18494e-05	403	T53I2_HUMAN;ACACA_HUMAN;HS90B_HUMAN;CERU_HUMAN;MPK4_ORYSJ;ORML3_DANRE;ZN818_HUMAN;STE5_YEAST;RL4_HUMAN;IQGA3_HUMAN;THOC4_TAEGU;RBBP7_PONAB;RN165_HUMAN;RPA34_HUMAN;ABLM2_HUMAN;ZNRF1_DANRE;H2AY_CHICK;GLNA_CANLF;MRAY_METPP;RR4_CATCI;NPM_HUMAN;SRPK3_PIG;MPRIP_MOUSE;MIB2_CHICK;TRM61_YEAST;RTXE_DROME;TRI63_HUMAN;PEG3_HUMAN;ACT2_XENTR;RM01_BOVIN;CREM_CANLF;ZN638_MOUSE;SDF2L_MOUSE;EF1A_ARTSA;RBP2_BOVIN;L…
OVER	GO:0009617	response to bacterium	BIOLOGICAL_PROCESS	0.0134073	2.38839e-05	38	LYSC_PAROL;H2A_ONCMY;NR1D1_HUMAN;HEPC1_SALSA;OXLA_DEMVE;HMR1_MOUSE;HNRPM_RAT;APOB_HUMAN;FZD5_HUMAN;PALM3_HUMAN;A2GL_HUMAN;AJL2_ANGJA;PDE4B_HUMAN;NLRC3_MOUSE;H1_ONCMY;DFB13_RAT;LEAP2_PIG;HPT_MESAU;KS6B1_RAT;CPSM_RAT;CO3_ONCMY;HEPC_MORCS;ROA0_MOUSE;C4BPA_HUMAN;CLC4D_HUMAN;VDRA_DANRE;KPCA_RABIT;XBP1_BOVIN;PCNA_HAPBU;FABP4_PIG;LYSC1_TACAC;DFP1_LONON;KPCA_RAT;ARGI2_HUMAN;EDNRB_HUMAN;THRB_HUMAN;PGDH_MO…
OVER	GO:0016064	immunoglobulin mediated immune response	BIOLOGICAL_PROCESS	0.0153528	2.8828e-05	14	CO8B_PAROL;CO3_ONCMY;IC1_RAT;C4BPA_HUMAN;CO8G_RABIT;CD28_HUMAN;CD81_PANTR;CFAI_RAT;C1S_HUMAN;C1QBP_BOVIN;CR1L_RAT;CO4_RAT;C1QBP_RAT;CO7_PIG
OVER	GO:0019724	B cell mediated immunity	BIOLOGICAL_PROCESS	0.0178099	3.51567e-05	14	CO8B_PAROL;CO3_ONCMY;IC1_RAT;C4BPA_HUMAN;CO8G_RABIT;CD28_HUMAN;CD81_PANTR;CFAI_RAT;C1S_HUMAN;C1QBP_BOVIN;CR1L_RAT;CO4_RAT;C1QBP_RAT;CO7_PIG
OVER	GO:0009607	response to biotic stimulus	BIOLOGICAL_PROCESS	0.0180498	3.64993e-05	76	LYSC_PAROL;H2A_ONCMY;TTC4_BOVIN;HEPC1_SALSA;CO8B_PAROL;HS90B_HUMAN;HMR1_MOUSE;VTCN1_HUMAN;CFAH_MOUSE;AJL2_ANGJA;HA2B_MOUSE;CR1L_RAT;G3P_HUMAN;CO4_RAT;NLRC3_MOUSE;C1QBP_RAT;H1_ONCMY;PSMD1_HUMAN;COR1A_HUMAN;LEAP2_PIG;FLNB_HUMAN;CPSM_RAT;RPC4_BOVIN;CD59_PIG;1B47_HUMAN;CO3_ONCMY;HEPC_MORCS;C4BPA_HUMAN;CLC4D_HUMAN;CO8G_RABIT;KPCA_RABIT;XBP1_BOVIN;RIOK3_HUMAN;LYSC1_TACAC;KPCA_RAT;CO7_PIG;THRB_HUMAN;STM…
OVER	GO:0002449	lymphocyte mediated immunity	BIOLOGICAL_PROCESS	0.0208564	4.31788e-05	20	CO8B_PAROL;HA19_MOUSE;CO3_ONCMY;IC1_RAT;C4BPA_HUMAN;CO8G_RABIT;FZD5_HUMAN;PP2BB_HUMAN;CD28_HUMAN;CD81_PANTR;CFAI_RAT;C1S_HUMAN;C1QBP_BOVIN;CR1L_RAT;CO4_RAT;C1QBP_RAT;JAG1_MOUSE;CO7_PIG;CEBPG_HUMAN;COR1A_HUMAN
OVER	GO:0060047	heart contraction	BIOLOGICAL_PROCESS	0.0252602	5.47283e-05	22	MEF2A_PIG;GSTO1_HUMAN;TNNI1_RAT;ANK2_HUMAN;RYR1_HUMAN;MYL3_RAT;MYH7_MOUSE;HSPB7_HUMAN;TNNT2_RABIT;DESP_HUMAN;KCNK3_HUMAN;TNNT3_RAT;TNNT2_CHICK;PDE4B_HUMAN;MEF2A_BOVIN;TNNT3_CHICK;TITIN_HUMAN;KPCA_RAT;MLRV_MOUSE;ANK2_MOUSE;APEX1_DANRE;ACT2_XENTR
OVER	GO:0045087	innate immune response	BIOLOGICAL_PROCESS	0.031989	7.0847e-05	47	H2A_ONCMY;NR1D1_HUMAN;TTC4_BOVIN;CO8B_PAROL;VAMP3_RAT;HS90B_HUMAN;HA19_MOUSE;IC1_RAT;HMR1_MOUSE;CFAH_MOUSE;APOB_HUMAN;R1B17_SOLDE;CFAH_HUMAN;PSD12_HUMAN;HA2B_MOUSE;C1QBP_BOVIN;CR1L_RAT;G3P_HUMAN;CO4_RAT;NLRC3_MOUSE;C1QBP_RAT;DFB13_RAT;CEBPG_HUMAN;PSMD1_HUMAN;COR1A_HUMAN;KS6B1_RAT;FLNB_HUMAN;RPC4_BOVIN;CD59_PIG;1B47_HUMAN;CO3_ONCMY;PROP_MOUSE;CFAH_BOVIN;TRI25_HUMAN;C4BPA_HUMAN;R1A_CVBQ;CLC4D_HUMAN…
OVER	GO:0006955	immune response	BIOLOGICAL_PROCESS	0.0341083	7.71829e-05	80	H2A_ONCMY;TTC4_BOVIN;CO8B_PAROL;HS90B_HUMAN;GDE_HUMAN;HMR1_MOUSE;VTCN1_HUMAN;CFAH_MOUSE;CD81_PANTR;DESP_HUMAN;AJL2_ANGJA;AMPD3_HUMAN;HA2B_MOUSE;CR1L_RAT;G3P_HUMAN;CO4_RAT;NLRC3_MOUSE;C1QBP_RAT;JAG1_MOUSE;PSMD1_HUMAN;TNR21_RAT;COR1A_HUMAN;FLNB_HUMAN;DUS3_PONAB;RPC4_BOVIN;CD59_PIG;1B47_HUMAN;CO3_ONCMY;HAP28_HUMAN;C4BPA_HUMAN;LPIN1_MOUSE;CLC4D_HUMAN;CO8G_RABIT;XBP1_BOVIN;RIOK3_HUMAN;RGCC_RAT;CO7_PIG…
OVER	GO:0060699	regulation of endoribonuclease activity	BIOLOGICAL_PROCESS	0.0396346	9.15965e-05	4	NPM_HUMAN;NPM_XENLA;NPM_CHICK;ABCE1_MOUSE
OVER	GO:0003015	heart process	BIOLOGICAL_PROCESS	0.0403058	9.70288e-05	22	MEF2A_PIG;GSTO1_HUMAN;TNNI1_RAT;ANK2_HUMAN;RYR1_HUMAN;MYL3_RAT;MYH7_MOUSE;HSPB7_HUMAN;TNNT2_RABIT;DESP_HUMAN;KCNK3_HUMAN;TNNT3_RAT;TNNT2_CHICK;PDE4B_HUMAN;MEF2A_BOVIN;TNNT3_CHICK;TITIN_HUMAN;KPCA_RAT;MLRV_MOUSE;ANK2_MOUSE;APEX1_DANRE;ACT2_XENTR
OVER	GO:0031497	chromatin assembly	BIOLOGICAL_PROCESS	0.0485367	0.00011918	12	H4_XENTR;H5_ANSAN;MS18A_RAT;RAF1_SCHPO;H2AY_CHICK;H15_RAT;H2AW_MOUSE;SMCA2_MOUSE;H2B3_DANRE;H1_ONCMY;NPM_HUMAN;SOX9_PIG
UNDER	GO:0090305	nucleic acid phosphodiester bond hydrolysis	BIOLOGICAL_PROCESS	0.0497888	0.000125872	5	XPB2_ARATH;POL_KORV;APEX1_DANRE;SEGC_BPT4;CCE1_SCHPO
OVER	GO:0002682	regulation of immune system process	BIOLOGICAL_PROCESS	0.0497888	0.000127049	66	CO8B_PAROL;HS90B_HUMAN;VTCN1_HUMAN;CFAH_MOUSE;SIAE_MOUSE;CD81_PANTR;SNUT1_RAT;HA2B_MOUSE;CR1L_RAT;CO4_RAT;NLRC3_MOUSE;C1QBP_RAT;JAG1_MOUSE;HGFL_HUMAN;PSMD1_HUMAN;TNR21_RAT;COR1A_HUMAN;DUS3_PONAB;RPC4_BOVIN;CD59_PIG;1B47_HUMAN;CD9_RAT;CO3_ONCMY;C4BPA_HUMAN;CLC4D_HUMAN;CO8G_RABIT;KPCA_RABIT;XBP1_BOVIN;RIOK3_HUMAN;KPCA_RAT;RGCC_RAT;CO7_PIG;THRB_HUMAN;NR1D1_HUMAN;HA19_MOUSE;IC1_RAT;APOB_HUMAN;FZD5_HU…

## Sheet: MOLECULAR_FUNCTION
Tags	GO ID	GO Name	GO Category	FDR	P-Value	N Genes	Uniprot Names
OVER	GO:0003779	actin binding	MOLECULAR_FUNCTION	0.0433055	0.00010425	51	TPM4_RAT;MYH6_MESAU;HIP1R_MOUSE;TNNT2_RABIT;TNNI2_RABIT;MYPC3_CHICK;ADDG_MOUSE;MYPC2_HUMAN;SVIL_BOVIN;PDLI5_HUMAN;TNNI2_COTJA;SSH2_MOUSE;COR1A_HUMAN;MYH7_CANLF;FLNB_HUMAN;ABLM2_HUMAN;MYPC2_MOUSE;RAI14_MOUSE;MYH6_RAT;FBX25_BOVIN;TNNI1_RABIT;MYH1_CANLF;MPRIP_MOUSE;FLNC_HUMAN;MYH2_BOVIN;AIF1L_MOUSE;MLRV_MOUSE;COF2_XENLA;MYH15_HUMAN;MYOM1_HUMAN;ACTN2_CHICK;TNNI1_RAT;CAP2_PONAB;NAV3_DANRE;MYH7_MOUSE;M…

## Sheet: CELLULAR_COMPONENT
Tags	GO ID	GO Name	GO Category	FDR	P-Value	N Genes	Uniprot Names
OVER	GO:0032982	myosin filament	CELLULAR_COMPONENT	3.06205e-06	5.89706e-10	18	MYBPH_MOUSE;MYPC2_MOUSE;MYH15_HUMAN;MYOM1_HUMAN;MYH6_RAT;MYH6_MESAU;MYH7_MOUSE;MYPC3_CHICK;MYH3_MOUSE;MYH7_RABIT;MYH1_CANLF;MYH2_BOVIN;MYPC2_HUMAN;MYH7_BOVIN;MYSS_CYPCA;MYH7_PAPHA;MYH6_RABIT;MYH7_CANLF
OVER	GO:0043292	contractile fiber	CELLULAR_COMPONENT	5.4684e-06	1.34843e-09	48	MYH15_HUMAN;MYL6B_HUMAN;MYOM1_HUMAN;ACTN2_CHICK;TNNI1_RAT;SYNCI_MOUSE;RYR1_HUMAN;MYH6_MESAU;MYH7_MOUSE;TNNT2_RABIT;TNNI2_RABIT;MYH3_MOUSE;FBX32_MOUSE;MYH7_RABIT;TNNT2_CHICK;PDE4B_HUMAN;TNNT3_CHICK;PDLI5_HUMAN;ANK2_MOUSE;OBSCN_HUMAN;TNNI2_COTJA;MYH7_PAPHA;AHNK_HUMAN;MYH7_CANLF;FLNB_HUMAN;AHNK2_HUMAN;RYR1_PIG;NPNT_MOUSE;MYH6_RAT;ANK2_HUMAN;DESM_CHICK;H90A1_DANRE;PP2BB_HUMAN;TNNT3_RAT;TNNI1_RABIT;MY…
OVER	GO:0030016	myofibril	CELLULAR_COMPONENT	1.56354e-05	5.26952e-09	46	MYH15_HUMAN;MYOM1_HUMAN;ACTN2_CHICK;TNNI1_RAT;SYNCI_MOUSE;RYR1_HUMAN;MYH6_MESAU;MYH7_MOUSE;TNNT2_RABIT;TNNI2_RABIT;MYH3_MOUSE;FBX32_MOUSE;MYH7_RABIT;TNNT2_CHICK;PDE4B_HUMAN;TNNT3_CHICK;PDLI5_HUMAN;ANK2_MOUSE;OBSCN_HUMAN;TNNI2_COTJA;MYH7_PAPHA;AHNK_HUMAN;MYH7_CANLF;FLNB_HUMAN;AHNK2_HUMAN;RYR1_PIG;MYH6_RAT;ANK2_HUMAN;DESM_CHICK;H90A1_DANRE;PP2BB_HUMAN;TNNT3_RAT;TNNI1_RABIT;MYH1_CANLF;FLNC_HUMAN;MYH…
OVER	GO:0099081	supramolecular polymer	CELLULAR_COMPONENT	2.71412e-05	1.0674e-08	88	MYBPH_MOUSE;CO1A1_MOUSE;PLK1_MOUSE;SYNCI_MOUSE;CO1A1_CHICK;RYR1_HUMAN;TPM4_RAT;MYH6_MESAU;TNNT2_RABIT;TNNI2_RABIT;MYPC3_CHICK;DESP_HUMAN;FBX32_MOUSE;LAML2_XENLA;MYPC2_HUMAN;SVIL_BOVIN;CO4A5_HUMAN;PDLI5_HUMAN;OBSCN_HUMAN;TNNI2_COTJA;UPP2_MOUSE;INCE_XENTR;AHNK_HUMAN;COR1A_HUMAN;MYH7_CANLF;FLNB_HUMAN;GCP6_HUMAN;MYPC2_MOUSE;AHNK2_HUMAN;RYR1_PIG;MYH6_RAT;TBB5_CHICK;TNNT3_RAT;TNNI1_RABIT;MYH1_CANLF;CO5…
OVER	GO:0000786	nucleosome	CELLULAR_COMPONENT	2.71412e-05	1.17608e-08	14	H4_XENTR;H2A_ONCMY;H3_STRPU;H2AY_CHICK;H33_XENTR;H15_RAT;H2AW_MOUSE;H2AX_DANRE;H2B3_DANRE;H2A_STRPU;CENPA_DANRE;H3_URECA;H5_ANSAN;H1_ONCMY
OVER	GO:0099512	supramolecular fiber	CELLULAR_COMPONENT	3.00744e-05	1.59277e-08	87	MYBPH_MOUSE;CO1A1_MOUSE;PLK1_MOUSE;SYNCI_MOUSE;CO1A1_CHICK;RYR1_HUMAN;TPM4_RAT;MYH6_MESAU;TNNT2_RABIT;TNNI2_RABIT;MYPC3_CHICK;DESP_HUMAN;FBX32_MOUSE;LAML2_XENLA;MYPC2_HUMAN;SVIL_BOVIN;PDLI5_HUMAN;OBSCN_HUMAN;TNNI2_COTJA;UPP2_MOUSE;INCE_XENTR;AHNK_HUMAN;COR1A_HUMAN;MYH7_CANLF;FLNB_HUMAN;GCP6_HUMAN;MYPC2_MOUSE;AHNK2_HUMAN;RYR1_PIG;MYH6_RAT;TBB5_CHICK;TNNT3_RAT;TNNI1_RABIT;MYH1_CANLF;CO5A1_MOUSE;CO1…
OVER	GO:0044815	DNA packaging complex	CELLULAR_COMPONENT	0.000148791	9.31288e-08	14	H4_XENTR;H2A_ONCMY;H3_STRPU;H2AY_CHICK;H33_XENTR;H15_RAT;H2AW_MOUSE;H2AX_DANRE;H2B3_DANRE;H2A_STRPU;CENPA_DANRE;H3_URECA;H5_ANSAN;H1_ONCMY
OVER	GO:0030017	sarcomere	CELLULAR_COMPONENT	0.000623209	5.40095e-07	38	MYOM1_HUMAN;ACTN2_CHICK;TNNI1_RAT;SYNCI_MOUSE;RYR1_HUMAN;MYH7_MOUSE;TNNT2_RABIT;TNNI2_RABIT;FBX32_MOUSE;MYH7_RABIT;TNNT2_CHICK;PDE4B_HUMAN;TNNT3_CHICK;PDLI5_HUMAN;ANK2_MOUSE;OBSCN_HUMAN;TNNI2_COTJA;MYH7_PAPHA;MYH7_CANLF;FLNB_HUMAN;AHNK2_HUMAN;RYR1_PIG;ANK2_HUMAN;DESM_CHICK;H90A1_DANRE;PP2BB_HUMAN;TNNT3_RAT;TNNI1_RABIT;FLNC_HUMAN;MYH2_BOVIN;TITIN_HUMAN;MYOZ2_PONAB;MLRV_MOUSE;TMOD4_HUMAN;MYH7_BOVIN…
OVER	GO:0015629	actin cytoskeleton	CELLULAR_COMPONENT	0.00073549	6.72812e-07	57	ACACA_HUMAN;TPM4_RAT;MYH6_MESAU;HIP1R_MOUSE;TNNT2_RABIT;TNNI2_RABIT;BORG2_HUMAN;TM10A_HUMAN;SVIL_BOVIN;MLRS_CHICK;PDLI5_HUMAN;TNNI2_COTJA;AHNK_HUMAN;COR1A_HUMAN;MYH7_CANLF;ACTS_ORYLA;FLNB_HUMAN;ABLM2_HUMAN;MYH6_RAT;MYL3_RAT;TNNT3_RAT;TNNI1_RABIT;MYH1_CANLF;MPRIP_MOUSE;MYH2_BOVIN;AIF1L_MOUSE;MLRV_MOUSE;COF2_XENLA;ACT2_XENTR;MYH15_HUMAN;MYL6B_HUMAN;MYOM1_HUMAN;TNNI1_RAT;MYH7_MOUSE;CLIC5_RAT;MYH3_MO…
OVER	GO:0005861	troponin complex	CELLULAR_COMPONENT	0.000762347	7.70789e-07	8	TNNT3_RAT;TNNI1_RABIT;TNNT2_CHICK;TNNT3_CHICK;TNNI1_RAT;TNNI2_COTJA;TNNT2_RABIT;TNNI2_RABIT
OVER	GO:0005865	striated muscle thin filament	CELLULAR_COMPONENT	0.00175323	1.94147e-06	12	TNNT3_RAT;TNNI1_RABIT;TNNT2_CHICK;MYOM1_HUMAN;TNNT3_CHICK;TNNI1_RAT;TITIN_HUMAN;TNNI2_COTJA;TMOD4_HUMAN;TNNT2_RABIT;TNNI2_RABIT;MPSF_CHICK
OVER	GO:0005576	extracellular region	CELLULAR_COMPONENT	0.0017731	2.08731e-06	160	H2A_ONCMY;HEPC1_SALSA;HS90B_HUMAN;CERU_HUMAN;GDE_HUMAN;PCD12_HUMAN;FA9_RAT;RL4_HUMAN;VMO1_HUMAN;CYTC_PAROL;DESP_HUMAN;TM10A_HUMAN;CO4A5_HUMAN;G3P_HUMAN;C1QBP_RAT;H1_ONCMY;AHNK_HUMAN;FLNB_HUMAN;ITB3_HUMAN;G6PI_BOVIN;CO3_ONCMY;HEPC_MORCS;C4BPA_HUMAN;ILEU_BOVIN;MER34_HUMAN;EGFL6_XENLA;CO1A2_CHICK;LYSC1_TACAC;PCOC2_HUMAN;ACBP_HUMAN;CO7_PIG;CSPG2_CHICK;RS2_HUMAN;AMPN_HUMAN;APOH_CANLF;GSTO1_HUMAN;MYL6B…
OVER	GO:0099080	supramolecular complex	CELLULAR_COMPONENT	0.0028663	3.58805e-06	97	MYBPH_MOUSE;MYH6_MESAU;MYPC3_CHICK;DESP_HUMAN;ERC6L_DANRE;CO4A5_HUMAN;OBSCN_HUMAN;UPP2_MOUSE;AHNK_HUMAN;MYH7_CANLF;FLNB_HUMAN;GCP6_HUMAN;MYH6_RAT;TBB5_CHICK;PINX1_MOUSE;TNNI1_RABIT;MYH1_CANLF;CO1A2_CHICK;AIF1L_MOUSE;WDR47_MOUSE;MLRV_MOUSE;TRI63_HUMAN;DYH12_RAT;STMN1_RAT;ACT2_XENTR;MYL6B_HUMAN;ACTN2_CHICK;CO5A1_HUMAN;MYH3_MOUSE;PDE4B_HUMAN;DYR1A_MOUSE;ANK2_MOUSE;MYH7_PAPHA;TBB1_NOTNE;MYO6_HUMAN;NF…
OVER	GO:0036379	myofilament	CELLULAR_COMPONENT	0.00602339	8.99013e-06	12	TNNT3_RAT;TNNI1_RABIT;TNNT2_CHICK;MYOM1_HUMAN;TNNT3_CHICK;TNNI1_RAT;TITIN_HUMAN;TNNI2_COTJA;TMOD4_HUMAN;TNNT2_RABIT;TNNI2_RABIT;MPSF_CHICK
OVER	GO:0016459	myosin complex	CELLULAR_COMPONENT	0.00719662	1.10877e-05	18	MYH15_HUMAN;MYL6B_HUMAN;MYH6_RAT;MYO6_HUMAN;MYL3_RAT;MYH6_MESAU;MYH7_MOUSE;MYH3_MOUSE;MYH7_RABIT;MYH1_CANLF;MYH2_BOVIN;MLRS_CHICK;MLRV_MOUSE;MYH7_BOVIN;MYSS_CYPCA;MYH7_PAPHA;MYH6_RABIT;MYH7_CANLF
OVER	GO:0005856	cytoskeleton	CELLULAR_COMPONENT	0.0151758	2.7765e-05	129	ADT2_BOVIN;ACACA_HUMAN;H2AX_DANRE;MYH6_MESAU;ACTS_PLEWA;DESP_HUMAN;BORG2_HUMAN;ADDG_MOUSE;HECA2_MOUSE;TM10A_HUMAN;G3P_HUMAN;MLRS_CHICK;UPP2_MOUSE;AHNK_HUMAN;ACTC_TAKRU;NPM_CHICK;MYH7_CANLF;FLNB_HUMAN;ABLM2_HUMAN;GCP6_HUMAN;MYH6_RAT;NPM_HUMAN;TBB5_CHICK;PINX1_MOUSE;ACT_SPOLI;ACTS_ATRMM;APC4_SCHPO;TNNI1_RABIT;MYH1_CANLF;MPRIP_MOUSE;AIF1L_MOUSE;WDR47_MOUSE;MLRV_MOUSE;RGCC_RAT;TRI63_HUMAN;DYH12_RAT;S…
OVER	GO:0032993	protein-DNA complex	CELLULAR_COMPONENT	0.0176746	3.40387e-05	18	H4_XENTR;H2A_ONCMY;RIF1_SCHPO;H3_STRPU;H2AY_CHICK;H33_XENTR;H15_RAT;H2AW_MOUSE;H2AX_DANRE;H2B3_DANRE;H2A_STRPU;NPM_HUMAN;CENPA_DANRE;H3_URECA;XPB2_ARATH;H5_ANSAN;PURA_MOUSE;H1_ONCMY
OVER	GO:0005615	extracellular space	CELLULAR_COMPONENT	0.0214221	4.53815e-05	103	H2A_ONCMY;HS90B_HUMAN;CERU_HUMAN;PCD12_HUMAN;FA9_RAT;RL4_HUMAN;VMO1_HUMAN;DESP_HUMAN;TM10A_HUMAN;CO4A5_HUMAN;G3P_HUMAN;C1QBP_RAT;AHNK_HUMAN;FLNB_HUMAN;ITB3_HUMAN;G6PI_BOVIN;CO3_ONCMY;C4BPA_HUMAN;ILEU_BOVIN;CO1A2_CHICK;ACBP_HUMAN;RS2_HUMAN;AMPN_HUMAN;APOH_CANLF;GSTO1_HUMAN;MYL6B_HUMAN;HA19_MOUSE;LOXL4_HUMAN;LCAT_PAPAN;SIAS_HUMAN;IF_MOUSE;NDK8_HUMAN;CFAH_HUMAN;CO5A1_HUMAN;A2GL_HUMAN;HEMO_DANRE;CAH6…
OVER	GO:0005739	mitochondrion	CELLULAR_COMPONENT	0.0400317	9.44416e-05	116	P5CR1_PONAB;ADT2_BOVIN;MPCP_RAT;HS90B_HUMAN;ATF1B_DANRE;DHSDB_DANRE;SPEB_CHICK;PFD4_HUMAN;PDK2_MOUSE;TM10A_HUMAN;DEFM_HUMAN;C1QBP_RAT;RM34_HUMAN;RPA34_HUMAN;NU4M_ONCMY;MTEF2_HUMAN;COX2_HUMAN;MYH6_RAT;GLNA_CANLF;TOM7_HUMAN;NT5M_MOUSE;MCAT_MOUSE;AP4A_MOUSE;DCK_MOUSE;IDH3B_MACFA;RM01_BOVIN;TIGRA_DANRE;KAT3_DANRE;PACS2_HUMAN;ACO13_MOUSE;MIGA1_DANRE;ATPA_RAT;TYSY_HUMAN;C1QBP_BOVIN;CCE1_SCHPO;RM48_BOVI…
