# Supplementary material for: Mechanisms underlying thermally induced growth plasticity in juvenile Pacific halibut
Source: J Exp Biol. 2025 Oct 6;228(19):jeb251013. doi: 10.1242/jeb.251013 (PMC12539203; doi:10.1242/jeb.251013)
Supplement: Table S5. — List of up-regulated differentially expressed genes (DEGs) in white skeletal muscle in response to growth stimulation (9°C vs 2°C→9°C). [file jexbio-228-251013-TableS5.xlsx]

## Sheet: Sheet2 (2)
test_id	gene_id	locus	9°C Group	2°C->9°C Group	status	value_9°C	value_2°C->9°C	log2(fold_change)	test_stat	p_value	q_value	significant	uniprot ID	uniprot details	Uniprot ID	gene symbol	gene name
XLOC_000558	XLOC_000558	TRINITY_DN100309_c3_g2_i1:2-332	sample1_to_sample8	sample17_to_sample24	OK	0	3.99036	inf	#NAME?	5e-05	0.00226819	yes	sp	P10759	AMPD1_RAT	ampd1	AMP deaminase 1 OS=Rattus norvegicus GN=Ampd1 PE=1 SV=1
XLOC_001897	XLOC_001897	TRINITY_DN101075_c0_g1_i1:2-286	sample1_to_sample8	sample17_to_sample24	OK	0	3.99881	inf	#NAME?	5e-05	0.00226819	yes
XLOC_002127	XLOC_002127	TRINITY_DN101180_c0_g1_i2:60-320	sample1_to_sample8	sample17_to_sample24	OK	0	5.20188	inf	#NAME?	5e-05	0.00226819	yes	sp	Q9Z2R9	E2AK1_MOUSE	eif2ak1	Eukaryotic translation initiation factor 2-alpha kinase 1 OS=Mus musculus GN=Eif2ak1 PE=1 SV=2
XLOC_002324	XLOC_002324	TRINITY_DN101292_c2_g1_i1:12-189	sample1_to_sample8	sample17_to_sample24	OK	0	40.1472	inf	#NAME?	5e-05	0.00226819	yes
XLOC_004227	XLOC_004227	TRINITY_DN102272_c3_g3_i11:0-266	sample1_to_sample8	sample17_to_sample24	OK	0	5.13873	inf	#NAME?	5e-05	0.00226819	yes	sp	Q4JVB5	DXS_CORJK	dxs	1-deoxy-D-xylulose-5-phosphate synthase OS=Corynebacterium jeikeium (strain K411) GN=dxs PE=3 SV=1
XLOC_004703	XLOC_004703	TRINITY_DN102529_c0_g1_i4:46-263	sample1_to_sample8	sample17_to_sample24	OK	0	148.566	inf	#NAME?	5e-05	0.00226819	yes	sp	Q60932	VDAC1_MOUSE	vdac1	Voltage-dependent anion-selective channel protein 1 OS=Mus musculus GN=Vdac1 PE=1 SV=3
XLOC_006358	XLOC_006358	TRINITY_DN103384_c1_g4_i1:3-199	sample1_to_sample8	sample17_to_sample24	OK	0	10.5324	inf	#NAME?	5e-05	0.00226819	yes	sp	P16010	SEGC_BPT4	segc	Putative endonuclease segC OS=Enterobacteria phage T4 GN=segC PE=3 SV=3
XLOC_006506	XLOC_006506	TRINITY_DN103454_c0_g5_i1:0-316	sample1_to_sample8	sample17_to_sample24	OK	0	13.0747	inf	#NAME?	5e-05	0.00226819	yes	sp	P12024	CHAO_DROME	chp	Chaoptin OS=Drosophila melanogaster GN=chp PE=1 SV=2
XLOC_007144	XLOC_007144	TRINITY_DN103729_c3_g4_i1:1-223	sample1_to_sample8	sample17_to_sample24	OK	0	15.513	inf	#NAME?	5e-05	0.00226819	yes	sp	Q5DU56	NLRC3_MOUSE	nlrc3	Protein NLRC3 OS=Mus musculus GN=Nlrc3 PE=2 SV=2
XLOC_007362	XLOC_007362	TRINITY_DN103832_c2_g3_i1:20-337	sample1_to_sample8	sample17_to_sample24	OK	0	5.40108	inf	#NAME?	5e-05	0.00226819	yes	sp	Q90XD2	SPEB_CHICK	agmat	Agmatinase, mitochondrial OS=Gallus gallus GN=AGMAT PE=2 SV=1
XLOC_007426	XLOC_007426	TRINITY_DN103855_c0_g2_i1:4-226	sample1_to_sample8	sample17_to_sample24	OK	0	7.29685	inf	#NAME?	5e-05	0.00226819	yes	sp	P43420	MTB6_BACSF	bsp6im	Modification methylase Bsp6I OS=Bacillus sp. (strain RFL6) GN=bsp6IM PE=3 SV=1
XLOC_007618	XLOC_007618	TRINITY_DN103935_c8_g13_i1:2-234	sample1_to_sample8	sample17_to_sample24	OK	0	16.4519	inf	#NAME?	5e-05	0.00226819	yes	sp	Q38IC7	IL7RA_MACFA	il7r	Interleukin-7 receptor subunit alpha OS=Macaca fascicularis GN=IL7R PE=2 SV=1
XLOC_009146	XLOC_009146	TRINITY_DN104620_c2_g5_i1:0-238	sample1_to_sample8	sample17_to_sample24	OK	0	54.6991	inf	#NAME?	5e-05	0.00226819	yes	sp	Q29RA5	TIGRA_DANRE	tigara	Probable fructose-2,6-bisphosphatase TIGAR A OS=Danio rerio GN=tigara PE=2 SV=1
XLOC_009364	XLOC_009364	TRINITY_DN104707_c4_g2_i1:2-289	sample1_to_sample8	sample17_to_sample24	OK	0	9.21077	inf	#NAME?	5e-05	0.00226819	yes
XLOC_010811	XLOC_010811	TRINITY_DN105343_c4_g1_i1:19-429	sample1_to_sample8	sample17_to_sample24	OK	0	3.37493	inf	#NAME?	5e-05	0.00226819	yes	sp	Q0V9M0	CRAC1_XENTR	crtac1	Cartilage acidic protein 1 OS=Xenopus tropicalis GN=crtac1 PE=2 SV=2
XLOC_011475	XLOC_011475	TRINITY_DN105646_c1_g4_i1:0-347	sample1_to_sample8	sample17_to_sample24	OK	0	11.3961	inf	#NAME?	5e-05	0.00226819	yes	sp	Q052J0	CINAL_LEPBL	lbl_1257	CinA-like protein OS=Leptospira borgpetersenii serovar Hardjo-bovis (strain L550) GN=LBL_1257 PE=3 SV=1
XLOC_013538	XLOC_013538	TRINITY_DN106523_c1_g1_i1:41-251	sample1_to_sample8	sample17_to_sample24	OK	0	13.5128	inf	#NAME?	5e-05	0.00226819	yes
XLOC_014005	XLOC_014005	TRINITY_DN106694_c3_g1_i2:0-239	sample1_to_sample8	sample17_to_sample24	OK	0	7.86407	inf	#NAME?	5e-05	0.00226819	yes	sp	P50579	MAP2_HUMAN	metap2	Methionine aminopeptidase 2 OS=Homo sapiens GN=METAP2 PE=1 SV=1
XLOC_014198	XLOC_014198	TRINITY_DN106776_c0_g7_i1:1-246	sample1_to_sample8	sample17_to_sample24	OK	0	6.96211	inf	#NAME?	5e-05	0.00226819	yes	sp	Q9UHP3	UBP25_HUMAN	usp25	Ubiquitin carboxyl-terminal hydrolase 25 OS=Homo sapiens GN=USP25 PE=1 SV=4
XLOC_014351	XLOC_014351	TRINITY_DN106836_c1_g7_i1:3-228	sample1_to_sample8	sample17_to_sample24	OK	0	11.6018	inf	#NAME?	5e-05	0.00226819	yes
XLOC_019146	XLOC_019146	TRINITY_DN82792_c1_g2_i1:2-383	sample1_to_sample8	sample17_to_sample24	OK	0	8.54321	inf	#NAME?	5e-05	0.00226819	yes	sp	Q8ED70	DNLJ_SHEON	liga	DNA ligase OS=Shewanella oneidensis (strain MR-1) GN=ligA PE=3 SV=1
XLOC_019352	XLOC_019352	TRINITY_DN83599_c0_g1_i1:9-539	sample1_to_sample8	sample17_to_sample24	OK	0	3.19553	inf	#NAME?	5e-05	0.00226819	yes
XLOC_019366	XLOC_019366	TRINITY_DN83632_c1_g1_i1:1447-1506	sample1_to_sample8	sample17_to_sample24	OK	0	87719.4	inf	#NAME?	5e-05	0.00226819	yes	sp	Q9R1M7	NMD3A_RAT	grin3a	Glutamate receptor ionotropic, NMDA 3A OS=Rattus norvegicus GN=Grin3a PE=1 SV=1
XLOC_023758	XLOC_023758	TRINITY_DN92097_c0_g4_i2:0-140	sample1_to_sample8	sample17_to_sample24	OK	0	169.555	inf	#NAME?	5e-05	0.00226819	yes	sp	Q309B1	TR16L_HUMAN	trim16l	Tripartite motif-containing protein 16-like protein OS=Homo sapiens GN=TRIM16L PE=2 SV=3
XLOC_024515	XLOC_024515	TRINITY_DN92954_c0_g1_i1:13-187	sample1_to_sample8	sample17_to_sample24	OK	0	17.5671	inf	#NAME?	5e-05	0.00226819	yes	sp	P43403	ZAP70_HUMAN	zap70	Tyrosine-protein kinase ZAP-70 OS=Homo sapiens GN=ZAP70 PE=1 SV=1
XLOC_025354	XLOC_025354	TRINITY_DN93749_c0_g3_i1:2-208	sample1_to_sample8	sample17_to_sample24	OK	0	8.92025	inf	#NAME?	5e-05	0.00226819	yes
XLOC_027566	XLOC_027566	TRINITY_DN95577_c0_g2_i1:0-134	sample1_to_sample8	sample17_to_sample24	OK	0	113.92	inf	#NAME?	5e-05	0.00226819	yes
XLOC_027971	XLOC_027971	TRINITY_DN95852_c1_g1_i1:46-218	sample1_to_sample8	sample17_to_sample24	OK	0	26.2585	inf	#NAME?	5e-05	0.00226819	yes	sp	Q9BE41	MYH2_BOVIN	myh2	Myosin-2 OS=Bos taurus GN=MYH2 PE=2 SV=1
XLOC_028477	XLOC_028477	TRINITY_DN96190_c3_g5_i2:3-219	sample1_to_sample8	sample17_to_sample24	OK	0	19.7469	inf	#NAME?	5e-05	0.00226819	yes
XLOC_029264	XLOC_029264	TRINITY_DN96730_c0_g1_i1:19-240	sample1_to_sample8	sample17_to_sample24	OK	0	15.9968	inf	#NAME?	5e-05	0.00226819	yes
XLOC_032344	XLOC_032344	TRINITY_DN98587_c5_g5_i1:49-311	sample1_to_sample8	sample17_to_sample24	OK	0	4.84397	inf	#NAME?	5e-05	0.00226819	yes	sp	P47080	YJA7_YEAST	yjl007c	Putative uncharacterized protein YJL007C OS=Saccharomyces cerevisiae (strain ATCC 204508 / S288c) GN=YJL007C PE=5 SV=1
XLOC_023814	XLOC_023814	TRINITY_DN92146_c0_g1_i1:0-639	sample1_to_sample8	sample17_to_sample24	OK	11.2014	606.039	5.75766	3.83068	5e-05	0.00226819	yes	sp	Q9PVU6	HBAE_ORYLA	hbae	Hemoglobin embryonic subunit alpha OS=Oryzias latipes PE=2 SV=3
XLOC_021235	XLOC_021235	TRINITY_DN88337_c0_g1_i1:0-604	sample1_to_sample8	sample17_to_sample24	OK	24.892	1304.29	5.71144	4.0531	5e-05	0.00226819	yes	sp	P84652	HBB_COTGO	hbb	Hemoglobin subunit beta OS=Cottoperca gobio GN=hbb PE=1 SV=2
XLOC_016612	XLOC_016612	TRINITY_DN217685_c0_g1_i1:514-1050	sample1_to_sample8	sample17_to_sample24	OK	0.0432802	1.87524	5.43722	0.49714	0.00085	0.0236506	yes
XLOC_027852	XLOC_027852	TRINITY_DN95784_c2_g1_i1:1-202	sample1_to_sample8	sample17_to_sample24	OK	0.62278	22.7425	5.19053	2.38785	0.0012	0.0302041	yes	sp	Q3A3H7	MOBA_PELCD	moba	Molybdenum cofactor guanylyltransferase OS=Pelobacter carbinolicus (strain DSM 2380 / Gra Bd 1) GN=mobA PE=3 SV=1
XLOC_019817	XLOC_019817	TRINITY_DN85122_c0_g2_i1:0-675	sample1_to_sample8	sample17_to_sample24	OK	10.0281	347.223	5.11374	4.32643	5e-05	0.00226819	yes	sp	K7N5M6	HBB1_ELEMC	hbb1	Hemoglobin subunit beta-1 OS=Eleginops maclovinus GN=hbb1 PE=1 SV=1
XLOC_008351	XLOC_008351	TRINITY_DN104267_c8_g3_i7:2-202	sample1_to_sample8	sample17_to_sample24	OK	0.878952	24.9152	4.8251	3.09065	0.00235	0.0469763	yes	sp	Q24188	LBM_DROME	lbm	Protein late bloomer OS=Drosophila melanogaster GN=lbm PE=2 SV=1
XLOC_021511	XLOC_021511	TRINITY_DN88858_c0_g4_i1:80-341	sample1_to_sample8	sample17_to_sample24	OK	0.362078	9.9325	4.77778	1.64893	0.0019	0.0406497	yes	sp	Q8PV21	KCY_METMA	cmk	Cytidylate kinase OS=Methanosarcina mazei (strain ATCC BAA-159 / DSM 3647 / Goe1 / Go1 / JCM 11833 / OCM 88) GN=cmk PE=3 SV=1
XLOC_018168	XLOC_018168	TRINITY_DN77621_c0_g1_i1:0-207	sample1_to_sample8	sample17_to_sample24	OK	0.55374	14.1715	4.67764	1.94211	0.0012	0.0302041	yes	sp	Q9C029	TRIM7_HUMAN	trim7	Tripartite motif-containing protein 7 OS=Homo sapiens GN=TRIM7 PE=1 SV=2
XLOC_023938	XLOC_023938	TRINITY_DN92301_c1_g2_i1:95-690	sample1_to_sample8	sample17_to_sample24	OK	5.26748	120.141	4.51148	3.75743	5e-05	0.00226819	yes	sp	P84653	HBA1_COTGO	hba1	Hemoglobin subunit alpha-1 OS=Cottoperca gobio GN=hba1 PE=1 SV=2
XLOC_013399	XLOC_013399	TRINITY_DN106451_c6_g2_i6:21-213	sample1_to_sample8	sample17_to_sample24	OK	0.554602	11.8113	4.41257	1.72635	0.001	0.0263867	yes	sp	P09642	TBA3_CHICK	tba3	Tubulin alpha-3 chain (Fragment) OS=Gallus gallus PE=3 SV=1
XLOC_020757	XLOC_020757	TRINITY_DN87375_c0_g1_i1:66-759	sample1_to_sample8	sample17_to_sample24	OK	0.488079	9.32587	4.25605	2.63126	0.00025	0.00873731	yes	sp	P08493	MGP_HUMAN	mgp	Matrix Gla protein OS=Homo sapiens GN=MGP PE=1 SV=2
XLOC_002155	XLOC_002155	TRINITY_DN101196_c2_g2_i1:22-305	sample1_to_sample8	sample17_to_sample24	OK	0.307591	5.68928	4.20916	1.37226	0.0022	0.0450005	yes
XLOC_012492	XLOC_012492	TRINITY_DN106074_c2_g1_i1:0-135	sample1_to_sample8	sample17_to_sample24	OK	3.73719	68.0097	4.18572	7.62909	0.0014	0.0330818	yes
XLOC_010907	XLOC_010907	TRINITY_DN105385_c7_g1_i1:1-231	sample1_to_sample8	sample17_to_sample24	OK	0.553443	8.93088	4.0123	1.67284	0.0022	0.0450005	yes	sp	Q9PVM1	HBBB_SERQU	hbb2	Hemoglobin subunit beta-B OS=Seriola quinqueradiata GN=hbb2 PE=2 SV=3
XLOC_018345	XLOC_018345	TRINITY_DN78776_c0_g1_i2:0-215	sample1_to_sample8	sample17_to_sample24	OK	0.615899	9.5521	3.95505	1.85124	0.00185	0.0398493	yes	sp	Q99PW5	NEUR3_RAT	neu3	Sialidase-3 OS=Rattus norvegicus GN=Neu3 PE=2 SV=1
XLOC_003194	XLOC_003194	TRINITY_DN101735_c2_g2_i1:11-376	sample1_to_sample8	sample17_to_sample24	OK	1.14775	17.2586	3.91043	2.79126	0.00095	0.0255789	yes	sp	Q9H6R7	CB044_HUMAN	wdcp	WD repeat and coiled-coil-containing protein C2orf44 OS=Homo sapiens GN=C2orf44 PE=1 SV=1
XLOC_032722	XLOC_032722	TRINITY_DN98774_c1_g1_i12:0-254	sample1_to_sample8	sample17_to_sample24	OK	0.392635	5.36449	3.77218	1.39069	0.0025	0.0490458	yes	sp	B2Z449	CYTB_PAROL	cytb	Cystatin-B OS=Paralichthys olivaceus PE=1 SV=1
XLOC_006384	XLOC_006384	TRINITY_DN103402_c5_g1_i1:3-229	sample1_to_sample8	sample17_to_sample24	OK	0.519543	6.34967	3.61137	1.5013	0.0024	0.0477947	yes	sp	P82912	RT11_HUMAN	mrps11	28S ribosomal protein S11, mitochondrial OS=Homo sapiens GN=MRPS11 PE=1 SV=2
XLOC_006811	XLOC_006811	TRINITY_DN103597_c0_g2_i5:24-2411	sample1_to_sample8	sample17_to_sample24	OK	5.80799	66.8299	3.52438	9.24334	5e-05	0.00226819	yes	sp	P16617	PGK1_RAT	pgk1	Phosphoglycerate kinase 1 OS=Rattus norvegicus GN=Pgk1 PE=1 SV=2
XLOC_030310	XLOC_030310	TRINITY_DN97395_c0_g2_i1:0-595	sample1_to_sample8	sample17_to_sample24	OK	0.461985	5.29339	3.51827	2.00502	0.0018	0.039307	yes	sp	B2GA64	ACPS_LACF3	acps	Holo-[acyl-carrier-protein] synthase OS=Lactobacillus fermentum (strain NBRC 3956 / LMG 18251) GN=acpS PE=3 SV=1
XLOC_024853	XLOC_024853	TRINITY_DN93271_c1_g2_i7:0-410	sample1_to_sample8	sample17_to_sample24	OK	1.07359	11.5259	3.42437	2.52316	0.00115	0.0292714	yes	sp	P51802	CLCKB_RAT	clcnkb	Chloride channel protein ClC-Kb OS=Rattus norvegicus GN=Clcnkb PE=1 SV=1
XLOC_008991	XLOC_008991	TRINITY_DN104560_c0_g1_i1:0-701	sample1_to_sample8	sample17_to_sample24	OK	1.94023	19.381	3.32034	3.1005	5e-05	0.00226819	yes
XLOC_018572	XLOC_018572	TRINITY_DN79972_c0_g2_i1:0-860	sample1_to_sample8	sample17_to_sample24	OK	1041.12	10177.6	3.28918	3.86828	5e-05	0.00226819	yes
XLOC_017705	XLOC_017705	TRINITY_DN72162_c0_g1_i1:0-368	sample1_to_sample8	sample17_to_sample24	OK	3.63608	34.7033	3.25462	2.97504	5e-05	0.00226819	yes	sp	Q9BYS8	LRRC2_HUMAN	lrrc2	Leucine-rich repeat-containing protein 2 OS=Homo sapiens GN=LRRC2 PE=2 SV=2
XLOC_028927	XLOC_028927	TRINITY_DN96480_c0_g1_i1:0-474	sample1_to_sample8	sample17_to_sample24	OK	2.53171	24.1085	3.25136	3.38414	5e-05	0.00226819	yes	sp	Q5VST9	OBSCN_HUMAN	obscn	Obscurin OS=Homo sapiens GN=OBSCN PE=1 SV=3
XLOC_028026	XLOC_028026	TRINITY_DN95885_c2_g1_i1:17-201	sample1_to_sample8	sample17_to_sample24	OK	34.127	304.695	3.15838	4.40214	5e-05	0.00226819	yes	sp	Q8N7A1	KLDC1_HUMAN	klhdc1	Kelch domain-containing protein 1 OS=Homo sapiens GN=KLHDC1 PE=2 SV=2
XLOC_033878	XLOC_033878	TRINITY_DN99366_c2_g1_i1:4-1261	sample1_to_sample8	sample17_to_sample24	OK	0.410537	3.65029	3.15243	2.19096	5e-05	0.00226819	yes	sp	P40821	CRJ1C_TRICY	crj1c	Crystallin J1C OS=Tripedalia cystophora PE=1 SV=1
XLOC_019198	XLOC_019198	TRINITY_DN83027_c0_g1_i1:0-378	sample1_to_sample8	sample17_to_sample24	OK	22.0225	191.737	3.12208	5.5871	5e-05	0.00226819	yes	sp	A2ASS6	TITIN_MOUSE	ttn	Titin OS=Mus musculus GN=Ttn PE=1 SV=1
XLOC_031346	XLOC_031346	TRINITY_DN98038_c0_g1_i1:0-3008	sample1_to_sample8	sample17_to_sample24	OK	0.35953	2.84344	2.98345	2.9365	5e-05	0.00226819	yes	sp	Q86VF2	IGFN1_HUMAN	igfn1	Immunoglobulin-like and fibronectin type III domain-containing protein 1 OS=Homo sapiens GN=IGFN1 PE=1 SV=2
XLOC_034755	XLOC_034755	TRINITY_DN99841_c0_g1_i4:0-977	sample1_to_sample8	sample17_to_sample24	OK	36.1684	284.026	2.97322	3.75414	5e-05	0.00226819	yes	sp	B1WB65	CING_XENTR	cgn	Cingulin OS=Xenopus tropicalis GN=cgn PE=2 SV=1
XLOC_002135	XLOC_002135	TRINITY_DN101183_c2_g2_i1:0-2374	sample1_to_sample8	sample17_to_sample24	OK	3.62032	28.0635	2.95451	3.75136	5e-05	0.00226819	yes	sp	P43090	HEM0_OPSTA	alas2	5-aminolevulinate synthase, erythroid-specific, mitochondrial OS=Opsanus tau GN=alas2 PE=2 SV=1
XLOC_034756	XLOC_034756	TRINITY_DN99841_c0_g2_i1:0-1742	sample1_to_sample8	sample17_to_sample24	OK	2.19684	16.957	2.94838	3.43496	5e-05	0.00226819	yes
XLOC_005083	XLOC_005083	TRINITY_DN102740_c0_g1_i2:0-971	sample1_to_sample8	sample17_to_sample24	OK	193.334	1443.88	2.90079	3.75829	5e-05	0.00226819	yes	sp	P56250	HBA_LEIXA	hba	Hemoglobin subunit alpha OS=Leiostomus xanthurus GN=hba PE=1 SV=1
XLOC_005084	XLOC_005084	TRINITY_DN102740_c0_g2_i1:0-771	sample1_to_sample8	sample17_to_sample24	OK	387.521	2835.53	2.87127	3.64025	5e-05	0.00226819	yes	sp	Q9PVM4	HBAA_SERQU	hbaa	Hemoglobin subunit alpha-A OS=Seriola quinqueradiata GN=hbaa PE=2 SV=3
XLOC_008433	XLOC_008433	TRINITY_DN104306_c1_g3_i2:0-1891	sample1_to_sample8	sample17_to_sample24	OK	1.91335	13.9772	2.86891	3.36699	5e-05	0.00226819	yes	sp	Q5R432	CNDP2_PONAB	cndp2	Cytosolic non-specific dipeptidase OS=Pongo abelii GN=CNDP2 PE=2 SV=1
XLOC_009010	XLOC_009010	TRINITY_DN104568_c0_g2_i2:7-1275	sample1_to_sample8	sample17_to_sample24	OK	121.321	842.413	2.7957	3.6533	5e-05	0.00226819	yes	sp	Q9PVM2	HBBA_SERQU	hbb1	Hemoglobin subunit beta-A OS=Seriola quinqueradiata GN=hbb1 PE=2 SV=2
XLOC_032477	XLOC_032477	TRINITY_DN98648_c3_g8_i2:1-596	sample1_to_sample8	sample17_to_sample24	OK	1.17142	8.03876	2.77872	2.19921	0.0003	0.0102142	yes
XLOC_009009	XLOC_009009	TRINITY_DN104568_c0_g2_i1:2-1154	sample1_to_sample8	sample17_to_sample24	OK	101.41	675.401	2.73554	3.66176	5e-05	0.00226819	yes	sp	Q9PVM2	HBBA_SERQU	hbb1	Hemoglobin subunit beta-A OS=Seriola quinqueradiata GN=hbb1 PE=2 SV=2
XLOC_028929	XLOC_028929	TRINITY_DN96480_c1_g2_i1:6-1155	sample1_to_sample8	sample17_to_sample24	OK	4.4505	29.4916	2.72826	3.72623	5e-05	0.00226819	yes
XLOC_004753	XLOC_004753	TRINITY_DN102559_c2_g1_i1:47-3092	sample1_to_sample8	sample17_to_sample24	OK	0.459449	2.99093	2.70262	2.85084	5e-05	0.00226819	yes	sp	P35072	TCB1_CAEBR	tcb1	Transposable element Tcb1 transposase OS=Caenorhabditis briggsae PE=3 SV=1
XLOC_020125	XLOC_020125	TRINITY_DN85980_c0_g3_i1:8-1528	sample1_to_sample8	sample17_to_sample24	OK	0.303924	1.95244	2.6835	1.87165	0.00055	0.01681	yes	sp	Q1KKT2	HXDCA_TAKRU	hoxd12a	Homeobox protein Hox-D12a OS=Takifugu rubripes GN=hoxd12a PE=3 SV=1
XLOC_026074	XLOC_026074	TRINITY_DN94385_c0_g1_i1:0-1541	sample1_to_sample8	sample17_to_sample24	OK	98.0617	622.907	2.66725	3.5692	5e-05	0.00226819	yes	sp	Q8IVG9	HUNIN_HUMAN	mt-rnr2	Humanin OS=Homo sapiens GN=MT-RNR2 PE=1 SV=1
XLOC_030447	XLOC_030447	TRINITY_DN97485_c0_g1_i3:126-640	sample1_to_sample8	sample17_to_sample24	OK	1.2232	7.52122	2.62031	2.16497	0.0006	0.017923	yes	sp	P00480	OTC_HUMAN	otc	Ornithine carbamoyltransferase, mitochondrial OS=Homo sapiens GN=OTC PE=1 SV=3
XLOC_016144	XLOC_016144	TRINITY_DN107498_c1_g15_i1:0-258	sample1_to_sample8	sample17_to_sample24	OK	5.08918	29.9248	2.55583	3.25345	0.00115	0.0292714	yes
XLOC_009909	XLOC_009909	TRINITY_DN104947_c1_g1_i1:0-1312	sample1_to_sample8	sample17_to_sample24	OK	0.288781	1.68361	2.54351	1.59117	0.0025	0.0490458	yes	sp	Q9Z0Z7	KLF5_MOUSE	klf5	Krueppel-like factor 5 OS=Mus musculus GN=Klf5 PE=2 SV=2
XLOC_021117	XLOC_021117	TRINITY_DN88107_c1_g1_i2:16-343	sample1_to_sample8	sample17_to_sample24	OK	779.324	4465.61	2.51856	3.95891	5e-05	0.00226819	yes	sp	P68264	ACTS_OREMO	acta1	Actin, alpha skeletal muscle OS=Oreochromis mossambicus GN=acta1 PE=2 SV=1
XLOC_015361	XLOC_015361	TRINITY_DN107260_c1_g14_i2:2-302	sample1_to_sample8	sample17_to_sample24	OK	3.02486	17.1203	2.50076	2.34101	0.00175	0.0388039	yes	sp	Q04202	TCB2_CAEBR	tcb2	Transposable element Tcb2 transposase OS=Caenorhabditis briggsae PE=3 SV=1
XLOC_009999	XLOC_009999	TRINITY_DN104983_c1_g2_i10:2-2418	sample1_to_sample8	sample17_to_sample24	OK	0.414885	2.31837	2.48233	1.20003	0.0001	0.00405949	yes	sp	Q5R903	SNX14_PONAB	snx14	Sorting nexin-14 OS=Pongo abelii GN=SNX14 PE=1 SV=1
XLOC_032896	XLOC_032896	TRINITY_DN98849_c0_g4_i1:29-5085	sample1_to_sample8	sample17_to_sample24	OK	0.44607	2.39346	2.42375	2.73635	5e-05	0.00226819	yes
XLOC_013086	XLOC_013086	TRINITY_DN106322_c0_g7_i1:0-288	sample1_to_sample8	sample17_to_sample24	OK	231.672	1101.27	2.24902	1.85834	0.00125	0.0310675	yes	sp	P61515	RL37P_RAT	rpl37a	Putative 60S ribosomal protein L37a OS=Rattus norvegicus GN=Rpl37a-ps1 PE=5 SV=2
XLOC_019773	XLOC_019773	TRINITY_DN85001_c0_g1_i1:0-1870	sample1_to_sample8	sample17_to_sample24	OK	1917.41	8754.79	2.19091	1.91666	5e-05	0.00226819	yes	sp	Q5DU56	NLRC3_MOUSE	nlrc3	Protein NLRC3 OS=Mus musculus GN=Nlrc3 PE=2 SV=2
XLOC_018883	XLOC_018883	TRINITY_DN81870_c0_g1_i1:0-950	sample1_to_sample8	sample17_to_sample24	OK	64.1187	284.572	2.14998	3.06415	5e-05	0.00226819	yes
XLOC_007929	XLOC_007929	TRINITY_DN104069_c0_g2_i1:0-203	sample1_to_sample8	sample17_to_sample24	OK	47.5615	210.965	2.14914	7.4505	0.00135	0.0326308	yes	sp	Q20065	P4HA2_CAEEL	phy-2	Prolyl 4-hydroxylase subunit alpha-2 OS=Caenorhabditis elegans GN=phy-2 PE=1 SV=1
XLOC_031918	XLOC_031918	TRINITY_DN98360_c1_g1_i1:20-1259	sample1_to_sample8	sample17_to_sample24	OK	0.456342	2.01831	2.14496	1.62186	0.0006	0.017923	yes	sp	Q1KL17	HXABA_TAKRU	hoxa11a	Homeobox protein Hox-A11a OS=Takifugu rubripes GN=hoxa11a PE=3 SV=1
XLOC_029830	XLOC_029830	TRINITY_DN97109_c1_g10_i5:0-471	sample1_to_sample8	sample17_to_sample24	OK	1.46861	6.39562	2.12263	1.61473	0.00105	0.0274317	yes
XLOC_017790	XLOC_017790	TRINITY_DN72840_c0_g1_i1:0-1867	sample1_to_sample8	sample17_to_sample24	OK	0.511234	2.1783	2.09114	1.94471	5e-05	0.00226819	yes	sp	Q1KKV2	HXCBA_TAKRU	hoxc11a	Homeobox protein Hox-C11a OS=Takifugu rubripes GN=hoxc11a PE=3 SV=1
XLOC_015258	XLOC_015258	TRINITY_DN107210_c2_g1_i1:0-545	sample1_to_sample8	sample17_to_sample24	OK	7.90776	33.288	2.07366	2.68589	5e-05	0.00226819	yes
XLOC_020312	XLOC_020312	TRINITY_DN86448_c0_g1_i1:0-504	sample1_to_sample8	sample17_to_sample24	OK	11.6666	49.0997	2.07333	2.49988	5e-05	0.00226819	yes
XLOC_020715	XLOC_020715	TRINITY_DN87291_c0_g1_i1:0-1440	sample1_to_sample8	sample17_to_sample24	OK	0.497411	2.06938	2.05668	1.63885	0.00015	0.00565429	yes	sp	P56400	GP1BB_MOUSE	gp1bb	Platelet glycoprotein Ib beta chain OS=Mus musculus GN=Gp1bb PE=1 SV=1
XLOC_011367	XLOC_011367	TRINITY_DN105599_c0_g2_i1:0-237	sample1_to_sample8	sample17_to_sample24	OK	34.1469	141.211	2.04803	3.15847	5e-05	0.00226819	yes
XLOC_014733	XLOC_014733	TRINITY_DN106999_c0_g1_i1:0-297	sample1_to_sample8	sample17_to_sample24	OK	3032.22	12265.3	2.01614	2.26936	5e-05	0.00226819	yes	sp	Q89Z16	MNTP_BACTN	mntp	Putative manganese efflux pump MntP OS=Bacteroides thetaiotaomicron (strain ATCC 29148 / DSM 2079 / NCTC 10582 / E50 / VPI-5482) GN=mntP PE=3 SV=1
XLOC_008916	XLOC_008916	TRINITY_DN104517_c1_g7_i1:58-315	sample1_to_sample8	sample17_to_sample24	OK	9.22253	36.3838	1.98006	1.62156	0.00015	0.00565429	yes
XLOC_021193	XLOC_021193	TRINITY_DN88246_c0_g1_i1:3-2246	sample1_to_sample8	sample17_to_sample24	OK	0.660291	2.59306	1.97348	1.94836	5e-05	0.00226819	yes	sp	P19120	HSP7C_BOVIN	hspa8	Heat shock cognate 71 kDa protein OS=Bos taurus GN=HSPA8 PE=1 SV=2
XLOC_020357	XLOC_020357	TRINITY_DN86579_c0_g1_i1:27-872	sample1_to_sample8	sample17_to_sample24	OK	7.15441	27.6408	1.9499	2.84023	5e-05	0.00226819	yes
XLOC_021508	XLOC_021508	TRINITY_DN88853_c2_g2_i1:0-2135	sample1_to_sample8	sample17_to_sample24	OK	0.563912	2.16691	1.9421	1.88023	5e-05	0.00226819	yes	sp	Q90YI8	TAL1_TAKRU	tal1	T-cell acute lymphocytic leukemia protein 1 OS=Takifugu rubripes GN=tal1 PE=2 SV=1
XLOC_020042	XLOC_020042	TRINITY_DN85742_c0_g2_i1:51-1206	sample1_to_sample8	sample17_to_sample24	OK	1.49689	5.63085	1.91139	1.83444	5e-05	0.00226819	yes
XLOC_014477	XLOC_014477	TRINITY_DN106899_c1_g11_i3:0-1285	sample1_to_sample8	sample17_to_sample24	OK	0.577792	2.14148	1.88998	1.40349	0.00095	0.0255789	yes	sp	A2TLM1	RPIA_PIG	rpia	Ribose-5-phosphate isomerase OS=Sus scrofa GN=RPIA PE=2 SV=1
XLOC_001668	XLOC_001668	TRINITY_DN100928_c2_g3_i3:2-1109	sample1_to_sample8	sample17_to_sample24	OK	1.01061	3.71339	1.87751	1.71584	0.00065	0.019057	yes	sp	Q1RMJ7	TSAP1_BOVIN	trnau1ap	tRNA selenocysteine 1-associated protein 1 OS=Bos taurus GN=TRNAU1AP PE=2 SV=1
XLOC_024723	XLOC_024723	TRINITY_DN93159_c0_g1_i6:102-693	sample1_to_sample8	sample17_to_sample24	OK	3.31033	11.9054	1.84657	1.56659	0.0009	0.0247375	yes	sp	Q9DD65	LYSC_PAROL	lysc	Lysozyme C OS=Paralichthys olivaceus PE=2 SV=1
XLOC_032478	XLOC_032478	TRINITY_DN98648_c3_g8_i4:40-322	sample1_to_sample8	sample17_to_sample24	OK	16.7418	58.6273	1.80812	3.51907	5e-05	0.00226819	yes
XLOC_034266	XLOC_034266	TRINITY_DN99573_c3_g1_i1:1-1724	sample1_to_sample8	sample17_to_sample24	OK	0.702595	2.4466	1.80001	1.81162	5e-05	0.00226819	yes
XLOC_012905	XLOC_012905	TRINITY_DN106243_c6_g2_i1:0-195	sample1_to_sample8	sample17_to_sample24	OK	24.1394	83.2179	1.78551	2.25179	0.00115	0.0292714	yes	sp	O75365	TP4A3_HUMAN	ptp4a3	Protein tyrosine phosphatase type IVA 3 OS=Homo sapiens GN=PTP4A3 PE=1 SV=2
XLOC_027318	XLOC_027318	TRINITY_DN95392_c0_g1_i2:1-523	sample1_to_sample8	sample17_to_sample24	OK	7.0007	24.0102	1.77808	2.15282	5e-05	0.00226819	yes
XLOC_002372	XLOC_002372	TRINITY_DN101311_c5_g1_i3:0-263	sample1_to_sample8	sample17_to_sample24	OK	139.92	471.461	1.75254	2.63609	5e-05	0.00226819	yes	sp	Q90339	MYSS_CYPCA	myss	Myosin heavy chain, fast skeletal muscle OS=Cyprinus carpio PE=2 SV=2
XLOC_011007	XLOC_011007	TRINITY_DN105437_c0_g3_i1:0-6442	sample1_to_sample8	sample17_to_sample24	OK	6.15817	20.5787	1.74058	2.98325	5e-05	0.00226819	yes
XLOC_015890	XLOC_015890	TRINITY_DN107452_c1_g1_i5:50-5947	sample1_to_sample8	sample17_to_sample24	OK	1.06384	3.49957	1.7179	2.32955	5e-05	0.00226819	yes	sp	Q9TTC1	POL_KORV	pro-pol	Pro-Pol polyprotein OS=Koala retrovirus GN=pro-pol PE=3 SV=1
XLOC_007034	XLOC_007034	TRINITY_DN103687_c0_g1_i1:0-635	sample1_to_sample8	sample17_to_sample24	OK	43.466	141.534	1.70319	1.50205	0.00025	0.00873731	yes	sp	P47830	RL27A_XENLA	rpl27a	60S ribosomal protein L27a OS=Xenopus laevis GN=rpl27a PE=2 SV=2
XLOC_010565	XLOC_010565	TRINITY_DN105239_c0_g5_i2:0-1262	sample1_to_sample8	sample17_to_sample24	OK	8.80844	28.4873	1.69336	2.34823	5e-05	0.00226819	yes	sp	P49334	TOM22_YEAST	tom22	Mitochondrial import receptor subunit TOM22 OS=Saccharomyces cerevisiae (strain ATCC 204508 / S288c) GN=TOM22 PE=1 SV=3
XLOC_015261	XLOC_015261	TRINITY_DN107210_c2_g1_i4:0-316	sample1_to_sample8	sample17_to_sample24	OK	13.601	43.4122	1.67438	1.94176	5e-05	0.00226819	yes
XLOC_010770	XLOC_010770	TRINITY_DN105325_c2_g1_i1:0-985	sample1_to_sample8	sample17_to_sample24	OK	8.06167	25.7136	1.67338	2.50806	5e-05	0.00226819	yes	sp	Q9H4L5	OSBL3_HUMAN	osbpl3	Oxysterol-binding protein-related protein 3 OS=Homo sapiens GN=OSBPL3 PE=1 SV=1
XLOC_022459	XLOC_022459	TRINITY_DN90331_c0_g2_i1:0-513	sample1_to_sample8	sample17_to_sample24	OK	1.89019	5.97461	1.66031	1.44723	0.0015	0.0347193	yes
XLOC_014302	XLOC_014302	TRINITY_DN106820_c1_g10_i3:8-2148	sample1_to_sample8	sample17_to_sample24	OK	0.882684	2.71002	1.61834	1.63381	5e-05	0.00226819	yes	sp	Q9C502	CAP11_ARATH	at1g33340	Putative clathrin assembly protein At1g33340 OS=Arabidopsis thaliana GN=At1g33340 PE=2 SV=1
XLOC_030905	XLOC_030905	TRINITY_DN97789_c1_g1_i1:0-2333	sample1_to_sample8	sample17_to_sample24	OK	2.27844	6.86815	1.59187	1.72643	5e-05	0.00226819	yes	sp	Q7T3R4	RHCG2_TAKRU	rhcg2	Ammonium transporter Rh type C 2 OS=Takifugu rubripes GN=rhcg2 PE=1 SV=1
XLOC_006493	XLOC_006493	TRINITY_DN103448_c0_g3_i3:5-484	sample1_to_sample8	sample17_to_sample24	OK	2.81543	8.37691	1.57306	1.60136	0.00075	0.0214332	yes	sp	Q8RWF0	PS13A_ARATH	rpn9a	26S proteasome non-ATPase regulatory subunit 13 homolog A OS=Arabidopsis thaliana GN=RPN9A PE=1 SV=1
XLOC_003795	XLOC_003795	TRINITY_DN102062_c0_g2_i1:1-618	sample1_to_sample8	sample17_to_sample24	OK	4.22082	12.5502	1.57212	1.52725	0.0001	0.00405949	yes	sp	B1MWX1	RLMH_LEUCK	rlmh	Ribosomal RNA large subunit methyltransferase H OS=Leuconostoc citreum (strain KM20) GN=rlmH PE=3 SV=1
XLOC_002645	XLOC_002645	TRINITY_DN101461_c8_g2_i1:3-1083	sample1_to_sample8	sample17_to_sample24	OK	0.653862	1.92841	1.56036	1.21364	0.00215	0.0442637	yes
XLOC_017859	XLOC_017859	TRINITY_DN73424_c0_g2_i1:0-258	sample1_to_sample8	sample17_to_sample24	OK	14.6896	42.8585	1.54479	1.70454	0.00255	0.0495357	yes
XLOC_015725	XLOC_015725	TRINITY_DN107405_c0_g5_i1:1-855	sample1_to_sample8	sample17_to_sample24	OK	4.43966	12.9524	1.5447	2.0848	5e-05	0.00226819	yes
XLOC_011033	XLOC_011033	TRINITY_DN105448_c2_g1_i1:0-413	sample1_to_sample8	sample17_to_sample24	OK	33.7032	98.1868	1.54264	1.99922	5e-05	0.00226819	yes	sp	Q12Z64	AMPPA_METBU	mbur_0255	AMP phosphorylase OS=Methanococcoides burtonii (strain DSM 6242 / NBRC 107633 / OCM 468 / ACE-M) GN=Mbur_0255 PE=3 SV=1
XLOC_002184	XLOC_002184	TRINITY_DN101214_c12_g1_i1:0-1025	sample1_to_sample8	sample17_to_sample24	OK	2.45506	7.12564	1.53726	1.87372	5e-05	0.00226819	yes
XLOC_017081	XLOC_017081	TRINITY_DN56191_c0_g1_i1:4-662	sample1_to_sample8	sample17_to_sample24	OK	2.02839	5.87909	1.53526	1.44818	0.0005	0.0157376	yes	sp	Q54D93	PITP4_DICDI	pitd	Phosphatidylinositol transfer protein 4 OS=Dictyostelium discoideum GN=pitD PE=3 SV=2
XLOC_017943	XLOC_017943	TRINITY_DN74601_c0_g1_i1:0-227	sample1_to_sample8	sample17_to_sample24	OK	6258.49	18138.9	1.5352	2.57406	5e-05	0.00226819	yes	sp	Q11212	ACT_SPOLI	act	Actin (Fragment) OS=Spodoptera littoralis PE=2 SV=1
XLOC_012571	XLOC_012571	TRINITY_DN106098_c0_g1_i2:1531-1977	sample1_to_sample8	sample17_to_sample24	OK	9.11456	26.3296	1.53044	1.78747	5e-05	0.00226819	yes
XLOC_025671	XLOC_025671	TRINITY_DN94054_c0_g4_i1:0-743	sample1_to_sample8	sample17_to_sample24	OK	1.26302	3.52834	1.48211	1.23311	0.00205	0.042761	yes	sp	Q9BYJ1	LOXE3_HUMAN	aloxe3	Hydroperoxide isomerase ALOXE3 OS=Homo sapiens GN=ALOXE3 PE=1 SV=1
XLOC_003307	XLOC_003307	TRINITY_DN101790_c2_g3_i6:0-1245	sample1_to_sample8	sample17_to_sample24	OK	0.998806	2.76223	1.46756	1.46921	0.00015	0.00565429	yes
XLOC_028793	XLOC_028793	TRINITY_DN96388_c0_g1_i2:16-1073	sample1_to_sample8	sample17_to_sample24	OK	3.69366	10.1852	1.46335	1.54899	0.0003	0.0102142	yes	sp	Q9BUR5	MIC26_HUMAN	apoo	MICOS complex subunit MIC26 OS=Homo sapiens GN=APOO PE=1 SV=1
XLOC_014959	XLOC_014959	TRINITY_DN107093_c5_g1_i2:10-1434	sample1_to_sample8	sample17_to_sample24	OK	0.891729	2.43192	1.44742	1.36543	0.00205	0.042761	yes	sp	Q9WU61	CLCC1_RAT	clcc1	Chloride channel CLIC-like protein 1 OS=Rattus norvegicus GN=Clcc1 PE=1 SV=1
XLOC_027651	XLOC_027651	TRINITY_DN95641_c0_g2_i3:0-533	sample1_to_sample8	sample17_to_sample24	OK	538.508	1467.58	1.4464	2.43917	5e-05	0.00226819	yes	sp	Q11212	ACT_SPOLI	act	Actin (Fragment) OS=Spodoptera littoralis PE=2 SV=1
XLOC_025122	XLOC_025122	TRINITY_DN93523_c5_g1_i1:0-220	sample1_to_sample8	sample17_to_sample24	OK	530.728	1440.28	1.4403	2.30606	5e-05	0.00226819	yes	sp	Q11212	ACT_SPOLI	act	Actin (Fragment) OS=Spodoptera littoralis PE=2 SV=1
XLOC_034668	XLOC_034668	TRINITY_DN99800_c3_g2_i1:0-862	sample1_to_sample8	sample17_to_sample24	OK	1.28065	3.42839	1.42066	1.27058	0.0018	0.039307	yes	sp	P09207	TBB6_CHICK	tbb6	Tubulin beta-6 chain OS=Gallus gallus PE=1 SV=1
XLOC_015464	XLOC_015464	TRINITY_DN107304_c5_g3_i5:11-1429	sample1_to_sample8	sample17_to_sample24	OK	2.15235	5.7481	1.41718	1.78525	5e-05	0.00226819	yes	sp	Q9Y3R4	NEUR2_HUMAN	neu2	Sialidase-2 OS=Homo sapiens GN=NEU2 PE=1 SV=2
XLOC_022399	XLOC_022399	TRINITY_DN90248_c0_g2_i1:16-2033	sample1_to_sample8	sample17_to_sample24	OK	0.664159	1.75707	1.40357	1.18035	0.00195	0.0413839	yes	sp	P28862	MMP3_MOUSE	mmp3	Stromelysin-1 OS=Mus musculus GN=Mmp3 PE=2 SV=2
XLOC_006289	XLOC_006289	TRINITY_DN103349_c6_g2_i1:1-220	sample1_to_sample8	sample17_to_sample24	OK	36.6384	96.4917	1.39705	2.1162	0.0006	0.017923	yes
XLOC_025284	XLOC_025284	TRINITY_DN93679_c0_g1_i1:0-1393	sample1_to_sample8	sample17_to_sample24	OK	4.28241	11.2109	1.38841	1.4297	0.0001	0.00405949	yes	sp	Q5QT17	LEG1H_ONCMY	leg1	Protein LEG1 homolog OS=Oncorhynchus mykiss GN=leg1 PE=2 SV=1
XLOC_033142	XLOC_033142	TRINITY_DN98962_c2_g2_i10:5-673	sample1_to_sample8	sample17_to_sample24	OK	2.31487	5.98986	1.37159	1.35896	0.00195	0.0413839	yes
XLOC_026686	XLOC_026686	TRINITY_DN94893_c0_g1_i1:595-2625	sample1_to_sample8	sample17_to_sample24	OK	1.39804	3.6022	1.36548	1.31843	0.00055	0.01681	yes	sp	Q5E9Z2	HABP2_BOVIN	habp2	Hyaluronan-binding protein 2 OS=Bos taurus GN=HABP2 PE=2 SV=1
XLOC_030728	XLOC_030728	TRINITY_DN97681_c0_g1_i1:0-2413	sample1_to_sample8	sample17_to_sample24	OK	5.16833	13.0764	1.3392	2.16731	5e-05	0.00226819	yes	sp	Q83KW2	SUFB_SHIFL	sufb	FeS cluster assembly protein SufB OS=Shigella flexneri GN=sufB PE=3 SV=1
XLOC_002371	XLOC_002371	TRINITY_DN101311_c5_g1_i2:0-924	sample1_to_sample8	sample17_to_sample24	OK	75.3046	190.057	1.33562	2.19408	5e-05	0.00226819	yes	sp	Q90339	MYSS_CYPCA	myss	Myosin heavy chain, fast skeletal muscle OS=Cyprinus carpio PE=2 SV=2
XLOC_003874	XLOC_003874	TRINITY_DN102094_c2_g1_i1:6-840	sample1_to_sample8	sample17_to_sample24	OK	1.33434	3.36149	1.33297	1.21745	0.00245	0.0484855	yes
XLOC_015896	XLOC_015896	TRINITY_DN107454_c1_g2_i3:0-560	sample1_to_sample8	sample17_to_sample24	OK	4.02731	10.0684	1.32195	1.45103	0.0003	0.0102142	yes	sp	O95425	SVIL_HUMAN	svil	Supervillin OS=Homo sapiens GN=SVIL PE=1 SV=2
XLOC_023325	XLOC_023325	TRINITY_DN91527_c1_g1_i2:0-737	sample1_to_sample8	sample17_to_sample24	OK	10.2267	25.4347	1.31446	1.27859	0.00135	0.0326308	yes	sp	Q7Z5L0	VMO1_HUMAN	vmo1	Vitelline membrane outer layer protein 1 homolog OS=Homo sapiens GN=VMO1 PE=1 SV=1
XLOC_021605	XLOC_021605	TRINITY_DN88997_c0_g1_i1:0-1406	sample1_to_sample8	sample17_to_sample24	OK	8.67767	21.4847	1.30793	1.38708	0.0004	0.0130573	yes	sp	P02645	TNNI1_RABIT	tnni1	Troponin I, slow skeletal muscle OS=Oryctolagus cuniculus GN=TNNI1 PE=1 SV=1
XLOC_023742	XLOC_023742	TRINITY_DN92073_c0_g1_i2:0-3542	sample1_to_sample8	sample17_to_sample24	OK	1.61607	3.99907	1.30718	1.74301	5e-05	0.00226819	yes	sp	Q287T7	MFRN1_DANRE	slc25a37	Mitoferrin-1 OS=Danio rerio GN=slc25a37 PE=1 SV=1
XLOC_006766	XLOC_006766	TRINITY_DN103575_c0_g4_i3:0-1017	sample1_to_sample8	sample17_to_sample24	OK	5.96672	14.6404	1.29495	1.56798	0.0006	0.017923	yes	sp	A6NK59	ASB14_HUMAN	asb14	Ankyrin repeat and SOCS box protein 14 OS=Homo sapiens GN=ASB14 PE=2 SV=2
XLOC_017282	XLOC_017282	TRINITY_DN64031_c0_g1_i1:0-1329	sample1_to_sample8	sample17_to_sample24	OK	0.955241	2.34134	1.2934	1.23145	0.0025	0.0490458	yes
XLOC_032330	XLOC_032330	TRINITY_DN98582_c0_g1_i2:8-518	sample1_to_sample8	sample17_to_sample24	OK	47.5595	116.024	1.28662	1.3894	0.0001	0.00405949	yes	sp	Q24733	ACT_DICVI	act	Actin (Fragment) OS=Dictyocaulus viviparus PE=2 SV=1
XLOC_009169	XLOC_009169	TRINITY_DN104630_c3_g1_i1:0-868	sample1_to_sample8	sample17_to_sample24	OK	5.07846	12.3096	1.27732	1.61567	0.0001	0.00405949	yes
XLOC_030904	XLOC_030904	TRINITY_DN97789_c0_g2_i1:0-775	sample1_to_sample8	sample17_to_sample24	OK	4.76899	11.5446	1.27546	1.58598	5e-05	0.00226819	yes	sp	Q9QUT0	RHAG_MOUSE	rhag	Ammonium transporter Rh type A OS=Mus musculus GN=Rhag PE=1 SV=1
XLOC_025895	XLOC_025895	TRINITY_DN94224_c2_g1_i1:0-1084	sample1_to_sample8	sample17_to_sample24	OK	1.76877	4.13627	1.22559	1.34544	0.00035	0.0115925	yes	sp	Q03563	SPK1_CAEEL	spk-1	Serine/threonine-protein kinase spk-1 OS=Caenorhabditis elegans GN=spk-1 PE=2 SV=3
XLOC_026631	XLOC_026631	TRINITY_DN94853_c7_g2_i4:1176-1781	sample1_to_sample8	sample17_to_sample24	OK	5.7168	13.3575	1.22437	1.34152	0.0005	0.0157376	yes
XLOC_021366	XLOC_021366	TRINITY_DN88573_c0_g1_i2:0-1537	sample1_to_sample8	sample17_to_sample24	OK	5.51817	12.7632	1.20973	1.23996	0.00185	0.0398493	yes	sp	P12763	FETUA_BOVIN	ahsg	Alpha-2-HS-glycoprotein OS=Bos taurus GN=AHSG PE=1 SV=2
XLOC_014586	XLOC_014586	TRINITY_DN106933_c3_g2_i4:0-261	sample1_to_sample8	sample17_to_sample24	OK	80.6153	185.141	1.1995	1.78256	5e-05	0.00226819	yes	sp	Q90339	MYSS_CYPCA	myss	Myosin heavy chain, fast skeletal muscle OS=Cyprinus carpio PE=2 SV=2
XLOC_020069	XLOC_020069	TRINITY_DN85830_c0_g1_i1:1-218	sample1_to_sample8	sample17_to_sample24	OK	37.6555	86.3601	1.19751	1.55492	0.00175	0.0388039	yes	sp	Q2GEH4	GPDA_NEOSM	gpsa	Glycerol-3-phosphate dehydrogenase [NAD(P)+] OS=Neorickettsia sennetsu (strain Miyayama) GN=gpsA PE=3 SV=1
XLOC_026848	XLOC_026848	TRINITY_DN95019_c1_g1_i1:0-1328	sample1_to_sample8	sample17_to_sample24	OK	3.88161	8.85589	1.18998	1.58785	0.0001	0.00405949	yes
XLOC_015616	XLOC_015616	TRINITY_DN107366_c1_g1_i4:5936-6281	sample1_to_sample8	sample17_to_sample24	OK	43.2347	98.5554	1.18875	1.54298	0.00035	0.0115925	yes	sp	Q2PQH8	GDE_CANLF	agl	Glycogen debranching enzyme OS=Canis lupus familiaris GN=AGL PE=2 SV=1
XLOC_032257	XLOC_032257	TRINITY_DN98539_c0_g2_i2:644-4821	sample1_to_sample8	sample17_to_sample24	OK	1.38679	3.15067	1.1839	1.32319	0.0003	0.0102142	yes	sp	Q96KJ4	MSLNL_HUMAN	mslnl	Mesothelin-like protein OS=Homo sapiens GN=MSLNL PE=3 SV=3
XLOC_012172	XLOC_012172	TRINITY_DN105939_c3_g2_i2:29-1047	sample1_to_sample8	sample17_to_sample24	OK	3.43442	7.785	1.18063	1.20647	0.001	0.0263867	yes	sp	O00232	PSD12_HUMAN	psmd12	26S proteasome non-ATPase regulatory subunit 12 OS=Homo sapiens GN=PSMD12 PE=1 SV=3
XLOC_015256	XLOC_015256	TRINITY_DN107210_c1_g1_i3:0-429	sample1_to_sample8	sample17_to_sample24	OK	25.2485	57.1719	1.17911	1.72551	5e-05	0.00226819	yes	sp	Q8K3K9	GIMA4_RAT	gimap4	GTPase IMAP family member 4 OS=Rattus norvegicus GN=Gimap4 PE=1 SV=1
XLOC_033726	XLOC_033726	TRINITY_DN99290_c1_g8_i1:0-426	sample1_to_sample8	sample17_to_sample24	OK	77.206	174.719	1.17825	1.50215	0.0001	0.00405949	yes	sp	P13922	DRTS_PLAFK	drts	Bifunctional dihydrofolate reductase-thymidylate synthase OS=Plasmodium falciparum (isolate K1 / Thailand) PE=1 SV=2
XLOC_026847	XLOC_026847	TRINITY_DN95019_c0_g1_i1:1-1269	sample1_to_sample8	sample17_to_sample24	OK	5.30081	11.9335	1.17074	1.73142	5e-05	0.00226819	yes
XLOC_003794	XLOC_003794	TRINITY_DN102062_c0_g1_i1:0-1138	sample1_to_sample8	sample17_to_sample24	OK	11.5814	26.0203	1.16784	1.56819	0.0001	0.00405949	yes	sp	P30043	BLVRB_HUMAN	blvrb	Flavin reductase (NADPH) OS=Homo sapiens GN=BLVRB PE=1 SV=3
XLOC_007518	XLOC_007518	TRINITY_DN103889_c0_g4_i8:1-757	sample1_to_sample8	sample17_to_sample24	OK	9.90049	22.2354	1.16728	1.33974	0.00025	0.00873731	yes	sp	P0C6U1	R1A_CVBQ	1a	Replicase polyprotein 1a OS=Bovine coronavirus (strain Quebec) GN=1a PE=3 SV=1
XLOC_017875	XLOC_017875	TRINITY_DN73648_c0_g1_i1:0-633	sample1_to_sample8	sample17_to_sample24	OK	4.73532	10.6302	1.16664	1.30707	0.00065	0.019057	yes	sp	Q6UWF9	F180A_HUMAN	fam180a	Protein FAM180A OS=Homo sapiens GN=FAM180A PE=2 SV=1
XLOC_009320	XLOC_009320	TRINITY_DN104693_c2_g1_i1:12-3400	sample1_to_sample8	sample17_to_sample24	OK	6.41596	14.2998	1.15626	1.96611	5e-05	0.00226819	yes	sp	Q59VW6	PGA5_CANAL	pga5	1,3-beta-glucanosyltransferase PGA5 OS=Candida albicans (strain SC5314 / ATCC MYA-2876) GN=PGA5 PE=1 SV=1
XLOC_006978	XLOC_006978	TRINITY_DN103663_c0_g1_i1:0-411	sample1_to_sample8	sample17_to_sample24	OK	748.123	1657.7	1.14783	1.92235	5e-05	0.00226819	yes
XLOC_010319	XLOC_010319	TRINITY_DN105135_c7_g1_i1:2-286	sample1_to_sample8	sample17_to_sample24	OK	122.653	268.329	1.12943	1.75458	5e-05	0.00226819	yes	sp	Q90339	MYSS_CYPCA	myss	Myosin heavy chain, fast skeletal muscle OS=Cyprinus carpio PE=2 SV=2
XLOC_024945	XLOC_024945	TRINITY_DN93364_c0_g1_i1:1-1458	sample1_to_sample8	sample17_to_sample24	OK	8.88901	19.3685	1.12362	1.40156	0.0002	0.00722922	yes	sp	Q90233	MYPC3_AMBME	mypc3	Myosin-binding protein C, cardiac-type (Fragment) OS=Ambystoma mexicanum PE=2 SV=1
XLOC_015397	XLOC_015397	TRINITY_DN107283_c0_g4_i2:2-249	sample1_to_sample8	sample17_to_sample24	OK	25.2011	54.7278	1.11879	1.21291	0.00035	0.0115925	yes
XLOC_030012	XLOC_030012	TRINITY_DN97221_c1_g1_i1:0-2013	sample1_to_sample8	sample17_to_sample24	OK	2716.05	5889.28	1.11658	1.5621	5e-05	0.00226819	yes	sp	P02609	MLRS_CHICK	myl11	Myosin regulatory light chain 2, skeletal muscle isoform OS=Gallus gallus GN=MYLPF PE=1 SV=2
XLOC_000180	XLOC_000180	TRINITY_DN100101_c1_g1_i2:0-257	sample1_to_sample8	sample17_to_sample24	OK	281.077	607.558	1.11206	1.81585	5e-05	0.00226819	yes	sp	Q11212	ACT_SPOLI	act	Actin (Fragment) OS=Spodoptera littoralis PE=2 SV=1
XLOC_010764	XLOC_010764	TRINITY_DN105321_c5_g1_i10:0-2613	sample1_to_sample8	sample17_to_sample24	OK	1.65879	3.58216	1.1107	1.45317	5e-05	0.00226819	yes	sp	P51448	RORA_MOUSE	rora	Nuclear receptor ROR-alpha OS=Mus musculus GN=Rora PE=1 SV=1
XLOC_006979	XLOC_006979	TRINITY_DN103663_c1_g1_i1:48-1592	sample1_to_sample8	sample17_to_sample24	OK	388.452	835.601	1.10508	1.7918	5e-05	0.00226819	yes	sp	Q5SPB6	CHAC1_DANRE	chac1	Glutathione-specific gamma-glutamylcyclotransferase 1 OS=Danio rerio GN=chac1 PE=3 SV=1
XLOC_021548	XLOC_021548	TRINITY_DN88914_c0_g1_i2:26-1230	sample1_to_sample8	sample17_to_sample24	OK	5.19172	11.0706	1.09245	1.36566	0.0005	0.0157376	yes	sp	Q90339	MYSS_CYPCA	myss	Myosin heavy chain, fast skeletal muscle OS=Cyprinus carpio PE=2 SV=2
XLOC_030486	XLOC_030486	TRINITY_DN97512_c2_g2_i1:18-219	sample1_to_sample8	sample17_to_sample24	OK	234.351	497.276	1.08538	1.56121	5e-05	0.00226819	yes	sp	Q90339	MYSS_CYPCA	myss	Myosin heavy chain, fast skeletal muscle OS=Cyprinus carpio PE=2 SV=2
XLOC_034579	XLOC_034579	TRINITY_DN99750_c3_g1_i1:0-3799	sample1_to_sample8	sample17_to_sample24	OK	2.21786	4.66655	1.07319	1.55739	5e-05	0.00226819	yes	sp	P34229	FAS1_YARLI	fas1	Fatty acid synthase subunit beta OS=Yarrowia lipolytica (strain CLIB 122 / E 150) GN=FAS1 PE=3 SV=2
XLOC_034643	XLOC_034643	TRINITY_DN99789_c3_g1_i1:0-1087	sample1_to_sample8	sample17_to_sample24	OK	3.37313	7.08751	1.07119	1.3851	0.00015	0.00565429	yes
XLOC_021414	XLOC_021414	TRINITY_DN88675_c0_g1_i1:0-1082	sample1_to_sample8	sample17_to_sample24	OK	1.91989	4.01674	1.065	1.23087	0.00085	0.0236506	yes	sp	Q568Q0	NUD18_DANRE	nudt18	8-oxo-dGDP phosphatase NUDT18 OS=Danio rerio GN=nudt18 PE=2 SV=1
XLOC_032865	XLOC_032865	TRINITY_DN98838_c2_g1_i5:0-202	sample1_to_sample8	sample17_to_sample24	OK	301.403	628.251	1.05965	1.65915	5e-05	0.00226819	yes	sp	Q90X97	ACTS_ATRMM	acta1	Actin, alpha skeletal muscle OS=Atractaspis microlepidota microlepidota GN=ACTA1 PE=2 SV=1
XLOC_030008	XLOC_030008	TRINITY_DN97221_c0_g1_i1:0-1372	sample1_to_sample8	sample17_to_sample24	OK	15.7744	32.8372	1.05775	1.76557	5e-05	0.00226819	yes	sp	P51667	MLRV_MOUSE	myl2	Myosin regulatory light chain 2, ventricular/cardiac muscle isoform OS=Mus musculus GN=Myl2 PE=1 SV=3
XLOC_005450	XLOC_005450	TRINITY_DN102925_c3_g1_i1:0-1182	sample1_to_sample8	sample17_to_sample24	OK	656.587	1364.85	1.05569	1.46877	5e-05	0.00226819	yes	sp	Q6CQE5	TAR1_KLULA	tar1-a	Protein TAR1 OS=Kluyveromyces lactis (strain ATCC 8585 / CBS 2359 / DSM 70799 / NBRC 1267 / NRRL Y-1140 / WM37) GN=TAR1-A PE=4 SV=2
XLOC_020128	XLOC_020128	TRINITY_DN85983_c0_g1_i1:0-1728	sample1_to_sample8	sample17_to_sample24	OK	2.41044	4.98441	1.04813	1.08457	0.00195	0.0413839	yes	sp	P98160	PGBM_HUMAN	hspg2	Basement membrane-specific heparan sulfate proteoglycan core protein OS=Homo sapiens GN=HSPG2 PE=1 SV=4
XLOC_010501	XLOC_010501	TRINITY_DN105212_c4_g4_i1:3-424	sample1_to_sample8	sample17_to_sample24	OK	13.8656	28.6337	1.04621	1.38534	0.0006	0.017923	yes
XLOC_006904	XLOC_006904	TRINITY_DN103627_c3_g1_i1:35-2127	sample1_to_sample8	sample17_to_sample24	OK	0.963824	1.97599	1.03574	1.14677	0.00225	0.0455524	yes
XLOC_024659	XLOC_024659	TRINITY_DN93101_c2_g1_i1:0-872	sample1_to_sample8	sample17_to_sample24	OK	2.61837	5.35934	1.03339	1.1665	0.00115	0.0292714	yes
XLOC_029607	XLOC_029607	TRINITY_DN96977_c6_g1_i1:0-680	sample1_to_sample8	sample17_to_sample24	OK	3.5871	7.33435	1.03185	1.18225	0.00215	0.0442637	yes
XLOC_033959	XLOC_033959	TRINITY_DN99409_c3_g1_i1:0-945	sample1_to_sample8	sample17_to_sample24	OK	4.87281	9.96293	1.03182	1.41849	5e-05	0.00226819	yes	sp	Q90YU6	RL22_ICTPU	rpl22	60S ribosomal protein L22 OS=Ictalurus punctatus GN=rpl22 PE=2 SV=3
XLOC_009789	XLOC_009789	TRINITY_DN104900_c3_g1_i1:14-1534	sample1_to_sample8	sample17_to_sample24	OK	1.4413	2.93336	1.02519	1.18269	0.0014	0.0330818	yes	sp	Q15751	HERC1_HUMAN	herc1	Probable E3 ubiquitin-protein ligase HERC1 OS=Homo sapiens GN=HERC1 PE=1 SV=2
XLOC_010114	XLOC_010114	TRINITY_DN105043_c1_g2_i4:0-1584	sample1_to_sample8	sample17_to_sample24	OK	11.3898	23.1096	1.02076	1.418	0.0001	0.00405949	yes	sp	B9TQX3	UCMA_DICLA	ucma	Unique cartilage matrix-associated protein OS=Dicentrarchus labrax GN=ucma PE=2 SV=1
XLOC_002542	XLOC_002542	TRINITY_DN101399_c1_g2_i1:0-2074	sample1_to_sample8	sample17_to_sample24	OK	22.1461	44.9053	1.01983	1.25177	0.00055	0.01681	yes
XLOC_009792	XLOC_009792	TRINITY_DN104901_c2_g5_i1:0-2715	sample1_to_sample8	sample17_to_sample24	OK	25.4292	51.4504	1.01669	1.80625	5e-05	0.00226819	yes
XLOC_005657	XLOC_005657	TRINITY_DN103036_c0_g2_i1:0-856	sample1_to_sample8	sample17_to_sample24	OK	2.65575	5.36308	1.01394	1.17189	0.00115	0.0292714	yes	sp	O94421	SNF22_SCHPO	snf22	SWI/SNF chromatin-remodeling complex subunit snf22 OS=Schizosaccharomyces pombe (strain 972 / ATCC 24843) GN=snf22 PE=1 SV=2
XLOC_030906	XLOC_030906	TRINITY_DN97789_c2_g1_i1:4-1936	sample1_to_sample8	sample17_to_sample24	OK	1.10774	2.22469	1.00598	1.13471	0.0016	0.0361874	yes	sp	Q02094	RHAG_HUMAN	rhag	Ammonium transporter Rh type A OS=Homo sapiens GN=RHAG PE=1 SV=2
XLOC_010717	XLOC_010717	TRINITY_DN105300_c7_g1_i1:25-4563	sample1_to_sample8	sample17_to_sample24	OK	7.2484	14.4783	0.998157	1.43115	0.0002	0.00722922	yes	sp	P97434	MPRIP_MOUSE	mprip	Myosin phosphatase Rho-interacting protein OS=Mus musculus GN=Mprip PE=1 SV=2
XLOC_013645	XLOC_013645	TRINITY_DN106549_c0_g1_i1:0-903	sample1_to_sample8	sample17_to_sample24	OK	4.59412	9.15727	0.99513	1.31993	0.0004	0.0130573	yes	sp	A5D6R3	PLD3A_DANRE	plcd3a	1-phosphatidylinositol 4,5-bisphosphate phosphodiesterase delta-3-A OS=Danio rerio GN=plcd3a PE=2 SV=1
XLOC_028342	XLOC_028342	TRINITY_DN96106_c0_g1_i1:19-2289	sample1_to_sample8	sample17_to_sample24	OK	1.22405	2.43008	0.989343	1.22853	0.00055	0.01681	yes	sp	Q9TU17	CXA3_SHEEP	gja3	Gap junction alpha-3 protein OS=Ovis aries GN=GJA3 PE=2 SV=3
XLOC_030009	XLOC_030009	TRINITY_DN97221_c0_g1_i2:0-331	sample1_to_sample8	sample17_to_sample24	OK	16764.3	33248.6	0.987899	1.45162	5e-05	0.00226819	yes	sp	P02608	MLRS_RABIT	myl11	Myosin regulatory light chain 2, skeletal muscle isoform type 2 OS=Oryctolagus cuniculus GN=MYLPF PE=1 SV=3
XLOC_008816	XLOC_008816	TRINITY_DN104472_c1_g1_i1:7-1674	sample1_to_sample8	sample17_to_sample24	OK	1.20267	2.38442	0.987401	1.15567	0.00195	0.0413839	yes
XLOC_024976	XLOC_024976	TRINITY_DN93384_c2_g1_i1:14-1244	sample1_to_sample8	sample17_to_sample24	OK	1.66279	3.29555	0.986912	1.12868	0.00165	0.0370536	yes
XLOC_006695	XLOC_006695	TRINITY_DN103540_c1_g1_i1:0-380	sample1_to_sample8	sample17_to_sample24	OK	72.9508	144.493	0.986007	1.53809	5e-05	0.00226819	yes	sp	Q076A3	MYH13_CANLF	myh13	Myosin-13 OS=Canis lupus familiaris GN=MYH13 PE=3 SV=1
XLOC_009504	XLOC_009504	TRINITY_DN104772_c5_g12_i1:12-246	sample1_to_sample8	sample17_to_sample24	OK	88.7645	175.707	0.985115	1.24306	0.00015	0.00565429	yes	sp	Q8IUS5	EPHX4_HUMAN	ephx4	Epoxide hydrolase 4 OS=Homo sapiens GN=EPHX4 PE=2 SV=2
XLOC_015257	XLOC_015257	TRINITY_DN107210_c1_g1_i4:0-450	sample1_to_sample8	sample17_to_sample24	OK	20.4661	40.3068	0.977787	1.40061	0.00015	0.00565429	yes	sp	Q9NUV9	GIMA4_HUMAN	gimap4	GTPase IMAP family member 4 OS=Homo sapiens GN=GIMAP4 PE=1 SV=1
XLOC_024426	XLOC_024426	TRINITY_DN92859_c0_g1_i1:41-2165	sample1_to_sample8	sample17_to_sample24	OK	1.0397	2.03542	0.969167	1.11525	0.0023	0.0462102	yes
XLOC_013931	XLOC_013931	TRINITY_DN106666_c1_g1_i1:0-487	sample1_to_sample8	sample17_to_sample24	OK	10.0177	19.5855	0.967239	1.23845	0.0008	0.0223774	yes
XLOC_004715	XLOC_004715	TRINITY_DN102535_c2_g3_i1:1-1388	sample1_to_sample8	sample17_to_sample24	OK	8.88658	17.3526	0.965454	1.42402	0.0001	0.00405949	yes	sp	A6H0R6	TRMD_FLAPJ	trmd	tRNA (guanine-N(1)-)-methyltransferase OS=Flavobacterium psychrophilum (strain JIP02/86 / ATCC 49511) GN=trmD PE=3 SV=1
XLOC_010094	XLOC_010094	TRINITY_DN105033_c5_g2_i8:0-514	sample1_to_sample8	sample17_to_sample24	OK	126.029	245.444	0.961633	1.61522	5e-05	0.00226819	yes	sp	P53480	ACTC_TAKRU	actc	Actin, alpha cardiac OS=Takifugu rubripes PE=2 SV=1
XLOC_018962	XLOC_018962	TRINITY_DN82165_c0_g1_i1:0-829	sample1_to_sample8	sample17_to_sample24	OK	7.02245	13.6135	0.95499	1.24964	0.0006	0.017923	yes	sp	B7ZUL2	LIMD1_XENTR	limd1	LIM domain-containing protein 1 OS=Xenopus tropicalis GN=limd1 PE=2 SV=1
XLOC_030011	XLOC_030011	TRINITY_DN97221_c0_g3_i1:0-415	sample1_to_sample8	sample17_to_sample24	OK	17.9342	34.7561	0.954552	1.28456	0.00055	0.01681	yes	sp	P02609	MLRS_CHICK	myl11	Myosin regulatory light chain 2, skeletal muscle isoform OS=Gallus gallus GN=MYLPF PE=1 SV=2
XLOC_033837	XLOC_033837	TRINITY_DN99351_c2_g1_i1:0-3992	sample1_to_sample8	sample17_to_sample24	OK	1.01558	1.96727	0.953898	1.25181	0.00025	0.00873731	yes
XLOC_007830	XLOC_007830	TRINITY_DN104023_c1_g2_i2:1-5224	sample1_to_sample8	sample17_to_sample24	OK	28.034	54.0051	0.945919	1.61095	5e-05	0.00226819	yes	sp	Q5ZJU3	ASNS_CHICK	asns	Asparagine synthetase [glutamine-hydrolyzing] OS=Gallus gallus GN=ASNS PE=2 SV=3
XLOC_021116	XLOC_021116	TRINITY_DN88107_c1_g1_i1:1-229	sample1_to_sample8	sample17_to_sample24	OK	3185.59	6135.32	0.945576	1.50993	5e-05	0.00226819	yes	sp	P10994	ACTS_PLEWA	acts	Actin, alpha skeletal muscle (Fragment) OS=Pleurodeles waltl PE=2 SV=1
XLOC_001916	XLOC_001916	TRINITY_DN101083_c4_g1_i1:0-3528	sample1_to_sample8	sample17_to_sample24	OK	1.17461	2.24514	0.93463	1.24976	0.0008	0.0223774	yes	sp	Q9JME2	CHSTB_MOUSE	chst11	Carbohydrate sulfotransferase 11 OS=Mus musculus GN=Chst11 PE=2 SV=1
XLOC_032699	XLOC_032699	TRINITY_DN98755_c4_g1_i1:0-272	sample1_to_sample8	sample17_to_sample24	OK	297.26	567.407	0.932658	1.50731	5e-05	0.00226819	yes	sp	Q90339	MYSS_CYPCA	myss	Myosin heavy chain, fast skeletal muscle OS=Cyprinus carpio PE=2 SV=2
XLOC_007366	XLOC_007366	TRINITY_DN103832_c2_g5_i3:2-480	sample1_to_sample8	sample17_to_sample24	OK	9.69927	18.5106	0.932404	1.10971	0.0021	0.0435743	yes
XLOC_017087	XLOC_017087	TRINITY_DN56676_c1_g1_i1:0-407	sample1_to_sample8	sample17_to_sample24	OK	323.608	615.346	0.92715	1.3725	0.00025	0.00873731	yes	sp	Q90339	MYSS_CYPCA	myss	Myosin heavy chain, fast skeletal muscle OS=Cyprinus carpio PE=2 SV=2
XLOC_015396	XLOC_015396	TRINITY_DN107283_c0_g4_i1:1-213	sample1_to_sample8	sample17_to_sample24	OK	168.274	319.493	0.92497	1.37247	0.00015	0.00565429	yes
XLOC_032695	XLOC_032695	TRINITY_DN98755_c3_g1_i2:0-568	sample1_to_sample8	sample17_to_sample24	OK	64.6469	121.317	0.908132	1.47396	5e-05	0.00226819	yes	sp	Q90339	MYSS_CYPCA	myss	Myosin heavy chain, fast skeletal muscle OS=Cyprinus carpio PE=2 SV=2
XLOC_020007	XLOC_020007	TRINITY_DN85638_c0_g1_i1:0-2717	sample1_to_sample8	sample17_to_sample24	OK	4.72248	8.85957	0.907692	1.46694	5e-05	0.00226819	yes	sp	Q9UKI2	BORG2_HUMAN	cdc42ep3	Cdc42 effector protein 3 OS=Homo sapiens GN=CDC42EP3 PE=1 SV=1
XLOC_014013	XLOC_014013	TRINITY_DN106698_c6_g1_i1:2570-3562	sample1_to_sample8	sample17_to_sample24	OK	11.6673	21.8444	0.9048	1.29991	0.00035	0.0115925	yes	sp	P48055	S6A12_RABIT	slc6a12	Sodium- and chloride-dependent betaine transporter OS=Oryctolagus cuniculus GN=SLC6A12 PE=2 SV=1
XLOC_032509	XLOC_032509	TRINITY_DN98664_c1_g5_i1:4-2840	sample1_to_sample8	sample17_to_sample24	OK	18.2907	34.1826	0.902156	1.45511	0.0001	0.00405949	yes	sp	Q52QI2	RTL1_BOVIN	rtl1	Retrotransposon-like protein 1 OS=Bos taurus GN=RTL1 PE=2 SV=2
XLOC_013318	XLOC_013318	TRINITY_DN106423_c1_g1_i1:1-915	sample1_to_sample8	sample17_to_sample24	OK	32.1331	59.9423	0.899515	1.52634	5e-05	0.00226819	yes
XLOC_029160	XLOC_029160	TRINITY_DN96670_c3_g2_i1:0-2057	sample1_to_sample8	sample17_to_sample24	OK	1.37747	2.56488	0.896875	1.12869	0.0021	0.0435743	yes	sp	Q8N8G2	VGLL2_HUMAN	vgll2	Transcription cofactor vestigial-like protein 2 OS=Homo sapiens GN=VGLL2 PE=1 SV=1
XLOC_008421	XLOC_008421	TRINITY_DN104303_c3_g1_i1:2446-3802	sample1_to_sample8	sample17_to_sample24	OK	4.33746	8.04508	0.891256	1.19668	0.0008	0.0223774	yes	sp	P21980	TGM2_HUMAN	tgm2	Protein-glutamine gamma-glutamyltransferase 2 OS=Homo sapiens GN=TGM2 PE=1 SV=2
XLOC_026108	XLOC_026108	TRINITY_DN94417_c0_g1_i1:0-599	sample1_to_sample8	sample17_to_sample24	OK	9.41704	17.4219	0.887555	1.21681	0.00055	0.01681	yes	sp	B8I4B9	FTSH_CLOCE	ftsh	ATP-dependent zinc metalloprotease FtsH OS=Clostridium cellulolyticum (strain ATCC 35319 / DSM 5812 / JCM 6584 / H10) GN=ftsH PE=3 SV=1
XLOC_024823	XLOC_024823	TRINITY_DN93245_c6_g3_i1:6-1295	sample1_to_sample8	sample17_to_sample24	OK	2.56798	4.73834	0.883748	1.09671	0.0015	0.0347193	yes	sp	Q4QR77	F166A_RAT	cimip2a	Protein FAM166A OS=Rattus norvegicus GN=Fam166a PE=2 SV=1
XLOC_021012	XLOC_021012	TRINITY_DN87895_c0_g1_i2:0-420	sample1_to_sample8	sample17_to_sample24	OK	467.38	861.998	0.883089	1.55817	5e-05	0.00226819	yes	sp	Q8WZ42	TITIN_HUMAN	ttn	Titin OS=Homo sapiens GN=TTN PE=1 SV=4
XLOC_025758	XLOC_025758	TRINITY_DN94127_c1_g2_i1:0-2009	sample1_to_sample8	sample17_to_sample24	OK	2.64823	4.88398	0.883029	1.2593	0.0008	0.0223774	yes	sp	P64226	GCST_STAAW	gcvt	Aminomethyltransferase OS=Staphylococcus aureus (strain MW2) GN=gcvT PE=3 SV=1
XLOC_002758	XLOC_002758	TRINITY_DN101535_c9_g1_i10:0-731	sample1_to_sample8	sample17_to_sample24	OK	7.42747	13.677	0.880812	1.22302	0.0006	0.017923	yes	sp	P49760	CLK2_HUMAN	clk2	Dual specificity protein kinase CLK2 OS=Homo sapiens GN=CLK2 PE=1 SV=1
XLOC_030016	XLOC_030016	TRINITY_DN97222_c1_g2_i1:0-1136	sample1_to_sample8	sample17_to_sample24	OK	7.63936	13.9775	0.871586	1.31045	0.00015	0.00565429	yes	sp	D4GSC3	GGR_HALVD	hvo_1799	Digeranylgeranylglycerophospholipid reductase OS=Haloferax volcanii (strain ATCC 29605 / DSM 3757 / JCM 8879 / NBRC 14742 / NCIMB 2012 / VKM B-1768 / DS2) GN=HVO_1799 PE=3 SV=1
XLOC_025894	XLOC_025894	TRINITY_DN94224_c0_g1_i1:1-952	sample1_to_sample8	sample17_to_sample24	OK	18.0063	32.7644	0.863624	1.3901	0.0001	0.00405949	yes	sp	Q9N1A4	STP2_PONPY	tnp2	Nuclear transition protein 2 (Fragment) OS=Pongo pygmaeus GN=TNP2 PE=2 SV=1
XLOC_005544	XLOC_005544	TRINITY_DN102981_c1_g1_i1:109-2300	sample1_to_sample8	sample17_to_sample24	OK	6.72384	12.1902	0.858358	1.38032	5e-05	0.00226819	yes
XLOC_004082	XLOC_004082	TRINITY_DN102196_c4_g1_i4:672-4087	sample1_to_sample8	sample17_to_sample24	OK	1.30279	2.35961	0.856945	1.16482	0.0015	0.0347193	yes	sp	Q8BYH7	TBC17_MOUSE	tbc1d17	TBC1 domain family member 17 OS=Mus musculus GN=Tbc1d17 PE=1 SV=2
XLOC_023923	XLOC_023923	TRINITY_DN92278_c0_g2_i2:0-1604	sample1_to_sample8	sample17_to_sample24	OK	68.282	123.504	0.854975	1.39138	5e-05	0.00226819	yes	sp	Q05AX4	MSTN1_XENLA	mustn1	Musculoskeletal embryonic nuclear protein 1 OS=Xenopus laevis GN=mustn1 PE=3 SV=1
XLOC_032691	XLOC_032691	TRINITY_DN98755_c0_g2_i1:0-215	sample1_to_sample8	sample17_to_sample24	OK	445.943	806.14	0.854171	1.353	0.00035	0.0115925	yes	sp	Q90339	MYSS_CYPCA	myss	Myosin heavy chain, fast skeletal muscle OS=Cyprinus carpio PE=2 SV=2
XLOC_006697	XLOC_006697	TRINITY_DN103540_c1_g3_i1:0-2506	sample1_to_sample8	sample17_to_sample24	OK	1128.48	2035.72	0.851167	1.14755	0.00065	0.019057	yes	sp	Q076A3	MYH13_CANLF	myh13	Myosin-13 OS=Canis lupus familiaris GN=MYH13 PE=3 SV=1
XLOC_002278	XLOC_002278	TRINITY_DN101275_c1_g1_i1:0-1898	sample1_to_sample8	sample17_to_sample24	OK	20.5212	36.9804	0.84965	1.39178	0.00025	0.00873731	yes	sp	Q6R2W3	SCND3_HUMAN	scand3	SCAN domain-containing protein 3 OS=Homo sapiens GN=ZBED9 PE=2 SV=1
XLOC_024320	XLOC_024320	TRINITY_DN92737_c0_g2_i2:0-291	sample1_to_sample8	sample17_to_sample24	OK	3182.72	5726.68	0.847439	1.42371	5e-05	0.00226819	yes	sp	P20399	ACT2_XENTR	act2	Actin, alpha cardiac muscle 2 OS=Xenopus tropicalis PE=2 SV=1
XLOC_002572	XLOC_002572	TRINITY_DN101421_c0_g1_i1:542-2199	sample1_to_sample8	sample17_to_sample24	OK	1.84134	3.30829	0.845327	1.06743	0.0025	0.0490458	yes
XLOC_025731	XLOC_025731	TRINITY_DN94099_c0_g1_i1:0-1118	sample1_to_sample8	sample17_to_sample24	OK	7.08937	12.6603	0.836585	1.22741	0.00065	0.019057	yes	sp	Q5M823	NUDC2_RAT	nudcd2	NudC domain-containing protein 2 OS=Rattus norvegicus GN=Nudcd2 PE=2 SV=1
XLOC_024934	XLOC_024934	TRINITY_DN93356_c0_g1_i1:0-689	sample1_to_sample8	sample17_to_sample24	OK	14.2794	25.4407	0.83321	1.24133	0.0003	0.0102142	yes	sp	Q9U6D3	CALM_MYXGL	calm	Calmodulin OS=Myxine glutinosa PE=2 SV=3
XLOC_024937	XLOC_024937	TRINITY_DN93356_c3_g1_i1:0-1800	sample1_to_sample8	sample17_to_sample24	OK	13.4244	23.864	0.829979	1.39455	5e-05	0.00226819	yes
XLOC_033658	XLOC_033658	TRINITY_DN99256_c0_g1_i1:3804-4504	sample1_to_sample8	sample17_to_sample24	OK	8.51822	15.1141	0.82727	1.15488	0.00115	0.0292714	yes	sp	P15989	CO6A3_CHICK	col6a3	Collagen alpha-3(VI) chain OS=Gallus gallus GN=COL6A3 PE=2 SV=2
XLOC_013944	XLOC_013944	TRINITY_DN106670_c2_g1_i1:0-2572	sample1_to_sample8	sample17_to_sample24	OK	6.23677	11.0589	0.826339	1.34519	0.0002	0.00722922	yes	sp	Q9Y2K3	MYH15_HUMAN	myh15	Myosin-15 OS=Homo sapiens GN=MYH15 PE=1 SV=5
XLOC_013158	XLOC_013158	TRINITY_DN106359_c1_g2_i1:1-3827	sample1_to_sample8	sample17_to_sample24	OK	1.47733	2.61491	0.82377	1.17822	0.00095	0.0255789	yes	sp	Q5VTY9	HHAT_HUMAN	hhat	Protein-cysteine N-palmitoyltransferase HHAT OS=Homo sapiens GN=HHAT PE=1 SV=1
XLOC_008983	XLOC_008983	TRINITY_DN104557_c4_g3_i1:0-793	sample1_to_sample8	sample17_to_sample24	OK	5.27543	9.30978	0.81946	1.08897	0.00205	0.042761	yes
XLOC_004397	XLOC_004397	TRINITY_DN102357_c0_g1_i1:51-2294	sample1_to_sample8	sample17_to_sample24	OK	2.27669	3.9978	0.812268	1.15494	0.001	0.0263867	yes
XLOC_004910	XLOC_004910	TRINITY_DN102648_c4_g3_i1:1-507	sample1_to_sample8	sample17_to_sample24	OK	12.236	21.4661	0.810936	1.07606	0.0025	0.0490458	yes	sp	Q6P4U6	ZNRF1_DANRE	znrf1	E3 ubiquitin-protein ligase znrf1 OS=Danio rerio GN=znrf1 PE=2 SV=1
XLOC_015369	XLOC_015369	TRINITY_DN107263_c2_g1_i1:0-362	sample1_to_sample8	sample17_to_sample24	OK	144.815	250.147	0.788568	1.32685	0.00015	0.00565429	yes	sp	Q3B7M9	PYGB_BOVIN	pygb	Glycogen phosphorylase, brain form OS=Bos taurus GN=PYGB PE=2 SV=3
XLOC_019793	XLOC_019793	TRINITY_DN85064_c0_g2_i1:0-1305	sample1_to_sample8	sample17_to_sample24	OK	7.56533	13.0386	0.785318	1.1223	0.0018	0.039307	yes	sp	P50637	TSPO_MOUSE	tspo	Translocator protein OS=Mus musculus GN=Tspo PE=1 SV=1
XLOC_032141	XLOC_032141	TRINITY_DN98478_c4_g7_i1:90-1966	sample1_to_sample8	sample17_to_sample24	OK	5.25288	9.05283	0.785261	1.15448	0.00095	0.0255789	yes	sp	Q5Z859	MPK4_ORYSJ	mpk4	Mitogen-activated protein kinase 4 OS=Oryza sativa subsp. japonica GN=MPK4 PE=2 SV=1
XLOC_031405	XLOC_031405	TRINITY_DN98070_c10_g2_i1:0-229	sample1_to_sample8	sample17_to_sample24	OK	333.115	574.013	0.785061	1.20686	0.0005	0.0157376	yes	sp	P08023	ACTA_CHICK	acta2	Actin, aortic smooth muscle OS=Gallus gallus GN=ACTA2 PE=3 SV=2
XLOC_029835	XLOC_029835	TRINITY_DN97111_c0_g3_i1:0-213	sample1_to_sample8	sample17_to_sample24	OK	124.58	214.602	0.784589	1.07937	0.0016	0.0361874	yes	sp	P00565	KCRM_CHICK	ckm	Creatine kinase M-type OS=Gallus gallus GN=CKM PE=2 SV=1
XLOC_031348	XLOC_031348	TRINITY_DN98040_c2_g2_i2:0-3145	sample1_to_sample8	sample17_to_sample24	OK	1.61933	2.78752	0.783585	1.06091	0.00255	0.0495357	yes	sp	P38567	HYALP_HUMAN	spam1	Hyaluronidase PH-20 OS=Homo sapiens GN=SPAM1 PE=1 SV=1
XLOC_029980	XLOC_029980	TRINITY_DN97201_c0_g1_i8:0-953	sample1_to_sample8	sample17_to_sample24	OK	20.6963	35.4507	0.776443	1.14443	0.00145	0.0339592	yes	sp	Q60477	CRIS2_CAVPO	crisp2	Cysteine-rich secretory protein 2 OS=Cavia porcellus GN=CRISP2 PE=1 SV=1
XLOC_003052	XLOC_003052	TRINITY_DN101672_c5_g2_i1:2-1150	sample1_to_sample8	sample17_to_sample24	OK	7.01551	11.9942	0.773715	1.06577	0.0022	0.0450005	yes	sp	Q4VC12	MSS51_HUMAN	mss51	Putative protein MSS51 homolog, mitochondrial OS=Homo sapiens GN=MSS51 PE=1 SV=2
XLOC_023872	XLOC_023872	TRINITY_DN92222_c0_g1_i1:0-857	sample1_to_sample8	sample17_to_sample24	OK	87.4718	149.107	0.76946	1.11574	0.0018	0.039307	yes	sp	P49947	FRIM_SALSA	frim	Ferritin, middle subunit OS=Salmo salar PE=2 SV=1
XLOC_015370	XLOC_015370	TRINITY_DN107263_c2_g1_i2:0-2887	sample1_to_sample8	sample17_to_sample24	OK	475.036	804.129	0.759392	1.19021	0.0008	0.0223774	yes	sp	P79334	PYGM_BOVIN	pygm	Glycogen phosphorylase, muscle form OS=Bos taurus GN=PYGM PE=1 SV=3
XLOC_027862	XLOC_027862	TRINITY_DN95789_c0_g1_i1:1-1012	sample1_to_sample8	sample17_to_sample24	OK	46.4732	78.6215	0.758527	1.28592	0.0001	0.00405949	yes	sp	P05632	ATP5E_BOVIN	atp5f1e	ATP synthase subunit epsilon, mitochondrial OS=Bos taurus GN=ATP5E PE=1 SV=4
XLOC_012924	XLOC_012924	TRINITY_DN106249_c0_g1_i1:0-1304	sample1_to_sample8	sample17_to_sample24	OK	18.1231	30.5438	0.753048	1.24932	0.0003	0.0102142	yes
XLOC_025248	XLOC_025248	TRINITY_DN93642_c0_g1_i1:2-3037	sample1_to_sample8	sample17_to_sample24	OK	3.03335	5.0706	0.741246	1.14951	0.001	0.0263867	yes
XLOC_034437	XLOC_034437	TRINITY_DN99667_c1_g2_i2:57-3155	sample1_to_sample8	sample17_to_sample24	OK	3.05613	5.10471	0.740121	1.1438	0.00055	0.01681	yes	sp	O43825	B3GT2_HUMAN	b3galt2	Beta-1,3-galactosyltransferase 2 OS=Homo sapiens GN=B3GALT2 PE=2 SV=1
XLOC_024319	XLOC_024319	TRINITY_DN92737_c0_g1_i1:0-320	sample1_to_sample8	sample17_to_sample24	OK	124.125	207.252	0.739589	1.15469	0.00115	0.0292714	yes	sp	P20399	ACT2_XENTR	act2	Actin, alpha cardiac muscle 2 OS=Xenopus tropicalis PE=2 SV=1
XLOC_009563	XLOC_009563	TRINITY_DN104808_c1_g1_i1:2-7292	sample1_to_sample8	sample17_to_sample24	OK	1.07829	1.79877	0.738269	1.12532	0.00135	0.0326308	yes	sp	D3ZTQ1	SFSWA_RAT	sfswap	Splicing factor, suppressor of white-apricot homolog OS=Rattus norvegicus GN=Sfswap PE=1 SV=1
XLOC_021298	XLOC_021298	TRINITY_DN88441_c0_g1_i1:0-1317	sample1_to_sample8	sample17_to_sample24	OK	24.6443	40.9959	0.734222	1.24898	0.0005	0.0157376	yes	sp	Q6IQM2	CYC_DANRE	cyc	Cytochrome c OS=Danio rerio GN=cyc PE=3 SV=3
XLOC_018048	XLOC_018048	TRINITY_DN75984_c0_g1_i1:0-365	sample1_to_sample8	sample17_to_sample24	OK	132.21	219.449	0.731058	1.15471	0.00065	0.019057	yes	sp	Q6AZ83	G6PC3_RAT	g6pc3	Glucose-6-phosphatase 3 OS=Rattus norvegicus GN=G6pc3 PE=2 SV=1
XLOC_012651	XLOC_012651	TRINITY_DN106144_c3_g2_i1:64-2639	sample1_to_sample8	sample17_to_sample24	OK	6.67772	11.0544	0.727196	1.20199	0.00055	0.01681	yes
XLOC_030214	XLOC_030214	TRINITY_DN97339_c7_g3_i1:2-1971	sample1_to_sample8	sample17_to_sample24	OK	3.29357	5.45102	0.726873	1.05983	0.00225	0.0455524	yes
XLOC_012497	XLOC_012497	TRINITY_DN106075_c2_g4_i1:0-1546	sample1_to_sample8	sample17_to_sample24	OK	10.0285	16.5918	0.726356	1.17041	0.0005	0.0157376	yes
XLOC_008845	XLOC_008845	TRINITY_DN104486_c1_g1_i1:0-9315	sample1_to_sample8	sample17_to_sample24	OK	1.73337	2.85612	0.720475	1.1899	0.001	0.0263867	yes
XLOC_010090	XLOC_010090	TRINITY_DN105033_c2_g1_i1:29-211	sample1_to_sample8	sample17_to_sample24	OK	839.796	1368.95	0.704953	1.14511	0.0014	0.0330818	yes	sp	P68264	ACTS_OREMO	acta1	Actin, alpha skeletal muscle OS=Oreochromis mossambicus GN=acta1 PE=2 SV=1
XLOC_002156	XLOC_002156	TRINITY_DN101197_c0_g1_i1:7-7787	sample1_to_sample8	sample17_to_sample24	OK	1.21202	1.95879	0.692551	1.07897	0.00225	0.0455524	yes	sp	A0FGR8	ESYT2_HUMAN	esyt2	Extended synaptotagmin-2 OS=Homo sapiens GN=ESYT2 PE=1 SV=1
XLOC_000183	XLOC_000183	TRINITY_DN100101_c1_g3_i1:0-273	sample1_to_sample8	sample17_to_sample24	OK	892.74	1440.42	0.690176	1.20962	0.0002	0.00722922	yes	sp	Q11212	ACT_SPOLI	act	Actin (Fragment) OS=Spodoptera littoralis PE=2 SV=1
XLOC_011601	XLOC_011601	TRINITY_DN105699_c2_g1_i1:12-5166	sample1_to_sample8	sample17_to_sample24	OK	1.43098	2.30237	0.686111	1.02848	0.0025	0.0490458	yes
XLOC_015255	XLOC_015255	TRINITY_DN107210_c1_g1_i1:0-969	sample1_to_sample8	sample17_to_sample24	OK	98.513	156.502	0.667797	1.16301	0.0008	0.0223774	yes	sp	Q9NUV9	GIMA4_HUMAN	gimap4	GTPase IMAP family member 4 OS=Homo sapiens GN=GIMAP4 PE=1 SV=1
XLOC_009047	XLOC_009047	TRINITY_DN104585_c3_g1_i1:0-404	sample1_to_sample8	sample17_to_sample24	OK	135.76	215.549	0.666965	1.14665	0.0015	0.0347193	yes	sp	Q9WMX2	POLG_HCVCO	polg	Genome polyprotein OS=Hepatitis C virus genotype 1b (isolate Con1) PE=1 SV=3
XLOC_012351	XLOC_012351	TRINITY_DN106013_c0_g3_i1:0-4611	sample1_to_sample8	sample17_to_sample24	OK	10.5351	16.5845	0.654627	1.14324	0.0014	0.0330818	yes	sp	Q91431	NF7O_XENLA	nf7o	Nuclear factor 7, ovary OS=Xenopus laevis PE=2 SV=1
XLOC_014607	XLOC_014607	TRINITY_DN106943_c3_g1_i1:4-3073	sample1_to_sample8	sample17_to_sample24	OK	8.95027	13.9892	0.644312	1.09643	0.00245	0.0484855	yes
XLOC_015133	XLOC_015133	TRINITY_DN107162_c0_g1_i1:8-2306	sample1_to_sample8	sample17_to_sample24	OK	12.9173	20.1425	0.640942	1.05612	0.0019	0.0406497	yes
XLOC_032592	XLOC_032592	TRINITY_DN98703_c2_g1_i1:15-380	sample1_to_sample8	sample17_to_sample24	OK	399.989	617.692	0.626928	1.08597	0.00145	0.0339592	yes	sp	O93477	SAHHB_XENLA	ahcy-b	Adenosylhomocysteinase B OS=Xenopus laevis GN=ahcy-b PE=2 SV=1
XLOC_011422	XLOC_011422	TRINITY_DN105622_c0_g3_i1:0-260	sample1_to_sample8	sample17_to_sample24	OK	701.809	1082.45	0.625143	1.09103	0.0019	0.0406497	yes
XLOC_005512	XLOC_005512	TRINITY_DN102963_c0_g1_i1:0-1085	sample1_to_sample8	sample17_to_sample24	OK	153.552	236.584	0.623626	1.10253	0.00155	0.0355646	yes	sp	Q5I0G4	SYG_RAT	gars1	Glycine--tRNA ligase (Fragment) OS=Rattus norvegicus GN=Gars PE=1 SV=1
XLOC_029629	XLOC_029629	TRINITY_DN96991_c0_g1_i1:0-3232	sample1_to_sample8	sample17_to_sample24	OK	24.8003	37.8052	0.608228	1.07884	0.0016	0.0361874	yes	sp	Q61743	KCJ11_MOUSE	kcnj11	ATP-sensitive inward rectifier potassium channel 11 OS=Mus musculus GN=Kcnj11 PE=1 SV=1
