# Supplementary material for: Mechanisms underlying thermally induced growth plasticity in juvenile Pacific halibut
Source: J Exp Biol. 2025 Oct 6;228(19):jeb251013. doi: 10.1242/jeb.251013 (PMC12539203; doi:10.1242/jeb.251013)
Supplement: Table S6. — Enrichment of Gene Ontology classes of up-regulated differentially expressed genes (DEGs) in white skeletal muscle identified in response to growth stimulation (9°C vs 2°C→9°C). [file jexbio-228-251013-TableS6.xlsx]

## Sheet: BIOLOGICAL_PROCESS
Tags	GO ID	GO Name	GO Category	FDR	P-Value	N Genes	Uniprot Names
OVER	GO:0015669	gas transport	BIOLOGICAL_PROCESS	8.13561e-07	3.917e-11	10	HBB_COTGO;HBA1_COTGO;HBAA_SERQU;HBBA_SERQU;RHAG_MOUSE;HBAE_ORYLA;HBB1_ELEMC;HBA_LEIXA;HBBB_SERQU;RHAG_HUMAN
OVER	GO:0015671	oxygen transport	BIOLOGICAL_PROCESS	2.7469e-05	5.29013e-09	8	HBB_COTGO;HBA1_COTGO;HBAA_SERQU;HBBA_SERQU;HBAE_ORYLA;HBB1_ELEMC;HBA_LEIXA;HBBB_SERQU
UNDER	GO:1901360	organic cyclic compound metabolic process	BIOLOGICAL_PROCESS	0.000868838	7.94797e-07	113	POL_KORV;VIME_MACFA;NUD18_DANRE;RORA_MOUSE;DXS_CORJK;MCM3_ENTHI;RT11_HUMAN;MTB6_BACSF;DDX27_HUMAN;G6PI_HUMAN;SCND3_HUMAN;AHNK_HUMAN;VGLL2_HUMAN;LOX12_RAT;NOGG2_DANRE;AMPD1_RAT;ZBT7B_HUMAN;SYFA_HAHCH;TCB2_CAEBR;ACTN4_BOVIN;DLX3B_DANRE;HSP7C_BOVIN;NSD1_HUMAN;ATP5I_HUMAN;HYAL2_MOUSE;HARB1_DANRE;BLM10_YEAST;LIMD1_XENTR;HXABA_TAKRU;PYRG_BURM1;AMPPA_METBU;CREM_CANLF;E2AK1_MOUSE;RLMH_LEUCK;HNRPM_RAT;SIA…
OVER	GO:0035357	peroxisome proliferator activated receptor signaling pathway	BIOLOGICAL_PROCESS	0.00131977	1.39793e-06	7	LX15B_HUMAN;LOXE3_RAT;ACTN4_BOVIN;ACTN4_CHICK;LOXE3_MOUSE;ACTN4_PONAB;LOXE3_HUMAN
OVER	GO:0051121	hepoxilin metabolic process	BIOLOGICAL_PROCESS	0.00131977	1.37237e-06	6	LOX12_RAT;LX15B_RAT;LX15B_HUMAN;LOXE3_RAT;LOXE3_MOUSE;LOXE3_HUMAN
OVER	GO:0051122	hepoxilin biosynthetic process	BIOLOGICAL_PROCESS	0.00131977	1.37237e-06	6	LOX12_RAT;LX15B_RAT;LX15B_HUMAN;LOXE3_RAT;LOXE3_MOUSE;LOXE3_HUMAN
UNDER	GO:0006725	cellular aromatic compound metabolic process	BIOLOGICAL_PROCESS	0.00187085	2.07172e-06	109	POL_KORV;VIME_MACFA;NUD18_DANRE;RORA_MOUSE;DXS_CORJK;MCM3_ENTHI;RT11_HUMAN;MTB6_BACSF;DDX27_HUMAN;G6PI_HUMAN;SCND3_HUMAN;AHNK_HUMAN;VGLL2_HUMAN;NOGG2_DANRE;AMPD1_RAT;ZBT7B_HUMAN;SYFA_HAHCH;TCB2_CAEBR;ACTN4_BOVIN;DLX3B_DANRE;HSP7C_BOVIN;NSD1_HUMAN;ATP5I_HUMAN;HYAL2_MOUSE;HARB1_DANRE;BLM10_YEAST;LIMD1_XENTR;HXABA_TAKRU;PYRG_BURM1;AMPPA_METBU;CREM_CANLF;E2AK1_MOUSE;RLMH_LEUCK;HNRPM_RAT;SIAS_HUMAN;MN…
UNDER	GO:0090304	nucleic acid metabolic process	BIOLOGICAL_PROCESS	0.00197587	2.39436e-06	82	POL_KORV;VIME_MACFA;ACTN4_CHICK;RORA_MOUSE;MCM3_ENTHI;RT11_HUMAN;SPK1_CAEEL;MTB6_BACSF;ILF3_XENTR;NLRC3_MOUSE;DDX27_HUMAN;ETV5_MOUSE;NAL12_HUMAN;TCB1_CAEBR;SCND3_HUMAN;AHNK_HUMAN;LMCD1_HUMAN;VGLL2_HUMAN;NOGG2_DANRE;DNMT1_BOVIN;HXCBA_TAKRU;ZBT7B_HUMAN;SYFA_HAHCH;TCB2_CAEBR;ACTN4_BOVIN;DLX3B_DANRE;ATP25_EMENI;HXDCA_TAKRU;HSP7C_BOVIN;NSD1_HUMAN;HYAL2_MOUSE;HARB1_DANRE;E2AK4_HUMAN;BLM10_YEAST;AI5L4_A…
OVER	GO:0019372	lipoxygenase pathway	BIOLOGICAL_PROCESS	0.00197587	2.47341e-06	6	LOX12_RAT;LX15B_RAT;LX15B_HUMAN;LOXE3_RAT;LOXE3_MOUSE;LOXE3_HUMAN
OVER	GO:0030048	actin filament-based movement	BIOLOGICAL_PROCESS	0.00213088	2.77004e-06	13	DESP_MOUSE;MYH9_CANLF;TNNT2_RABIT;MYH9_CHICK;DESP_HUMAN;MYPC1_HUMAN;AT2A1_RAT;NEBU_HUMAN;SYNE2_MOUSE;TITIN_HUMAN;MYH9_MOUSE;EMP2_PANTR;ACT2_XENTR
UNDER	GO:0006139	nucleobase-containing compound metabolic process	BIOLOGICAL_PROCESS	0.003384	4.56196e-06	102	POL_KORV;VIME_MACFA;NUD18_DANRE;RORA_MOUSE;MCM3_ENTHI;RT11_HUMAN;MTB6_BACSF;DDX27_HUMAN;G6PI_HUMAN;SCND3_HUMAN;AHNK_HUMAN;VGLL2_HUMAN;NOGG2_DANRE;AMPD1_RAT;ZBT7B_HUMAN;SYFA_HAHCH;TCB2_CAEBR;ACTN4_BOVIN;DLX3B_DANRE;HSP7C_BOVIN;NSD1_HUMAN;ATP5I_HUMAN;HYAL2_MOUSE;HARB1_DANRE;BLM10_YEAST;LIMD1_XENTR;HXABA_TAKRU;PYRG_BURM1;AMPPA_METBU;CREM_CANLF;RLMH_LEUCK;HNRPM_RAT;SIAS_HUMAN;MNMA_PERMH;TRMD_FLAPJ;TR…
UNDER	GO:0046483	heterocycle metabolic process	BIOLOGICAL_PROCESS	0.00386339	5.40256e-06	111	POL_KORV;VIME_MACFA;NUD18_DANRE;RORA_MOUSE;DXS_CORJK;MCM3_ENTHI;RT11_HUMAN;MTB6_BACSF;DDX27_HUMAN;G6PI_HUMAN;SCND3_HUMAN;AHNK_HUMAN;VGLL2_HUMAN;LOX12_RAT;NOGG2_DANRE;AMPD1_RAT;ZBT7B_HUMAN;SYFA_HAHCH;TCB2_CAEBR;ACTN4_BOVIN;DLX3B_DANRE;HSP7C_BOVIN;NSD1_HUMAN;ATP5I_HUMAN;HYAL2_MOUSE;HARB1_DANRE;BLM10_YEAST;LIMD1_XENTR;HXABA_TAKRU;PYRG_BURM1;AMPPA_METBU;CREM_CANLF;E2AK1_MOUSE;RLMH_LEUCK;HNRPM_RAT;SIA…
UNDER	GO:0016070	RNA metabolic process	BIOLOGICAL_PROCESS	0.00386339	5.58025e-06	68	POL_KORV;VIME_MACFA;ACTN4_CHICK;RORA_MOUSE;RT11_HUMAN;SPK1_CAEEL;ILF3_XENTR;NLRC3_MOUSE;DDX27_HUMAN;ETV5_MOUSE;NAL12_HUMAN;SCND3_HUMAN;AHNK_HUMAN;LMCD1_HUMAN;VGLL2_HUMAN;NOGG2_DANRE;DNMT1_BOVIN;HXCBA_TAKRU;ZBT7B_HUMAN;SYFA_HAHCH;ACTN4_BOVIN;DLX3B_DANRE;ATP25_EMENI;HXDCA_TAKRU;HSP7C_BOVIN;NSD1_HUMAN;HYAL2_MOUSE;E2AK4_HUMAN;AI5L4_ARATH;LIMD1_XENTR;HXABA_TAKRU;P85A_BOVIN;CREM_CANLF;KPCB_DANRE;LEG3_M…
OVER	GO:0042759	long-chain fatty acid biosynthetic process	BIOLOGICAL_PROCESS	0.00664069	1.05509e-05	6	LOX12_RAT;LX15B_RAT;LX15B_HUMAN;LOXE3_RAT;LOXE3_MOUSE;LOXE3_HUMAN
OVER	GO:0006952	defense response	BIOLOGICAL_PROCESS	0.00920877	1.63541e-05	50	LYSC_PAROL;MPEG1_PONAB;VIME_MACFA;HMR1_MOUSE;PA24C_HUMAN;RORA_MOUSE;HA1B_MOUSE;VDAC1_MOUSE;MTB6_BACSF;ILF3_XENTR;NLRC3_MOUSE;PP14B_RAT;NAL12_HUMAN;COR1A_HUMAN;FLNB_HUMAN;CD81_CHLAE;NKL_PIG;CD59_PIG;PLE3_PSEAM;HA1K_MOUSE;HYAL2_MOUSE;MUC5A_HUMAN;CCL20_MOUSE;E2AK4_HUMAN;ILEUA_MOUSE;LEG3_MOUSE;E2AK1_MOUSE;TGM2_HUMAN;TRI29_MOUSE;HMR1_RAT;UROM_HUMAN;PSD12_HUMAN;HG2A_HUMAN;STX11_MOUSE;NAL12_MOUSE;POLG_H…
OVER	GO:0002376	immune system process	BIOLOGICAL_PROCESS	0.0159456	3.45098e-05	71	MPEG1_PONAB;CCL28_MOUSE;ZAP70_HUMAN;VIME_MACFA;HEBP2_HUMAN;HMR1_MOUSE;RORA_MOUSE;HA1B_MOUSE;DESP_HUMAN;BT3A2_HUMAN;AMPD3_HUMAN;ILF3_XENTR;NLRC3_MOUSE;PP14B_RAT;NAL12_HUMAN;G6PI_HUMAN;MYH9_MOUSE;COR1A_HUMAN;EMP2_PANTR;FLNB_HUMAN;DUS3_PONAB;CD81_CHLAE;CD59_PIG;ZBT7B_HUMAN;CD9_RAT;DOB_HUMAN;RHAG_MOUSE;HA1K_MOUSE;MYH9_CHICK;HYAL2_MOUSE;MUC5A_HUMAN;CCL20_MOUSE;E2AK4_HUMAN;ILEUA_MOUSE;UROM_PONAB;P85A_B…
OVER	GO:0001906	cell killing	BIOLOGICAL_PROCESS	0.0161149	3.56902e-05	13	BRYP_PHYPA;NKL_PIG;CCL28_MOUSE;LEG3_MOUSE;ACTPC_ACTFR;HA1K_MOUSE;HA1B_MOUSE;ACTP1_SAGRO;STX11_MOUSE;CCL20_MOUSE;CCL20_HUMAN;COR1A_HUMAN;EMP2_PANTR
OVER	GO:0019369	arachidonic acid metabolic process	BIOLOGICAL_PROCESS	0.0169518	3.83599e-05	7	LOX12_RAT;LX15B_RAT;LX15B_HUMAN;LOXE3_RAT;PA24C_HUMAN;LOXE3_MOUSE;LOXE3_HUMAN
OVER	GO:0060586	multicellular organismal iron ion homeostasis	BIOLOGICAL_PROCESS	0.0180286	4.25326e-05	3	RHAG_MOUSE;RHAG_HUMAN;HYAL2_MOUSE
OVER	GO:0043588	skin development	BIOLOGICAL_PROCESS	0.019225	4.87911e-05	15	ABCAC_HUMAN;LOX12_RAT;LOXE3_RAT;DESP_MOUSE;RYR1_PIG;PEPL_HUMAN;RYR1_HUMAN;CLD4_BOVIN;LOXE3_MOUSE;TRI16_MOUSE;EVPL_MOUSE;DESP_HUMAN;LOXE3_HUMAN;LX15B_HUMAN;FLNB_HUMAN
OVER	GO:0006690	icosanoid metabolic process	BIOLOGICAL_PROCESS	0.0230319	5.98806e-05	9	LOX12_RAT;HG2A_HUMAN;LX15B_RAT;LX15B_HUMAN;LOXE3_RAT;PA24C_HUMAN;LOXE3_MOUSE;PGDH_MOUSE;LOXE3_HUMAN
OVER	GO:0061436	establishment of skin barrier	BIOLOGICAL_PROCESS	0.0232539	6.15774e-05	6	ABCAC_HUMAN;LOX12_RAT;CLD4_BOVIN;LOXE3_RAT;LOXE3_MOUSE;LOXE3_HUMAN
OVER	GO:0018149	peptide cross-linking	BIOLOGICAL_PROCESS	0.0278206	7.90282e-05	5	DESP_MOUSE;EVPL_MOUSE;TSP1_HUMAN;TGM2_HUMAN;DESP_HUMAN
UNDER	GO:0010467	gene expression	BIOLOGICAL_PROCESS	0.0278206	7.8773e-05	96	MAP2_HUMAN;VIME_MACFA;MPK4_ORYSJ;RORA_MOUSE;RL332_ENTFA;RL27A_XENLA;RT11_HUMAN;RL4_CANLF;SPK1_CAEEL;ILF3_XENTR;NLRC3_MOUSE;DDX27_HUMAN;ETV5_MOUSE;NAL12_HUMAN;MYH9_MOUSE;SCND3_HUMAN;AHNK_HUMAN;LMCD1_HUMAN;HYPA_METMP;RL9_CHLAB;VGLL2_HUMAN;LOX12_RAT;NOGG2_DANRE;DNMT1_BOVIN;HXCBA_TAKRU;ZBT7B_HUMAN;SYFA_HAHCH;DLX3B_DANRE;ATP25_EMENI;RL37P_RAT;HXDCA_TAKRU;HSP7C_BOVIN;NSD1_HUMAN;EF1A_ORYLA;UNC89_CAEEL;H…
OVER	GO:0033561	regulation of water loss via skin	BIOLOGICAL_PROCESS	0.0279824	8.21822e-05	6	ABCAC_HUMAN;LOX12_RAT;CLD4_BOVIN;LOXE3_RAT;LOXE3_MOUSE;LOXE3_HUMAN
OVER	GO:0032692	negative regulation of interleukin-1 production	BIOLOGICAL_PROCESS	0.0362358	0.000115145	5	NLRC3_MOUSE;NAL12_HUMAN;ILEUA_MOUSE;NAL12_MOUSE;CPTP_DANRE
OVER	GO:0019882	antigen processing and presentation	BIOLOGICAL_PROCESS	0.0362358	0.000113812	11	PSD12_HUMAN;HG2A_HUMAN;DOB_HUMAN;HMR1_MOUSE;HMR1_RAT;YTHD1_MOUSE;HA1K_MOUSE;HA1B_MOUSE;PSB8_RAT;TSP1_HUMAN;HA1F_CHICK
OVER	GO:0006955	immune response	BIOLOGICAL_PROCESS	0.0362358	0.000114743	48	MPEG1_PONAB;CCL28_MOUSE;KPCB_DANRE;LEG3_MOUSE;ZAP70_HUMAN;VIME_MACFA;HEBP2_HUMAN;HMR1_MOUSE;TRI29_MOUSE;HMR1_RAT;RORA_MOUSE;HA1B_MOUSE;DESP_HUMAN;PSD12_HUMAN;BT3A2_HUMAN;HG2A_HUMAN;AMPD3_HUMAN;STX11_MOUSE;NLRC3_MOUSE;RIF1_HUMAN;PP14B_RAT;POLG_HCVCO;G6PI_HUMAN;DFB13_RAT;NLRC3_HUMAN;TSP1_HUMAN;COR1A_HUMAN;EMP2_PANTR;FLNB_HUMAN;HA1F_CHICK;CYTB_PAROL;DUS3_PONAB;CD81_CHLAE;CD59_PIG;ZBT7B_HUMAN;DOB_HUM…
OVER	GO:0050900	leukocyte migration	BIOLOGICAL_PROCESS	0.037971	0.000124315	16	CD81_CHLAE;CCL28_MOUSE;LEG3_MOUSE;CD9_RAT;ZAP70_HUMAN;UROM_HUMAN;HG2A_HUMAN;HUNIN_HUMAN;NAL12_MOUSE;CCL20_MOUSE;NAL12_HUMAN;EDNRB_HUMAN;TSP1_HUMAN;CCL20_HUMAN;COR1A_HUMAN;UROM_PONAB
UNDER	GO:0034645	cellular macromolecule biosynthetic process	BIOLOGICAL_PROCESS	0.0409121	0.000135914	86	POL_KORV;B3GT2_HUMAN;VIME_MACFA;RORA_MOUSE;MCM3_ENTHI;RL332_ENTFA;RL27A_XENLA;RT11_HUMAN;RL4_CANLF;ILF3_XENTR;NLRC3_MOUSE;RBBP7_PONAB;ETV5_MOUSE;MLECA_XENLA;NAL12_HUMAN;SCND3_HUMAN;LMCD1_HUMAN;RL9_CHLAB;VGLL2_HUMAN;NOGG2_DANRE;DNMT1_BOVIN;HXCBA_TAKRU;ZBT7B_HUMAN;SYFA_HAHCH;DLX3B_DANRE;RL37P_RAT;HXDCA_TAKRU;HSP7C_BOVIN;NSD1_HUMAN;MURG_SYNS9;EF1A_ORYLA;HYAL2_MOUSE;MUC5A_HUMAN;E2AK4_HUMAN;AI5L4_ARAT…
UNDER	GO:0034641	cellular nitrogen compound metabolic process	BIOLOGICAL_PROCESS	0.0411233	0.000138595	141	NEUR3_RAT;POL_KORV;VIME_MACFA;NUD18_DANRE;SPEB_CHICK;RORA_MOUSE;DXS_CORJK;MCM3_ENTHI;RT11_HUMAN;MTB6_BACSF;DDX27_HUMAN;G6PI_HUMAN;SCND3_HUMAN;AHNK_HUMAN;RL9_CHLAB;VGLL2_HUMAN;ASNS_CHICK;NOGG2_DANRE;AMPD1_RAT;ZBT7B_HUMAN;SYFA_HAHCH;TCB2_CAEBR;ACTN4_BOVIN;DLX3B_DANRE;RL37P_RAT;NEUR2_HUMAN;HSP7C_BOVIN;NSD1_HUMAN;EF1A_ORYLA;ATP5I_HUMAN;HYAL2_MOUSE;HARB1_DANRE;BLM10_YEAST;LIMD1_XENTR;HXABA_TAKRU;PYRG_…
OVER	GO:0033559	unsaturated fatty acid metabolic process	BIOLOGICAL_PROCESS	0.0418283	0.000147013	9	LOX12_RAT;HG2A_HUMAN;LX15B_RAT;LX15B_HUMAN;LOXE3_RAT;PA24C_HUMAN;LOXE3_MOUSE;PGDH_MOUSE;LOXE3_HUMAN
OVER	GO:0002286	T cell activation involved in immune response	BIOLOGICAL_PROCESS	0.0418283	0.000145294	7	CD81_CHLAE;STX11_MOUSE;LEG3_MOUSE;ZBT7B_HUMAN;CCL20_MOUSE;E2AK4_HUMAN;RORA_MOUSE
OVER	GO:0001676	long-chain fatty acid metabolic process	BIOLOGICAL_PROCESS	0.0418283	0.00014588	8	LOX12_RAT;LX15B_RAT;LX15B_HUMAN;LOXE3_RAT;PA24C_HUMAN;LOXE3_MOUSE;CPT1A_HUMAN;LOXE3_HUMAN
UNDER	GO:0043170	macromolecule metabolic process	BIOLOGICAL_PROCESS	0.0440415	0.000159033	204	ZAP70_HUMAN;MPK4_ORYSJ;RORA_MOUSE;ILEU_HORSE;MCM3_ENTHI;DESP_HUMAN;RT11_HUMAN;LCE_ORYLA;RBBP7_PONAB;PP14B_RAT;RL9_CHLAB;VGLL2_HUMAN;LOX12_RAT;NOGG2_DANRE;ZNRF1_DANRE;TRIM7_HUMAN;ZBT7B_HUMAN;CO6A3_CHICK;TCB2_CAEBR;ACTN4_BOVIN;HSP7C_BOVIN;CTRO_MOUSE;APC4_SCHPO;EF1A_ORYLA;MPRIP_MOUSE;UNC89_CAEEL;HYAL2_MOUSE;HARB1_DANRE;CCL20_MOUSE;BLM10_YEAST;HXABA_TAKRU;ACT2_XENTR;CREM_CANLF;PYGB_BOVIN;SDF2L_MOUSE;…
OVER	GO:0043651	linoleic acid metabolic process	BIOLOGICAL_PROCESS	0.0444609	0.000162688	5	LOX12_RAT;LX15B_HUMAN;LOXE3_RAT;LOXE3_MOUSE;LOXE3_HUMAN
OVER	GO:0070252	actin-mediated cell contraction	BIOLOGICAL_PROCESS	0.0449242	0.000168709	9	AT2A1_RAT;DESP_MOUSE;NEBU_HUMAN;TITIN_HUMAN;TNNT2_RABIT;EMP2_PANTR;DESP_HUMAN;ACT2_XENTR;MYPC1_HUMAN

## Sheet: MOLECULAR_FUNCTION
Tags	GO ID	GO Name	GO Category	FDR	P-Value	N Genes	Uniprot Names
OVER	GO:0005344	oxygen carrier activity	MOLECULAR_FUNCTION	2.7469e-05	5.29013e-09	8	HBB_COTGO;HBA1_COTGO;HBAA_SERQU;HBBA_SERQU;HBAE_ORYLA;HBB1_ELEMC;HBA_LEIXA;HBBB_SERQU
OVER	GO:0019825	oxygen binding	MOLECULAR_FUNCTION	0.000128567	6.80903e-08	8	HBB_COTGO;HBA1_COTGO;HBAA_SERQU;HBBA_SERQU;HBAE_ORYLA;HBB1_ELEMC;HBA_LEIXA;HBBB_SERQU
OVER	GO:0005200	structural constituent of cytoskeleton	MOLECULAR_FUNCTION	0.000211327	1.3227e-07	14	TBB1_NOTNE;TBA1_CHICK;TBA_ONCKE;TBB6_CHICK;VIME_MACFA;TBA_TORMA;PEPL_HUMAN;TBA1C_BOVIN;TBB5_CHICK;DESP_HUMAN;TBA_LYTPI;TBA_NOTVI;ARP3_CHICK;TBA3_CHICK
OVER	GO:0003779	actin binding	MOLECULAR_FUNCTION	0.000214434	1.44539e-07	39	MYH15_HUMAN;FLNB_RABIT;SVIL_HUMAN;MYH7B_MOUSE;ACTN4_CHICK;MYH6_MESAU;TNNT2_RABIT;MYSS_CHICK;ARP2A_DANRE;PROF2_RAT;NEBU_HUMAN;SYNE2_MOUSE;PDLI5_HUMAN;SVIL_MOUSE;MYH13_CANLF;POLG_HCVCO;MYH9_MOUSE;COR1A_HUMAN;FLNB_HUMAN;COF1A_XENLA;COR1C_HUMAN;TYBA_CYPCA;POF1B_HUMAN;ACTN4_BOVIN;CAP1_MACFA;MYH9_CANLF;MYH9_CHICK;ACTN4_PONAB;MYPC1_HUMAN;TNNI1_RABIT;MPRIP_MOUSE;MYH2_BOVIN;TITIN_HUMAN;MYPC3_AMBME;MLRV_MO…
OVER	GO:0005509	calcium ion binding	MOLECULAR_FUNCTION	0.000800682	6.55349e-07	39	CALM_MYXGL;ESYT2_HUMAN;RYR1_HUMAN;ACTN4_CHICK;PA24C_HUMAN;MATN4_HUMAN;UROM_HUMAN;HABP2_BOVIN;MLRA_CHICK;CADHF_XENLA;LX15B_RAT;LX15B_HUMAN;MLRS_RABIT;CRAC1_XENTR;AGRL4_RAT;MLRS_CHICK;NOTC1_XENLA;TSP4_XENLA;CREL2_DANRE;CALUA_DANRE;TSP1_HUMAN;PCDL_ACRMI;S10I_ICTPU;CSPG2_BOVIN;RYR1_PIG;CELR3_MOUSE;PGBM_HUMAN;ACTN4_BOVIN;PLD3A_DANRE;TNNT3_BOVIN;ACTN4_PONAB;AT2A1_RAT;MGP_HUMAN;S10A6_PIG;TITIN_HUMAN;MLR…
UNDER	GO:0003676	nucleic acid binding	MOLECULAR_FUNCTION	0.00402512	6.00763e-06	66	POL_KORV;MAP2_HUMAN;VIME_MACFA;DJC21_DANRE;RORA_MOUSE;MCM3_ENTHI;DESP_HUMAN;RT11_HUMAN;ILF3_XENTR;DDX27_HUMAN;ETV5_MOUSE;TCB1_CAEBR;SCND3_HUMAN;AHNK_HUMAN;COR1A_HUMAN;RL9_CHLAB;FLNB_HUMAN;DNMT1_BOVIN;HXCBA_TAKRU;ZBT7B_HUMAN;SYFA_HAHCH;TCB2_CAEBR;DLX3B_DANRE;HXDCA_TAKRU;NSD1_HUMAN;EF1A_ORYLA;CLU_DROVI;E2AK4_HUMAN;FCA_ARATH;AI5L4_ARATH;LARP4_HUMAN;HXABA_TAKRU;EF1A_DANRE;CREM_CANLF;EF1A_ARTSA;RBP2_B…
OVER	GO:0005198	structural molecule activity	MOLECULAR_FUNCTION	0.00846015	1.38491e-05	50	TBA1_CHICK;POL_KORV;VIME_MACFA;TBA_TORMA;RL332_ENTFA;RL27A_XENLA;DESP_HUMAN;RT11_HUMAN;RL4_CANLF;OBSCN_HUMAN;TBA_LYTPI;AHNK_HUMAN;RL9_CHLAB;CO8A1_HUMAN;PEPL_HUMAN;RL37P_RAT;PS13A_ARATH;TBB5_CHICK;CLD23_MOUSE;TECTA_MOUSE;MGP_HUMAN;MUC5A_HUMAN;TBB6_CHICK;CRJ1C_TRICY;TBA1C_BOVIN;EVPL_MOUSE;RS8_XENLA;CO6A3_HUMAN;NEBU_HUMAN;K1C13_ONCMY;POLG_HCVCO;TBA3_CHICK;TSP1_HUMAN;NCAP_PPRV;TBB1_NOTNE;TBA_ONCKE;PG…
OVER	GO:0051015	actin filament binding	MOLECULAR_FUNCTION	0.00920877	1.64047e-05	21	COR1C_HUMAN;MYH15_HUMAN;POF1B_HUMAN;SVIL_HUMAN;MYH7B_MOUSE;MYH6_MESAU;MYH9_CANLF;MYH9_CHICK;MYSS_CHICK;ARP2A_DANRE;NEBU_HUMAN;SYNE2_MOUSE;MYH2_BOVIN;TITIN_HUMAN;SVIL_MOUSE;MYH13_CANLF;ARP3_CHICK;MYSS_CYPCA;MYH9_MOUSE;COR1A_HUMAN;COF1A_XENLA
OVER	GO:0016701	oxidoreductase activity, acting on single donors with incorporation of molecular oxygen	MOLECULAR_FUNCTION	0.0159456	3.3408e-05	8	LOX12_RAT;LX15B_RAT;LX15B_HUMAN;LOXE3_RAT;P4HA2_CAEEL;RP65C_DANRE;LOXE3_MOUSE;LOXE3_HUMAN
OVER	GO:0016702	oxidoreductase activity, acting on single donors with incorporation of molecular oxygen, incorporation of two atoms of oxygen	MOLECULAR_FUNCTION	0.0159456	3.3408e-05	8	LOX12_RAT;LX15B_RAT;LX15B_HUMAN;LOXE3_RAT;P4HA2_CAEEL;RP65C_DANRE;LOXE3_MOUSE;LOXE3_HUMAN
OVER	GO:0008092	cytoskeletal protein binding	MOLECULAR_FUNCTION	0.016984	3.92505e-05	49	MYH7B_MOUSE;ACTN4_CHICK;MYH6_MESAU;TNNT2_RABIT;MYSS_CHICK;BORG2_HUMAN;PDLI5_HUMAN;SVIL_MOUSE;OBSCN_HUMAN;MYH13_CANLF;MYH9_MOUSE;COR1A_HUMAN;FLNB_HUMAN;COF1A_XENLA;COR1C_HUMAN;TYBA_CYPCA;POF1B_HUMAN;DUS3_PONAB;AMPD1_RAT;ACTN4_BOVIN;RHAG_MOUSE;CAP1_MACFA;TNNT3_BOVIN;MYH9_CHICK;TNNI1_RABIT;KCJ11_MOUSE;MPRIP_MOUSE;MYH2_BOVIN;MLRV_MOUSE;ACT2_XENTR;MYH15_HUMAN;FLNB_RABIT;SVIL_HUMAN;ARP2A_DANRE;PROF2_RA…
OVER	GO:0020037	heme binding	MOLECULAR_FUNCTION	0.019225	4.78091e-05	14	HBB_COTGO;HBA1_COTGO;HBAA_SERQU;HBBA_SERQU;E2AK1_MOUSE;KATG_RHOPT;HEBP2_HUMAN;HBAE_ORYLA;HBB1_ELEMC;HBA_LEIXA;CYCA_TAKRU;HEBP2_MOUSE;HBBB_SERQU;CYC_DANRE
UNDER	GO:0003677	DNA binding	MOLECULAR_FUNCTION	0.019225	4.90575e-05	31	CREM_CANLF;POL_KORV;KLF5_MOUSE;MCR_SAISC;RORA_MOUSE;TRI16_MOUSE;MCM3_ENTHI;STRBP_CHICK;SSRP1_MOUSE;ILF3_XENTR;HXA1_XENLA;ETV5_MOUSE;TCB1_CAEBR;DNMT1_BOVIN;HXCBA_TAKRU;ZBT7B_HUMAN;TCB2_CAEBR;DLX3B_DANRE;HXDCA_TAKRU;MCMD2_HUMAN;TAL1_TAKRU;DNLJ_SHEON;NSD1_HUMAN;RAD51_SOLLC;SEGC_BPT4;HXB8A_TAKRU;AI5L4_ARATH;HXABA_TAKRU;STP2_PONPY;NF7O_XENLA;SNF22_SCHPO
OVER	GO:0004867	serine-type endopeptidase inhibitor activity	MOLECULAR_FUNCTION	0.0304667	9.09452e-05	10	SPB10_RHIFE;CO6A3_HUMAN;ISK8_HUMAN;TFPI1_MOUSE;CO6A3_CHICK;ILEU_PIG;ILEUA_MOUSE;SPIT2_HUMAN;SPIT1_HUMAN;ILEU_HORSE
OVER	GO:0061134	peptidase regulator activity	MOLECULAR_FUNCTION	0.0361482	0.000109645	14	CYTB_PAROL;TFPI1_MOUSE;CO6A3_CHICK;ILEU_PIG;SPIT2_HUMAN;ILEU_HORSE;SPB10_RHIFE;CO6A3_HUMAN;ISK8_HUMAN;FETUA_BOVIN;NAL12_HUMAN;BLM10_YEAST;ILEUA_MOUSE;SPIT1_HUMAN
OVER	GO:0036094	small molecule binding	MOLECULAR_FUNCTION	0.0377059	0.000121632	141	NQOR_ECO5E;ZAP70_HUMAN;MPK4_ORYSJ;HBB1_ELEMC;MYH6_MESAU;RAB19_HUMAN;GGR_HALVD;ACTS_PLEWA;RET7_MOUSE;DXS_CORJK;HBA_LEIXA;MCM3_ENTHI;ACT_CRAVI;OBSCN_HUMAN;DDX27_HUMAN;SECA2_BORA1;G6PI_HUMAN;HBBB_SERQU;ACTC_TAKRU;GIMA4_RAT;HBA1_COTGO;ASNS_CHICK;CD81_CHLAE;SYFA_HAHCH;ACT1_ABSGL;CSL2_ONCKE;ACT3_LYTPI;HSP7C_BOVIN;CTRO_MOUSE;TBB5_CHICK;ACT_SPOLI;ACTS_ATRMM;EF1A_ORYLA;KCJ11_MOUSE;UNC89_CAEEL;HYAL2_MOUSE;…
OVER	GO:0004866	endopeptidase inhibitor activity	MOLECULAR_FUNCTION	0.0435537	0.000155175	12	CYTB_PAROL;SPB10_RHIFE;CO6A3_HUMAN;ISK8_HUMAN;TFPI1_MOUSE;CO6A3_CHICK;FETUA_BOVIN;ILEU_PIG;ILEUA_MOUSE;SPIT2_HUMAN;SPIT1_HUMAN;ILEU_HORSE
OVER	GO:0051120	hepoxilin A3 synthase activity	MOLECULAR_FUNCTION	0.0446941	0.000165693	3	LOXE3_RAT;LOXE3_MOUSE;LOXE3_HUMAN
OVER	GO:0030414	peptidase inhibitor activity	MOLECULAR_FUNCTION	0.0490111	0.000188376	12	CYTB_PAROL;SPB10_RHIFE;CO6A3_HUMAN;ISK8_HUMAN;TFPI1_MOUSE;CO6A3_CHICK;FETUA_BOVIN;ILEU_PIG;ILEUA_MOUSE;SPIT2_HUMAN;SPIT1_HUMAN;ILEU_HORSE

## Sheet: CELLULAR_COMPONENT
Tags	GO ID	GO Name	GO Category	FDR	P-Value	N Genes	Uniprot Names
OVER	GO:0005833	hemoglobin complex	CELLULAR_COMPONENT	3.31332e-06	3.19049e-10	8	HBB_COTGO;HBA1_COTGO;HBAA_SERQU;HBBA_SERQU;HBAE_ORYLA;HBB1_ELEMC;HBA_LEIXA;HBBB_SERQU
OVER	GO:0099081	supramolecular polymer	CELLULAR_COMPONENT	4.76584e-05	1.14729e-08	56	ION3_CARAU;MYBPH_MOUSE;TBA1_CHICK;VIME_MACFA;MYH7B_MOUSE;TBA_TORMA;RYR1_HUMAN;MYH6_MESAU;TNNT2_RABIT;DESP_HUMAN;MYSS_CHICK;PDLI5_HUMAN;SVIL_MOUSE;OBSCN_HUMAN;TBA_LYTPI;MYH13_CANLF;MYH9_MOUSE;AHNK_HUMAN;COR1A_HUMAN;FLNB_HUMAN;CO8A1_HUMAN;COR1C_HUMAN;POF1B_HUMAN;RYR1_PIG;PEPL_HUMAN;TNNT3_BOVIN;TBB5_CHICK;TNNI1_RABIT;UNC89_CAEEL;MYH2_BOVIN;MLRV_MOUSE;ACT2_XENTR;MYH15_HUMAN;DESP_MOUSE;SVIL_HUMAN;TBB6…
OVER	GO:0005856	cytoskeleton	CELLULAR_COMPONENT	7.25746e-05	2.44594e-08	87	ION3_CARAU;TBA1_CHICK;VIME_MACFA;MYH7B_MOUSE;TBA_TORMA;MYH6_MESAU;ACT2_LUMTE;ACTS_PLEWA;TNNT2_RABIT;DESP_HUMAN;MYSS_CHICK;BORG2_HUMAN;MLRA_CHICK;MLRS_RABIT;ACT_CRAVI;MLRS_CHICK;PDLI5_HUMAN;TCPA_BOVIN;SVIL_MOUSE;NLRC3_MOUSE;TBA_LYTPI;MYH13_CANLF;MYH9_MOUSE;AHNK_HUMAN;COR1A_HUMAN;ACTC_TAKRU;FLNB_HUMAN;COF1A_XENLA;COR1C_HUMAN;TYBA_CYPCA;POF1B_HUMAN;ACT1_ABSGL;ACTN4_BOVIN;ACT3_LYTPI;PEPL_HUMAN;TNNT3_…
OVER	GO:0099512	supramolecular fiber	CELLULAR_COMPONENT	7.25746e-05	2.20419e-08	55	ION3_CARAU;MYBPH_MOUSE;TBA1_CHICK;VIME_MACFA;MYH7B_MOUSE;TBA_TORMA;RYR1_HUMAN;MYH6_MESAU;TNNT2_RABIT;DESP_HUMAN;MYSS_CHICK;PDLI5_HUMAN;SVIL_MOUSE;OBSCN_HUMAN;TBA_LYTPI;MYH13_CANLF;MYH9_MOUSE;AHNK_HUMAN;COR1A_HUMAN;FLNB_HUMAN;COR1C_HUMAN;POF1B_HUMAN;RYR1_PIG;PEPL_HUMAN;TNNT3_BOVIN;TBB5_CHICK;TNNI1_RABIT;UNC89_CAEEL;MYH2_BOVIN;MLRV_MOUSE;ACT2_XENTR;MYH15_HUMAN;DESP_MOUSE;SVIL_HUMAN;TBB6_CHICK;TBA1C…
OVER	GO:0005576	extracellular region	CELLULAR_COMPONENT	7.28855e-05	2.80734e-08	102	UCMA_DICLA;CCL28_MOUSE;HEBP2_HUMAN;MATN4_HUMAN;RAB19_HUMAN;HA1B_MOUSE;ILEU_HORSE;VMO1_HUMAN;DESP_HUMAN;MIC26_HUMAN;CRAC1_XENTR;TSP4_XENLA;G6PI_HUMAN;AHNK_HUMAN;LIGO3_MOUSE;FLNB_HUMAN;NOGG2_DANRE;NKL_PIG;PLE3_PSEAM;CO6A3_CHICK;TRY1_SALSA;HA1K_MOUSE;MANF_BOVIN;F180A_HUMAN;MUC5A_HUMAN;CCL20_MOUSE;TRYP_PLEPL;CSPG2_CHICK;UROM_PONAB;TGM2_HUMAN;CTRA_GADMO;WNT2B_CHICK;SIAS_HUMAN;HMR1_RAT;UROM_HUMAN;TMED9…
OVER	GO:0016459	myosin complex	CELLULAR_COMPONENT	9.2257e-05	3.99765e-08	16	MYH15_HUMAN;MYH7B_MOUSE;MYH6_MESAU;MYH9_CANLF;MYH9_CHICK;MYSS_CHICK;MLRA_CHICK;MLRS_RABIT;MYH2_BOVIN;MLRS_CHICK;MLRV_MOUSE;CING_XENTR;MYH13_CANLF;MYSC_CHICK;MYSS_CYPCA;MYH9_MOUSE
OVER	GO:0032982	myosin filament	CELLULAR_COMPONENT	0.000128567	6.50913e-08	12	MYBPH_MOUSE;MYH15_HUMAN;MYH2_BOVIN;MYPC3_AMBME;MYH7B_MOUSE;MYH13_CANLF;MYSC_CHICK;MYH6_MESAU;MYSS_CYPCA;MYH9_MOUSE;MYPC1_HUMAN;MYSS_CHICK
OVER	GO:0030016	myofibril	CELLULAR_COMPONENT	0.0002084	1.20404e-07	29	MYH15_HUMAN;SVIL_HUMAN;MYH7B_MOUSE;RYR1_HUMAN;MYH6_MESAU;TNNT2_RABIT;MYSS_CHICK;NEBU_HUMAN;SYNE2_MOUSE;PDLI5_HUMAN;SVIL_MOUSE;OBSCN_HUMAN;MYH13_CANLF;AHNK_HUMAN;FLNB_HUMAN;COR1C_HUMAN;RYR1_PIG;IGFN1_HUMAN;TNNT3_BOVIN;MYPC1_HUMAN;TNNI1_RABIT;AT2A1_RAT;UNC89_CAEEL;MYH2_BOVIN;TITIN_HUMAN;MLRV_MOUSE;MYSC_CHICK;MYSS_CYPCA;ACT2_XENTR
OVER	GO:0015629	actin cytoskeleton	CELLULAR_COMPONENT	0.000265621	1.9183e-07	38	MYH15_HUMAN;SVIL_HUMAN;MYH7B_MOUSE;MYH6_MESAU;TNNT2_RABIT;MYSS_CHICK;BORG2_HUMAN;MLRA_CHICK;ARP2A_DANRE;EF1A1_RABIT;MLRS_RABIT;NEBU_HUMAN;MLRS_CHICK;PDLI5_HUMAN;SVIL_MOUSE;CING_XENTR;MYH13_CANLF;MYH9_MOUSE;AHNK_HUMAN;COR1A_HUMAN;FLNB_HUMAN;COF1A_XENLA;COR1C_HUMAN;POF1B_HUMAN;ACTA_CHICK;TNNT3_BOVIN;CTRO_MOUSE;MYH9_CANLF;MYH9_CHICK;TNNI1_RABIT;MPRIP_MOUSE;MYH2_BOVIN;TITIN_HUMAN;MLRV_MOUSE;MYSC_CHIC…
OVER	GO:0043292	contractile fiber	CELLULAR_COMPONENT	0.000268205	2.0661e-07	29	MYH15_HUMAN;SVIL_HUMAN;MYH7B_MOUSE;RYR1_HUMAN;MYH6_MESAU;TNNT2_RABIT;MYSS_CHICK;NEBU_HUMAN;SYNE2_MOUSE;PDLI5_HUMAN;SVIL_MOUSE;OBSCN_HUMAN;MYH13_CANLF;AHNK_HUMAN;FLNB_HUMAN;COR1C_HUMAN;RYR1_PIG;IGFN1_HUMAN;TNNT3_BOVIN;MYPC1_HUMAN;TNNI1_RABIT;AT2A1_RAT;UNC89_CAEEL;MYH2_BOVIN;TITIN_HUMAN;MLRV_MOUSE;MYSC_CHICK;MYSS_CYPCA;ACT2_XENTR
OVER	GO:0005615	extracellular space	CELLULAR_COMPONENT	0.000814242	7.05651e-07	68	CCL28_MOUSE;HEBP2_HUMAN;HMR1_MOUSE;RYR1_HUMAN;MATN4_HUMAN;RAB19_HUMAN;HA1B_MOUSE;DMXL2_HUMAN;ILEU_HORSE;VMO1_HUMAN;THTM_HUMAN;DESP_HUMAN;HABP2_BOVIN;MIC26_HUMAN;TSP4_XENLA;G6PI_HUMAN;AHNK_HUMAN;COR1A_HUMAN;LIGO3_MOUSE;FLNB_HUMAN;CO8A1_HUMAN;NOGG2_DANRE;CD9_RAT;CO6A3_CHICK;GPC1_DANRE;PEPL_HUMAN;TRY1_SALSA;HA1K_MOUSE;MMP3_MOUSE;MANF_BOVIN;MGP_HUMAN;MUC5A_HUMAN;CCL20_MOUSE;ILEUA_MOUSE;TRYP_PLEPL;LEG…
OVER	GO:0099080	supramolecular complex	CELLULAR_COMPONENT	0.00197587	2.33327e-06	60	ION3_CARAU;MYBPH_MOUSE;TBA1_CHICK;VIME_MACFA;MYH7B_MOUSE;TBA_TORMA;RYR1_HUMAN;MYH6_MESAU;TNNT2_RABIT;DESP_HUMAN;MYSS_CHICK;PDLI5_HUMAN;SVIL_MOUSE;OBSCN_HUMAN;TBA_LYTPI;MYH13_CANLF;MYH9_MOUSE;AHNK_HUMAN;COR1A_HUMAN;FLNB_HUMAN;CO8A1_HUMAN;COR1C_HUMAN;POF1B_HUMAN;RYR1_PIG;PEPL_HUMAN;TNNT3_BOVIN;TBB5_CHICK;TNNI1_RABIT;UNC89_CAEEL;MYH2_BOVIN;NUDC2_RAT;MLRV_MOUSE;LARP4_HUMAN;LIMD1_XENTR;ACT2_XENTR;MYH1…
UNDER	GO:0031981	nuclear lumen	CELLULAR_COMPONENT	0.00586874	9.04187e-06	41	ACLY_MOUSE;VIME_MACFA;KLF5_MOUSE;HNRPM_RAT;PA24C_HUMAN;CLK2_HUMAN;RORA_MOUSE;TRI16_MOUSE;SF3B1_MOUSE;PSD12_HUMAN;EF1A1_RABIT;SH3L3_HUMAN;SYNE2_MOUSE;SSRP1_MOUSE;OBSCN_HUMAN;SH3R2_RAT;DDX27_HUMAN;RBBP7_PONAB;RIF1_HUMAN;ETV5_MOUSE;NOTC1_XENLA;G6PI_HUMAN;SCND3_HUMAN;LMCD1_HUMAN;COF1A_XENLA;DUS3_PONAB;ZBT7B_HUMAN;ATX2L_MOUSE;K2C8_DANRE;HSP7C_BOVIN;NRK2_MOUSE;NSD1_HUMAN;RAD51_SOLLC;APC4_SCHPO;PPRC1_MO…
UNDER	GO:1990234	transferase complex	CELLULAR_COMPONENT	0.00896759	1.51115e-05	4	APC4_SCHPO;RBBP7_PONAB;P85A_BOVIN;PK3CG_MOUSE
UNDER	GO:1902494	catalytic complex	CELLULAR_COMPONENT	0.0112288	2.10845e-05	14	P85A_BOVIN;CYB_KARBC;PK3CG_MOUSE;PS13A_ARATH;NEUR2_HUMAN;SF3B1_MOUSE;PSD12_HUMAN;APC4_SCHPO;GPDA_NEOSM;RBBP7_PONAB;BLM10_YEAST;PSB8_RAT;WDR74_BOVIN;SNF22_SCHPO
OVER	GO:0001533	cornified envelope	CELLULAR_COMPONENT	0.0112288	2.0972e-05	4	PEPL_HUMAN;DESP_MOUSE;EVPL_MOUSE;DESP_HUMAN
OVER	GO:0043230	extracellular organelle	CELLULAR_COMPONENT	0.0117963	2.2718e-05	33	TGM2_HUMAN;HEBP2_HUMAN;RYR1_HUMAN;SIAS_HUMAN;RAB19_HUMAN;TSN8_HUMAN;UROM_HUMAN;VMO1_HUMAN;THTM_HUMAN;TMED9_HUMAN;DESP_HUMAN;PSD12_HUMAN;HG2A_HUMAN;LX15B_HUMAN;SH3L3_HUMAN;CO6A3_HUMAN;NEBU_HUMAN;G6PI_HUMAN;AHNK_HUMAN;TSP1_HUMAN;COR1A_HUMAN;FLNB_HUMAN;CAH6_HUMAN;CD9_RAT;PGBM_HUMAN;PEPL_HUMAN;MGP_HUMAN;TITIN_HUMAN;FETUA_BOVIN;MUC5A_HUMAN;TTHY_HUMAN;SPIT1_HUMAN;BLVRB_HUMAN
OVER	GO:0031225	anchored component of membrane	CELLULAR_COMPONENT	0.0150642	2.97368e-05	12	TECTA_MOUSE;PSCA_MOUSE;CD59_PIG;HYALP_HUMAN;GPC1_DANRE;HYAL2_MOUSE;PGCB_HUMAN;PGA5_CANAL;HDBP1_MOUSE;UROM_HUMAN;CHAO_DROME;UROM_PONAB
OVER	GO:0070062	extracellular exosome	CELLULAR_COMPONENT	0.0159456	3.45474e-05	32	TGM2_HUMAN;HEBP2_HUMAN;RYR1_HUMAN;SIAS_HUMAN;RAB19_HUMAN;TSN8_HUMAN;UROM_HUMAN;VMO1_HUMAN;THTM_HUMAN;TMED9_HUMAN;DESP_HUMAN;PSD12_HUMAN;HG2A_HUMAN;LX15B_HUMAN;SH3L3_HUMAN;CO6A3_HUMAN;NEBU_HUMAN;G6PI_HUMAN;AHNK_HUMAN;TSP1_HUMAN;COR1A_HUMAN;FLNB_HUMAN;CAH6_HUMAN;CD9_RAT;PGBM_HUMAN;PEPL_HUMAN;MGP_HUMAN;TITIN_HUMAN;MUC5A_HUMAN;TTHY_HUMAN;SPIT1_HUMAN;BLVRB_HUMAN
UNDER	GO:0005654	nucleoplasm	CELLULAR_COMPONENT	0.019225	4.65295e-05	29	ACLY_MOUSE;KLF5_MOUSE;PA24C_HUMAN;CLK2_HUMAN;RORA_MOUSE;TRI16_MOUSE;SF3B1_MOUSE;PSD12_HUMAN;SH3L3_HUMAN;SYNE2_MOUSE;SSRP1_MOUSE;OBSCN_HUMAN;SH3R2_RAT;RBBP7_PONAB;RIF1_HUMAN;ETV5_MOUSE;NOTC1_XENLA;G6PI_HUMAN;SCND3_HUMAN;LMCD1_HUMAN;DUS3_PONAB;ZBT7B_HUMAN;ATX2L_MOUSE;K2C8_DANRE;NRK2_MOUSE;NSD1_HUMAN;PPRC1_MOUSE;PGDH_MOUSE;BLVRB_HUMAN
OVER	GO:1903561	extracellular vesicle	CELLULAR_COMPONENT	0.0267384	7.20919e-05	32	TGM2_HUMAN;HEBP2_HUMAN;RYR1_HUMAN;SIAS_HUMAN;RAB19_HUMAN;TSN8_HUMAN;UROM_HUMAN;VMO1_HUMAN;THTM_HUMAN;TMED9_HUMAN;DESP_HUMAN;PSD12_HUMAN;HG2A_HUMAN;LX15B_HUMAN;SH3L3_HUMAN;CO6A3_HUMAN;NEBU_HUMAN;G6PI_HUMAN;AHNK_HUMAN;TSP1_HUMAN;COR1A_HUMAN;FLNB_HUMAN;CAH6_HUMAN;CD9_RAT;PGBM_HUMAN;PEPL_HUMAN;MGP_HUMAN;TITIN_HUMAN;MUC5A_HUMAN;TTHY_HUMAN;SPIT1_HUMAN;BLVRB_HUMAN
OVER	GO:0042611	MHC protein complex	CELLULAR_COMPONENT	0.0278206	7.77784e-05	7	HG2A_HUMAN;DOB_HUMAN;HMR1_MOUSE;HMR1_RAT;HA1K_MOUSE;HA1B_MOUSE;HA1F_CHICK
OVER	GO:0001772	immunological synapse	CELLULAR_COMPONENT	0.0279824	8.21822e-05	6	DUS3_PONAB;CD81_CHLAE;MYH9_MOUSE;LEG3_MOUSE;ZAP70_HUMAN;COR1A_HUMAN
UNDER	GO:0005730	nucleolus	CELLULAR_COMPONENT	0.0490111	0.000188777	5	DDX27_HUMAN;EF1A1_RABIT;HSP7C_BOVIN;SSRP1_MOUSE;WDR74_BOVIN
