# Supplementary material for: Mechanisms underlying thermally induced growth plasticity in juvenile Pacific halibut
Source: J Exp Biol. 2025 Oct 6;228(19):jeb251013. doi: 10.1242/jeb.251013 (PMC12539203; doi:10.1242/jeb.251013)
Supplement: Table S7. — List of differentially abundant proteins (DAPs) in white skeletal muscle in response to growth suppression by low-temperature acclimation (9°C vs 2°C). [file jexbio-228-251013-TableS7.xlsx]

## Sheet: Growth Supression
Protein	Len	S0	S0	S0	S0	S0	S0	S0	S0	S0	S0	S1	S1	S1	S1	S1	S1	S1	S1	S1	S1	2°C Group	9°C Group	LogFoldChange	Zstatistic	Abundance	FDRup	FDRdown	LFC	Z	Uniprot	Protein symbol	Uniprot description
TRINITY_DN11452_c0_g1_i1|m.18563	765	40	64	67	81	35	27	84	83	71	54	8	9	6	7	3	11	9	8	7	7	606	75	-2.08	-17.6201	Increased	0.4911	0	*	*	H2TLJ3	Ampd3	AMP deaminase (EC 3.5.4.6)
TRINITY_DN19401_c1_g1_i1|m.25685	1850	3	10	8	4	2	12	8	4	4	3	0	0	0	0	0	0	0	0	0	0	58	0	-1.8	-5.0311	Increased	0.494695	0	*	*	I3JTZ4	Psme4a	Proteasome activator subunit 4
TRINITY_DN19198_c0_g1_i1|m.45128	331	6	4	8	9	4	11	7	5	6	6	0	0	0	0	0	1	4	1	0	1	66	7	-1.625	-5.4675	Increased	0.493923	0	*	*	A0A1Z1ED57	Hp	Haptoglobin
TRINITY_DN2785_c0_g1_i1|m.17471	225	7	4	9	8	0	16	0	22	1	0	0	0	0	0	0	0	0	0	0	6	67	6	-1.57	-5.479	Increased	0.493903	0	*	*	A0A0F8CEV9	Es1	ES1 protein
TRINITY_DN31116_c5_g2_i2|m.59583	261	0	5	2	21	3	13	0	8	2	0	1	0	0	1	0	0	0	0	1	4	54	7	-1.523	-4.8622	Increased	0.495213	0	*	*	A0A0A7RP77	Ca2	Red blood cell carbonic anhydrase II
TRINITY_DN19099_c1_g1_i1|m.18992	473	19	28	31	38	16	15	35	25	22	21	7	5	5	8	4	5	6	7	7	10	250	64	-1.379	-9.7385	Increased	0.491372	0	*	*	G3Q075	Pdcd4a	Programmed cell death 4a
TRINITY_DN19349_c0_g1_i1|m.12078	472	5	2	8	6	1	7	6	6	4	3	3	0	0	1	0	0	0	1	2	1	48	8	-1.345	-4.1916	Increased	0.498993	0	*	*	I3JLC5	Rad23aa	RAD23 homolog A
TRINITY_DN19583_c1_g1_i2|m.2610	408	2	5	5	4	3	7	3	5	2	4	0	0	1	1	1	0	0	1	2	1	40	7	-1.311	-3.9999	Increased	0.500222	0	*	*	A0A2I4BLY3	LOC106520941	uncharacterized protein LOC106520941
TRINITY_DN18388_c0_g1_i1|m.27630	699	2	9	10	2	10	9	7	5	4	2	1	1	0	2	0	1	8	0	0	0	60	13	-1.248	-4.5021	Increased	0.497107	0	*	*	G3NJJ2	Dnm1l	Dynamin 1 like
TRINITY_DN37077_c0_g1_i1|m.22136	252	8	10	5	14	6	5	11	6	3	2	2	3	2	1	2	0	2	3	3	2	70	20	-1.212	-4.8232	Increased	0.495368	0	*	*	H3CEP8	Apom	Apolipoprotein M
TRINITY_DN30583_c1_g2_i3|m.39898	103	0	0	1	0	1	0	0	10	15	0	0	0	0	0	0	0	0	0	0	0	27	0	-1.2	-3.1738	Increased	0.507088	0	*	*	E3UFE0	Cst14a.1	Cystatin B
TRINITY_DN28996_c0_g2_i3|m.34695	621	8	17	10	9	7	19	16	7	10	4	1	2	2	5	2	2	4	4	5	6	107	33	-1.194	-5.986	Increased	0.492955	0	*	*	I3KHE1	Xpnpep1	X-prolyl aminopeptidase (aminopeptidase P) 1
TRINITY_DN30887_c0_g2_i2|m.12646	249	2	7	5	2	2	7	4	8	3	1	2	2	0	1	0	0	1	1	1	2	41	10	-1.183	-3.6862	Increased	0.502548	0	*	*	A0A0F8AM85	Ndrg2	Protein NDRG2
TRINITY_DN30887_c0_g1_i2|m.12637	146	1	6	5	3	2	2	5	4	1	0	0	0	1	0	0	0	0	0	0	1	29	2	-1.139	-3.0627	Increased	0.508419	0	*	*	A0A0F8AM85	Ndrg2	Protein NDRG2
TRINITY_DN31756_c2_g1_i1|m.10682	738	10	2	1	24	1	11	2	4	0	0	3	2	1	1	2	0	1	1	1	6	55	18	-1.114	-4.1518	Increased	0.499238	0	*	*	H2S7H6	Ahnak	Neuroblast differentiation-associated protein AHNAK-like isoform X3
TRINITY_DN30835_c0_g1_i1|m.13490	649	2	3	2	7	0	16	2	2	1	0	2	1	0	3	1	1	1	0	1	1	35	11	-1.054	-3.1972	Increased	0.506828	0	*	*	A0A154MD68	Eml2	Echinoderm microtubule-associated 1-like protein
TRINITY_DN19559_c0_g1_i4|m.989	586	6	11	6	46	4	15	6	2	3	5	5	1	3	1	2	1	8	2	6	9	104	38	-1.025	-5.2157	Increased	0.494332	0	*	*	G3PGZ8	LOC137787144	Ig-like domain-containing protein
TRINITY_DN16497_c0_g1_i1|m.13911	154	3	6	6	8	2	11	7	6	3	5	1	4	1	3	0	5	2	0	0	3	57	19	-0.949	-3.8467	Increased	0.501318	0	*	*	G3P7H4	lect2	Leukocyte cell derived chemotaxin 2
TRINITY_DN18066_c0_g1_i1|m.21886	146	0	3	2	1	3	6	2	4	4	0	0	0	0	1	0	0	0	0	0	2	25	3	-0.947	-2.5894	Increased	0.515778	0	*	*	I3K9B0	Cenpv	Centromere protein V like 1
TRINITY_DN31073_c1_g1_i1|m.66466	398	1	0	3	1	0	9	0	2	13	0	0	0	0	0	0	0	3	0	0	2	29	5	-0.94	-2.8388	Increased	0.511567	0	*	*	I3J169	Ndrg1a	N-myc downstream regulated 1a
TRINITY_DN28328_c0_g1_i1|m.6900	239	5	3	14	5	3	5	5	8	3	0	2	0	2	1	1	1	7	0	1	4	51	19	-0.933	-3.4063	Increased	0.504805	0	*	*	A0A0F8AH09	Stxb	Stonustoxin subunit beta
TRINITY_DN19637_c0_g1_i1|m.14650	284	25	34	8	42	19	31	14	36	6	3	9	6	0	16	2	8	17	8	1	19	218	86	-0.916	-7.1958	Increased	0.491918	0	*	*	R9QR69	Impa1	Inositol-1-monophosphatase (EC 3.1.3.25)
TRINITY_DN30381_c0_g1_i1|m.44838	408	1	0	1	2	10	7	1	4	0	0	1	0	0	0	0	0	0	0	0	3	26	4	-0.902	-2.5846	Increased	0.515867	0	*	*	I3JYA8	Serpinb1	Serpin family B member 1
TRINITY_DN31002_c2_g1_i6|m.65712	1008	0	5	4	6	0	7	2	3	0	0	3	1	2	1	0	0	0	1	0	0	27	8	-0.89	-2.6914	Increased	0.513963	0	*	*	I3KR22	Xrn2	5'-3' exoribonuclease (EC 3.1.13.-)
TRINITY_DN27878_c0_g1_i4|m.69495	422	5	0	2	10	2	2	3	1	0	1	1	0	0	1	3	0	0	0	0	0	26	5	-0.885	-2.4391	Increased	0.518696	0	*	*	A0A0K0Q027	Cfhl1	Complement factor H-like protein 2 (Complement factor H-related protein 2)
TRINITY_DN28268_c2_g1_i1|m.439	432	7	1	3	25	6	8	2	9	1	0	3	0	0	1	0	6	4	2	3	4	62	23	-0.884	-3.6879	Increased	0.502534	0	*	*	A0A0F8AIS5	Seca	Protein translocase subunit SecA
TRINITY_DN19322_c0_g1_i1|m.31739	113	4	8	2	6	4	6	3	3	1	1	2	0	0	2	1	2	2	2	0	2	38	13	-0.877	-2.8995	Increased	0.510655	0	*	*	A0A146PA90	Serpine3	Serpin E3
TRINITY_DN23254_c1_g1_i1|m.11491	188	0	0	3	0	0	1	0	1	13	0	0	1	0	0	0	1	0	0	0	0	18	2	-0.87	-2.2993	Increased	0.521745	0	*	*	A0A0F8ANW7	Atp1b1b	Sodium/potassium-transporting ATPase subunit beta
TRINITY_DN19043_c0_g1_i1|m.19110	277	1	5	4	0	1	6	1	2	1	1	0	0	1	1	1	1	1	0	0	0	22	5	-0.865	-2.2894	Increased	0.521977	0	*	*	A0A1A8RTH7	Map6a	Microtubule-associated protein
TRINITY_DN19427_c0_g1_i1|m.25773	286	1	0	4	1	2	4	1	7	2	2	2	1	1	0	1	0	1	1	0	1	24	8	-0.847	-2.2754	Increased	0.52231	0	*	*	I3KIM1	Fitm1l	Fat storage-inducing transmembrane protein 1
TRINITY_DN30840_c0_g1_i1|m.13258	450	0	3	3	4	0	8	5	1	2	0	0	2	0	2	1	1	2	0	0	1	26	9	-0.838	-2.4769	Increased	0.517933	0	*	*	M3ZQW3	Gcat	Glycine C-acetyltransferase
TRINITY_DN30083_c0_g1_i1|m.57697	797	6	9	9	7	10	14	13	19	9	10	4	2	5	8	6	4	3	7	2	5	106	46	-0.837	-4.7107	Increased	0.495895	0	*	*	I3K716	Plaa	Phospholipase A2-activating protein
TRINITY_DN26958_c0_g1_i1|m.32289	627	20	24	15	39	11	46	16	35	21	3	11	4	5	12	7	9	20	7	7	20	230	102	-0.827	-7.0803	Increased	0.491999	0	*	*	A0A2I4BZD6	Tkt	transketolase-like
TRINITY_DN30952_c6_g1_i1|m.26202	502	6	2	2	21	3	9	3	4	0	0	2	0	1	0	1	1	5	2	0	8	50	20	-0.825	-3.1411	Increased	0.507463	0	*	*	I3K7S3	Cap1	Adenylyl cyclase-associated protein
TRINITY_DN27552_c0_g1_i2|m.7539	750	1	5	6	4	1	3	4	2	2	0	0	2	0	1	1	1	2	2	1	0	28	10	-0.823	-2.5669	Increased	0.516196	0	*	*	I3K3E6	Apeh	Acylaminoacyl-peptide hydrolase
TRINITY_DN19613_c0_g1_i2|m.8114	386	14	10	3	15	7	13	2	10	1	3	7	1	2	3	2	9	4	5	0	1	78	34	-0.818	-4.0441	Increased	0.499926	0	*	*	E6ZI89	Serpinb1	Leukocyte elastase inhibitor
TRINITY_DN18879_c0_g2_i4|m.16339	1238	18	32	49	37	20	33	33	29	19	16	9	11	12	14	10	15	15	18	13	10	286	127	-0.813	-7.7716	Increased	0.491584	0	*	*	M3ZHG7	Usp7	Ubiquitin specific peptidase 7 (herpes virus-associated)
TRINITY_DN26104_c0_g1_i1|m.64642	361	1	1	3	2	3	4	3	3	0	1	0	1	0	0	1	0	1	1	0	0	21	4	-0.803	-2.1121	Increased	0.526604	0	*	*	A0A1A7YGA3	Tbccl	Tubulin-specific chaperone C (Fragment)
TRINITY_DN19109_c0_g1_i2|m.15860	332	7	9	8	5	3	8	12	7	6	6	3	5	0	3	0	2	1	2	8	6	71	30	-0.801	-3.7872	Increased	0.501767	0	*	*	G3NA97	Nt5c3a	5'-nucleotidase (EC 3.1.3.5)
TRINITY_DN31419_c10_g1_i2|m.49865	835	1	4	6	4	1	4	2	4	1	2	0	0	1	3	0	0	1	0	1	2	29	8	-0.8	-2.3435	Increased	0.520737	0	*	*	I3KTA4	Ube3a	Uncharacterized protein
TRINITY_DN29453_c1_g1_i1|m.3292	449	2	0	7	4	1	5	6	4	2	5	1	0	1	2	1	1	1	2	4	3	36	16	-0.795	-2.7478	Increased	0.513015	0	*	*	I3KJ37	Osbpl2a	Uncharacterized protein
TRINITY_DN18844_c0_g1_i1|m.16381	777	0	6	10	4	4	4	4	7	2	0	1	1	1	5	3	3	1	1	1	3	41	20	-0.78	-2.8345	Increased	0.511633	0	*	*	A0A146R240	Vwa5a	von Willebrand factor A domain-containing protein 5A
TRINITY_DN16791_c0_g1_i2|m.13791	288	1	1	7	6	1	5	6	3	0	3	1	1	2	3	3	1	2	1	0	1	33	15	-0.778	-2.5901	Increased	0.515765	0	*	*	A0A0F8C891	Ubfd1	Ubiquitin domain-containing protein UBFD1
TRINITY_DN22892_c0_g1_i1|m.73674	247	4	1	0	3	3	0	3	3	0	0	0	0	1	0	0	0	0	0	0	0	17	1	-0.773	-2.0547	Increased	0.528306	0	*	*	I3IZB7	Si:ch1073-126c3.2	Si:ch1073-126c3.2
TRINITY_DN30485_c0_g1_i1|m.71668	716	3	9	12	8	3	6	11	8	7	7	5	1	0	6	1	4	3	5	5	4	74	34	-0.772	-3.8356	Increased	0.501401	0	*	*	A0A1A8KX12	Tpp2	Tripeptidyl peptidase II
TRINITY_DN30328_c2_g1_i3|m.44783	1491	3	5	5	32	4	7	5	9	2	3	2	2	4	11	3	1	2	0	1	8	75	34	-0.768	-3.9041	Increased	0.500896	0	*	*	A0A0F8AWZ1	Cd109	Alpha-2-macroglobulin
TRINITY_DN30089_c0_g1_i1|m.58154	316	3	6	3	1	3	8	5	5	1	0	2	0	0	0	2	1	3	0	1	4	35	13	-0.767	-2.5627	Increased	0.516275	0	*	*	I3KQW9	Anxa4	Annexin
TRINITY_DN15744_c0_g1_i1|m.11658	461	8	15	26	12	7	15	17	14	12	9	8	5	5	6	5	10	5	5	7	8	135	64	-0.747	-4.6835	Increased	0.496039	0	*	*	A0A2R2YUM9	Psmd12	26S proteasome non-ATPase regulatory subunit 12
TRINITY_DN13106_c0_g1_i1|m.20963	109	3	4	9	7	1	5	3	8	7	2	3	1	0	3	0	3	4	1	2	5	49	22	-0.745	-3.0119	Increased	0.509081	0	*	*	C3KJT7	Tbca	Tubulin-specific chaperone A
TRINITY_DN22530_c1_g1_i1|m.2153	206	4	7	6	5	2	8	1	7	2	0	1	0	3	2	0	1	3	3	4	2	42	19	-0.731	-2.5964	Increased	0.51565	0	*	*	A0A0F8AKV5	Pnp5a	Purine nucleoside phosphorylase (EC 2.4.2.1) (Inosine-guanosine phosphorylase)
TRINITY_DN20839_c0_g1_i1|m.16745	161	2	4	4	2	3	2	1	3	4	5	2	0	0	1	0	1	2	1	2	3	30	12	-0.73	-2.2737	Increased	0.52235	0	*	*	A0A2I4BSL7	Map1lc3a	microtubule-associated proteins 1A/1B light chain 3A
TRINITY_DN23610_c1_g1_i1|m.35618	362	0	7	0	9	0	6	1	4	0	0	0	0	0	1	0	1	5	0	0	3	27	10	-0.708	-2.4303	Increased	0.518877	0	*	*	A0A2I4CPY3	Pls3	plastin-3-like
TRINITY_DN27534_c0_g1_i1|m.7436	380	2	3	3	11	2	9	1	8	0	0	0	1	0	2	3	0	4	0	0	5	39	15	-0.701	-2.5868	Increased	0.515826	0	*	*	A0A0S7LMA0	Capgb	Capping protein (actin filament), gelsolin-like b
TRINITY_DN31657_c0_g2_i7|m.18866	266	2	2	3	6	4	3	1	3	0	0	2	2	1	2	0	0	0	1	0	1	24	9	-0.698	-2.0245	Increased	0.529241	0	*	*	A0A0F8C8M1	Cfhl1	Complement factor H
TRINITY_DN25971_c1_g1_i2|m.47178	878	5	8	15	7	5	12	4	11	11	10	5	3	2	7	5	2	2	6	6	6	88	44	-0.69	-3.9145	Increased	0.50082	0	*	*	I3J204	Pdcd6ip	Programmed cell death 6 interacting protein
TRINITY_DN31275_c0_g1_i1|m.55620	458	21	7	4	40	7	11	7	7	2	6	9	0	0	4	1	7	22	2	2	8	112	55	-0.686	-4.142	Increased	0.499298	0	*	*	I3JR11	Krt97	Keratin 97
TRINITY_DN26419_c0_g1_i2|m.21756	742	92	42	31	163	38	112	47	46	12	19	56	12	3	9	8	39	62	35	27	53	602	304	-0.682	-9.8622	Increased	0.491302	0	*	*	G3NJM2	Scinla	Scinderin like a
TRINITY_DN24760_c0_g1_i1|m.58386	393	2	13	11	3	5	9	7	7	3	2	3	3	3	2	1	2	12	1	2	3	62	32	-0.679	-3.1144	Increased	0.507779	0	*	*	A0A0F8AEJ4	Idh3a	Isocitrate dehydrogenase [NAD] subunit
TRINITY_DN15904_c0_g1_i1|m.14935	467	6	9	5	12	3	10	5	13	6	1	3	5	3	2	3	3	6	2	5	4	70	36	-0.678	-3.3307	Increased	0.505482	0	*	*	A0A0F8C464	Itih2	Inter-alpha-trypsin inhibitor heavy chain H2
TRINITY_DN30135_c1_g1_i1|m.46186	313	6	1	1	12	1	6	1	7	1	0	2	0	1	0	0	0	7	0	1	3	36	14	-0.675	-2.6166	Increased	0.515282	0	*	*	I3KRC8	Jupa	Junction plakoglobin a
TRINITY_DN29082_c0_g2_i1|m.20259	114	6	8	5	6	3	8	4	7	4	3	1	0	0	3	0	0	4	2	7	7	54	24	-0.659	-2.8626	Increased	0.511204	0	*	*	A0A146NKI2	Ly6D	Lymphocyte antigen 6D (Fragment)
TRINITY_DN31767_c1_g1_i1|m.9937	387	4	0	1	12	1	3	0	7	0	0	2	0	0	0	1	2	2	0	0	5	28	12	-0.659	-2.0626	Increased	0.528066	0	*	*	A0A0F8AIS5	Seca	Protein translocase subunit SecA
TRINITY_DN31636_c5_g2_i1|m.19064	555	0	1	0	0	0	2	0	14	1	0	2	0	1	0	1	0	3	0	0	0	18	7	-0.655	-2.0029	Increased	0.529926	0	*	*	I3KRL1	Myh11a	Myosin heavy chain 11
TRINITY_DN13725_c0_g1_i1|m.15253	386	10	8	13	9	7	7	6	12	6	6	4	6	2	3	5	4	5	4	5	6	84	44	-0.645	-3.4604	Increased	0.504348	0	*	*	I3KUR8	Psmd4a	Proteasome 26S subunit
TRINITY_DN17803_c0_g1_i1|m.24542	440	3	2	3	5	4	7	1	3	1	0	1	1	2	3	3	1	1	1	0	2	29	15	-0.643	-2.1478	Increased	0.525597	0	*	*	I3KHS8	LOC100693811	Zinc finger protein 429
TRINITY_DN15893_c0_g1_i1|m.61902	351	1	5	3	8	1	5	0	8	1	1	2	0	0	2	1	1	3	1	1	5	33	16	-0.636	-2.286	Increased	0.522057	0	*	*	I3JQ42	Twf1a	Twinfilin actin-binding protein 1a
TRINITY_DN17458_c0_g2_i1|m.21212	105	5	5	4	7	4	7	5	9	2	2	3	2	1	11	2	1	1	1	0	4	50	26	-0.634	-2.562	Increased	0.516288	0	*	*	B9EP02	Ptmaa	Prothymosin alpha (prothymosin alpha-A-like isoform X2)
TRINITY_DN28774_c0_g1_i1|m.52077	1845	3	18	21	10	10	11	20	14	8	4	7	10	3	10	4	9	4	8	6	3	119	64	-0.629	-4.2339	Increased	0.498737	0	*	*	I3JQE4	Ecpas	Ecm29 proteasome adaptor and scaffold
TRINITY_DN6606_c0_g1_i1|m.9312	156	2	9	5	6	0	11	5	10	4	3	2	2	0	2	0	1	10	2	0	8	55	27	-0.62	-2.8736	Increased	0.511039	0	*	*	A0A1A8IUP8	Pfn2l	Profilin
TRINITY_DN31230_c2_g1_i1|m.55588	312	0	14	10	4	2	13	8	13	5	4	6	5	0	2	0	2	15	0	2	5	73	37	-0.618	-3.2742	Increased	0.506025	0	*	*	A0A146NPT1	Sdhb	Succinate dehydrogenase [ubiquinone] iron-sulfur subunit
TRINITY_DN31767_c2_g2_i1|m.9938	1118	19	4	6	30	7	13	5	9	0	0	7	0	1	0	1	8	10	3	8	12	93	50	-0.6	-3.5693	Increased	0.503467	0	*	*	A0A146RRY8	Ddx27	DEAD (Asp-Glu-Ala-Asp) box polypeptide 27
TRINITY_DN30813_c0_g1_i1|m.12820	482	4	1	3	15	1	10	0	4	0	0	1	0	0	0	0	3	7	0	2	5	38	18	-0.597	-2.1624	Increased	0.525196	0	*	*	A0A0F8AIS5	Seca	Protein translocase subunit SecA
TRINITY_DN18978_c0_g1_i1|m.23530	250	9	13	19	14	8	16	9	11	12	11	6	5	2	9	6	12	4	6	7	10	122	67	-0.596	-4.0461	Increased	0.499912	0	*	*	I3JEV5	Sbds	Ribosome maturation protein SBDS
TRINITY_DN30485_c15_g1_i1|m.71731	316	4	2	4	4	4	4	7	4	6	6	3	2	2	2	1	0	1	6	3	4	45	24	-0.596	-2.381	Increased	0.519915	0	*	*	A0A087XV20	Tpp2	Tripeptidyl peptidase 2
TRINITY_DN27491_c0_g1_i1|m.51152	660	2	3	6	6	4	7	1	2	3	3	1	1	3	2	2	1	0	8	1	1	37	20	-0.586	-2.0748	Increased	0.527699	0	*	*	W5L5T7	Atp6v1a	ATPase H+ transporting V1 subunit A
TRINITY_DN29825_c0_g1_i1|m.25442	781	8	7	6	5	7	8	3	15	5	4	9	4	0	4	3	3	5	3	2	4	68	37	-0.571	-2.9127	Increased	0.510463	0	*	*	A0A0F8AU12	Tgm1l1	Protein-glutamine gamma-glutamyltransferase K
TRINITY_DN16592_c0_g1_i1|m.8244	182	15	20	27	4	20	24	20	26	16	7	17	12	5	9	11	3	14	6	7	18	179	102	-0.568	-4.6914	Increased	0.495997	0	*	*	H2V1V8	Tnni4b.2	Troponin I4b, tandem duplicate 2
TRINITY_DN17843_c0_g1_i1|m.24714	501	1	2	7	13	3	39	7	9	57	3	8	7	4	7	4	10	11	9	10	11	141	81	-0.567	-4.262	Increased	0.498568	0	*	*	A0A146NVD0	Abat	4-aminobutyrate aminotransferase
TRINITY_DN26373_c0_g1_i2|m.74228	398	3	4	6	4	3	8	3	6	5	2	3	2	3	2	0	1	6	2	0	4	44	23	-0.56	-2.2642	Increased	0.52258	0	*	*	A0A146WKV0	Coq9	Ubiquinone biosynthesis protein COQ9
TRINITY_DN26124_c4_g1_i1|m.64758	113	0	4	3	15	2	8	4	3	0	1	1	1	2	1	4	3	3	2	0	6	40	23	-0.559	-2.3109	Increased	0.521476	0	*	*	A0A146N445	Itih1	Inter-alpha-trypsin inhibitor heavy chain H1
TRINITY_DN30976_c0_g1_i3|m.26425	367	9	17	22	6	11	22	7	15	14	6	19	2	1	5	0	2	24	3	2	15	129	73	-0.559	-3.6523	Increased	0.502813	0	*	*	G3PS89	Mybpc3	Myosin binding protein C
TRINITY_DN26213_c0_g1_i1|m.76101	193	2	8	7	4	2	6	6	5	3	2	3	3	2	1	3	2	5	3	0	3	45	25	-0.556	-2.167	Increased	0.525071	0	*	*	C3KHA2	Cox4i2	Cytochrome c oxidase subunit 4 isoform 1
TRINITY_DN16091_c0_g1_i1|m.18103	294	12	15	14	21	12	23	14	18	11	8	10	4	6	16	6	6	6	7	8	16	148	85	-0.549	-3.9322	Increased	0.500694	0	*	*	A0A0F8AMM9	Pnp	Purine nucleoside phosphorylase (EC 2.4.2.1) (Inosine-guanosine phosphorylase)
TRINITY_DN28542_c0_g1_i1|m.40483	398	5	11	14	1	4	15	7	11	8	1	10	4	0	2	0	0	19	1	1	4	77	41	-0.548	-3.1267	Increased	0.507632	0	*	*	A0A0B4KJJ8	Idh3a	Isocitrate dehydrogenase [NAD] subunit
TRINITY_DN31233_c4_g1_i1|m.54795	465	3	7	9	3	4	8	5	8	7	5	5	2	3	2	2	3	10	3	2	3	59	35	-0.536	-2.5286	Increased	0.516922	0	*	*	A0A0F8BAT8	Gcdhb	Glutaryl-CoA dehydrogenase
TRINITY_DN28750_c0_g1_i1|m.52189	567	3	5	5	3	3	9	3	6	3	1	4	1	1	1	0	0	8	2	2	3	41	22	-0.524	-2.0371	Increased	0.528848	0	*	*	A0A087Y3Y9	Pccb	Propionyl-CoA carboxylase subunit beta
TRINITY_DN31762_c5_g1_i1|m.10793	523	26	30	11	65	18	47	18	16	8	14	22	2	6	7	9	16	38	13	9	28	253	150	-0.52	-4.9076	Increased	0.495051	0	*	*	I3K6V0	Aloxe3	Arachidonate lipoxygenase 3
TRINITY_DN15261_c0_g1_i1|m.19252	311	7	8	14	13	6	16	13	11	12	7	6	8	4	8	7	7	6	3	6	8	107	63	-0.519	-3.0533	Increased	0.508539	0	*	*	H2V408	Psmd14	Proteasome 26S subunit
TRINITY_DN40191_c0_g1_i1|m.41917	270	4	7	12	4	5	15	8	6	5	2	9	2	3	1	1	3	13	3	1	5	68	41	-0.51	-2.6318	Increased	0.515008	0	*	*	A0A0F6MX08	Tmem167a	Mitochondrial NADH dehydrogenase [ubiquinone] flavoprotein 2
TRINITY_DN17155_c0_g1_i1|m.22967	892	21	33	55	31	27	39	40	41	29	36	19	13	18	26	16	21	28	26	21	24	352	212	-0.508	-5.7863	Increased	0.493339	0	*	*	A0A147A1C2	Uchl	Ubiquitin carboxyl-terminal hydrolase (EC 3.4.19.12)
TRINITY_DN28472_c0_g1_i2|m.37413	369	7	9	8	18	7	17	9	10	10	5	7	8	5	8	4	6	6	3	2	12	100	61	-0.508	-3.3197	Increased	0.505585	0	*	*	I3JEL2	Taldo1	Transaldolase (EC 2.2.1.2)
TRINITY_DN18406_c0_g1_i1|m.11018	357	18	7	11	23	5	6	11	9	10	13	24	26	7	15	9	26	18	21	23	22	113	191	0.512	4.1682	Decreased	0	0.512839	*	*	E6ZIX1	Gyg1a	Glycogenin-1
TRINITY_DN30662_c3_g1_i1|m.29790	903	4	5	8	5	6	4	3	6	5	4	6	8	11	10	6	11	9	12	6	5	50	84	0.514	3.1	Decreased	0	0.527091	*	*	I3J595	Aldh1l1	10-formyltetrahydrofolate dehydrogenase (EC 1.5.1.6)
TRINITY_DN13410_c0_g1_i1|m.6317	185	3	5	6	4	4	7	8	3	2	4	5	7	8	8	9	11	9	10	4	7	46	78	0.522	2.8107	Decreased	0	0.533996	*	*	A0A0F8B451	Aprt	Adenine phosphoribosyltransferase
TRINITY_DN30916_c2_g1_i2|m.27318	304	1	8	9	0	3	11	1	5	4	3	12	7	3	8	2	5	13	11	7	8	45	76	0.522	2.8796	Decreased	0	0.532191	*	*	A0A060XIE0	Limd1	LIM zinc-binding domain-containing protein
TRINITY_DN29416_c0_g1_i1|m.3677	708	0	4	3	7	1	4	4	4	0	2	2	5	2	6	2	7	11	6	4	7	29	52	0.524	2.2541	Decreased	0	0.55033	*	*	D2IKJ7	Si:ch211-202f3.3	Calpain-1
TRINITY_DN16785_c0_g1_i1|m.13773	191	2	1	4	5	3	7	3	1	1	2	3	7	5	7	2	8	4	4	5	4	29	49	0.536	2.2344	Decreased	0	0.550982	*	*	I3JJD7	LOC100695262	PrdX deacylase domain-containing protein 1
TRINITY_DN24651_c0_g2_i1|m.53969	656	2	8	4	7	2	7	5	3	4	4	6	10	7	15	5	12	7	9	4	4	46	79	0.542	2.8249	Decreased	0	0.533616	*	*	M3ZE42	Prmt5	Protein arginine N-methyltransferase 5 (EC 2.1.1.-)
TRINITY_DN31443_c1_g1_i3|m.48929	3107	105	153	128	101	74	149	52	120	109	101	204	268	187	169	102	209	302	172	161	109	1092	1883	0.542	15.2453	Decreased	0	0.491776	*	*	A0A0F8D302	Col12a1b	Collagen alpha-1(XII) chain
TRINITY_DN26920_c0_g1_i1|m.32323	875	1	6	3	4	2	6	0	4	2	0	4	5	6	8	7	4	6	4	3	4	28	51	0.545	2.4477	Decreased	0	0.544352	*	*	A0A0F8D1Y1	Copg2	Coatomer subunit gamma
TRINITY_DN30069_c1_g1_i1|m.57754	636	2	10	6	2	2	5	2	4	3	2	5	8	7	13	2	10	8	6	4	3	38	66	0.547	2.5827	Decreased	0	0.540411	*	*	A0A2I4D347	Eif4g1	eukaryotic translation initiation factor 4 gamma 1-like isoform X1
TRINITY_DN18187_c0_g1_i1|m.21641	244	2	5	4	2	3	6	4	4	2	4	5	8	1	9	5	5	7	10	11	1	36	62	0.551	2.6951	Decreased	0	0.53719	*	*	H2VCU1	Vapb	VAMP (vesicle-associated membrane protein)-associated protein B and C
TRINITY_DN19060_c0_g2_i1|m.19153	400	1	3	3	2	1	4	3	2	3	1	3	6	5	5	1	4	4	6	3	3	23	40	0.554	2.1212	Decreased	0	0.554955	*	*	I3KVT5	Mss51	MSS51 mitochondrial translational activator
TRINITY_DN17539_c0_g1_i1|m.11234	464	0	3	2	0	4	3	2	3	2	1	1	6	5	6	7	4	2	3	3	1	20	38	0.557	2.1288	Decreased	0	0.554676	*	*	A0A1S3R918	Cnp	2',3'-cyclic-nucleotide 3'-phosphodiesterase
TRINITY_DN19269_c0_g1_i1|m.3140	537	11	15	15	8	12	11	10	14	8	10	22	31	18	22	18	22	17	24	17	6	114	197	0.558	4.7286	Decreased	0	0.50746	*	*	G3PD68	Txlnbb	Taxilin beta b
TRINITY_DN19418_c2_g1_i1|m.26234	1016	6	10	4	4	9	9	4	3	6	12	10	13	8	13	9	12	16	18	8	8	67	115	0.562	3.7401	Decreased	0	0.51724	*	*	D5KB47	Nexn	Nexilin
TRINITY_DN31775_c0_g1_i1|m.11067	4218	4	4	5	4	2	3	5	3	3	4	4	7	6	8	4	7	6	8	4	11	37	65	0.564	2.6142	Decreased	0	0.539501	*	*	A0A146PYZ6	Gcc2	GRIP and coiled-coil domain-containing protein 2 (Fragment)
TRINITY_DN19529_c0_g1_i1|m.1476	495	5	21	12	11	4	13	7	4	10	8	14	26	12	15	15	24	12	20	14	16	95	168	0.569	4.5966	Decreased	0	0.508505	*	*	A0A1A8I6E2	Map	Methionine aminopeptidase (EC 3.4.11.18) (Fragment)
TRINITY_DN30426_c0_g2_i1|m.71134	1188	2	10	10	5	8	9	6	6	2	0	8	10	8	7	15	11	5	18	10	11	58	103	0.577	3.4557	Decreased	0	0.520773	*	*	A0A087YFD3	Xirp2b	Xin actin binding repeat containing 2b
TRINITY_DN16549_c0_g1_i1|m.8313	613	0	9	3	4	1	4	5	2	4	6	7	6	8	10	5	12	6	6	4	6	38	70	0.582	2.8469	Decreased	0	0.533036	*	*	I3KET2	Klhl40b	Kelch-like family member 40a
TRINITY_DN18782_c0_g2_i2|m.417	243	7	6	5	8	3	6	1	4	3	3	4	10	8	8	9	6	10	11	7	7	46	80	0.582	2.9715	Decreased	0	0.529936	*	*	Q8AYH9	Psme2	Proteasome activator subunit 2
TRINITY_DN17638_c0_g1_i1|m.23990	410	0	7	4	4	5	9	3	6	2	1	10	12	5	8	7	8	9	7	3	7	41	76	0.587	3.1171	Decreased	0	0.526738	*	*	I3JDN3	Eif3m	Eukaryotic translation initiation factor 3 subunit M (eIF3m)
TRINITY_DN18732_c0_g2_i1|m.341	470	7	6	3	6	7	7	5	8	10	9	13	13	11	13	14	7	13	17	8	13	68	122	0.588	3.9879	Decreased	0	0.514717	*	*	I3JDR6	Coro6	Coronin
TRINITY_DN29836_c0_g1_i1|m.25557	695	0	1	2	2	1	5	1	5	4	2	5	1	6	5	3	0	10	6	2	4	23	42	0.588	2.2973	Decreased	0	0.548935	*	*	A0A0F8CFH9	Cpz	Carboxypeptidase Z
TRINITY_DN14051_c0_g1_i1|m.17303	140	0	0	1	1	3	0	1	4	3	3	2	5	3	1	6	6	5	2	2	2	16	34	0.59	2.0439	Decreased	0	0.557914	*	*	A0A1A7WD92	Slc4a2b	Sterol carrier protein 2b
TRINITY_DN18888_c0_g1_i1|m.16412	223	4	10	6	7	3	8	9	8	3	7	12	16	5	21	7	14	7	12	15	7	65	116	0.593	3.8964	Decreased	0	0.515639	*	*	A0A1A8F483	Ntmt1	N-terminal Xaa-Pro-Lys N-methyltransferase 1
TRINITY_DN31439_c0_g1_i2|m.49823	4046	1	2	5	3	2	7	3	5	4	3	6	8	2	10	3	7	9	8	6	4	35	63	0.594	2.6998	Decreased	0	0.537057	*	*	I3JBA9	Dync1h1	Dynein
TRINITY_DN18233_c0_g1_i1|m.22519	449	3	6	5	5	3	2	2	3	1	3	6	5	5	12	6	10	3	7	5	2	33	61	0.595	2.8121	Decreased	0	0.533958	*	*	I3KCV2	Fkbp4	Peptidylprolyl isomerase (EC 5.2.1.8)
TRINITY_DN27700_c1_g1_i1|m.42696	748	3	9	7	3	2	7	8	4	5	4	9	9	5	16	3	16	10	12	8	5	52	93	0.596	3.4992	Decreased	0	0.52015	*	*	E6ZID3	Ipo4	Importin-4
TRINITY_DN16572_c0_g1_i1|m.8268	251	7	7	5	5	12	6	8	7	7	6	12	11	14	13	18	9	12	13	14	12	70	128	0.612	4.0407	Decreased	0	0.514178	*	*	J7FHW9	Psme1	Proteasome activator complex subunit 1
TRINITY_DN584_c0_g2_i1|m.22231	522	1	0	6	2	1	3	0	2	0	0	4	4	4	3	5	4	4	1	3	3	15	35	0.615	2.1424	Decreased	0	0.55418	*	*	G3Q6K3	Hspa14	Heat shock protein 14
TRINITY_DN19347_c4_g1_i2|m.12549	524	10	14	8	15	8	7	12	8	6	12	14	22	11	21	18	15	19	22	18	25	100	185	0.618	4.487	Decreased	0	0.509501	*	*	A0A0F8BQL9	Cast	Calpastatin
TRINITY_DN19093_c0_g2_i1|m.19140	869	3	13	12	6	8	7	4	2	7	4	9	14	9	23	14	16	8	14	11	5	66	123	0.624	4.1884	Decreased	0	0.512622	*	*	I3K086	Naa15a	N(alpha)-acetyltransferase 15
TRINITY_DN30565_c1_g1_i1|m.40216	628	4	12	11	3	4	7	10	8	7	5	12	14	13	18	11	8	11	15	15	17	71	134	0.637	4.276	Decreased	0	0.511679	*	*	A0A0F8AQ40	Atl2	Atlastin-2
TRINITY_DN31583_c0_g1_i1|m.16348	1825	1	10	7	1	0	3	1	3	1	3	8	8	8	3	2	10	3	11	4	1	30	58	0.641	2.9492	Decreased	0	0.530466	*	*	G3NJI9	Lamb2	Laminin
TRINITY_DN16946_c0_g1_i1|m.27293	565	0	1	2	0	3	2	1	2	2	2	3	4	1	5	5	3	5	4	0	1	15	31	0.642	2.0493	Decreased	0	0.557701	*	*	G3PJV2	Eif4g1a	Eukaryotic translation initiation factor 4 gamma, 1a
TRINITY_DN266_c0_g1_i1|m.13356	371	3	10	7	14	0	10	3	4	3	7	14	14	5	16	5	13	25	10	12	4	61	118	0.651	4.1184	Decreased	0	0.513368	*	*	A0A1A7XPQ8	Prelp	Proline/arginine-rich end leucine-rich repeat protein (Fragment)
TRINITY_DN29644_c0_g1_i2|m.72182	763	16	19	17	27	15	22	22	16	16	18	34	39	27	44	22	51	39	39	34	31	188	360	0.653	7.5162	Decreased	0	0.497002	*	*	E6ZIV4	Gars1	Glycyl-tRNA synthetase
TRINITY_DN30738_c2_g1_i2|m.5357	380	3	12	10	14	1	11	4	6	3	8	19	18	6	19	5	14	28	10	13	6	72	138	0.657	4.5857	Decreased	0	0.508599	*	*	A0A1A7XPQ8	Prelp	Proline/arginine-rich end leucine-rich repeat protein (Fragment)
TRINITY_DN25537_c0_g1_i2|m.36894	343	0	2	3	0	0	0	0	0	2	0	6	0	1	3	1	0	5	5	2	2	7	25	0.664	2.1333	Decreased	0	0.554511	*	*	A0A1A8H0V4	Decr1	2,4-dienoyl CoA reductase 1, mitochondrial
TRINITY_DN16779_c0_g2_i1|m.13751	216	4	16	9	9	2	13	9	9	9	9	16	26	7	17	8	21	13	19	21	24	89	172	0.668	5.2791	Decreased	0	0.504278	*	*	A0A1A7Y456	Hprt1	Hypoxanthine phosphoribosyltransferase (EC 2.4.2.8)
TRINITY_DN17859_c0_g1_i1|m.24709	532	13	19	20	19	9	20	15	18	13	23	40	36	22	36	28	37	35	31	31	32	169	328	0.675	7.2818	Decreased	0	0.497698	*	*	A0A1A8GBK5	Dars1	Aspartyl-tRNA synthetase
TRINITY_DN18564_c0_g1_i1|m.7056	452	1	4	6	1	1	1	2	2	1	2	3	8	0	0	0	1	22	0	2	0	21	36	0.675	2.5124	Decreased	0	0.542453	*	*	G3P1X0	Ivd	Isovaleryl-CoA dehydrogenase
TRINITY_DN1127_c0_g1_i1|m.22267	124	2	3	2	1	3	4	0	2	4	2	5	7	4	4	4	7	4	4	5	3	23	47	0.678	2.6652	Decreased	0	0.538039	*	*	A0A1A7WK78	Trmt112	tRNA methyltransferase 11-2 homolog
TRINITY_DN31330_c4_g1_i1|m.23734	1785	5	6	6	4	5	18	2	22	22	4	13	25	31	22	8	18	29	12	17	7	94	182	0.678	5.3596	Decreased	0	0.50389	*	*	A0A0F8AGQ2	Col12a1	Collagen alpha-1(XII) chain (Fragment)
TRINITY_DN19344_c0_g1_i2|m.12511	2123	0	4	4	0	1	1	0	1	2	1	2	5	6	6	2	3	2	3	2	2	14	33	0.684	2.2442	Decreased	0	0.550656	*	*	A0A2I4C7R0	Myo18b	Unconventional myosin-XVIIIb isoform X1
TRINITY_DN30986_c1_g1_i11|m.26237	642	1	5	5	3	0	7	1	0	3	0	2	5	5	10	6	6	5	7	5	4	25	55	0.686	2.9093	Decreased	0	0.531442	*	*	A0A0F8AKI8	Tnpo2	Transportin-2
TRINITY_DN17621_c0_g1_i1|m.23973	1040	3	20	16	10	5	27	10	7	7	8	18	38	15	30	16	31	22	21	17	16	113	224	0.701	6.0465	Decreased	0	0.501304	*	*	G3PSV2	Ipo7	Importin 7
TRINITY_DN22847_c0_g2_i1|m.73596	237	3	4	3	4	3	3	2	2	3	2	3	7	5	6	3	13	3	8	3	7	29	58	0.707	3.0967	Decreased	0	0.52716	*	*	I3KTT3	Eif4ea	Eukaryotic translation initiation factor 4eb
TRINITY_DN19570_c2_g6_i2|m.2541	529	1	2	2	1	3	4	2	3	2	1	3	7	3	6	5	7	1	6	3	2	21	43	0.712	2.6219	Decreased	0	0.53928	*	*	A0A0F8BWW2	Tmem161a	Transmembrane protein 161A (Fragment)
TRINITY_DN31721_c0_g1_i1|m.11238	2657	42	92	83	87	55	91	14	96	56	64	157	251	160	78	101	146	232	93	113	48	680	1379	0.712	14.8746	Decreased	0	0.49202	*	*	A0A1S3NVS2	Col6a3	collagen alpha-3(VI) chain-like isoform X5
TRINITY_DN12587_c0_g1_i1|m.24332	159	2	5	6	4	5	4	4	2	3	4	7	12	7	10	7	12	5	9	5	5	39	79	0.714	3.6668	Decreased	0	0.518045	*	*	A0A147AZ75	Ptges3l	Alanyl-tRNA editing Aarsd1-like protein
TRINITY_DN18746_c0_g1_i1|m.259	817	5	7	4	7	4	4	5	5	3	8	6	12	6	15	12	12	17	10	11	6	52	107	0.715	4.3472	Decreased	0	0.510918	*	*	I3J445	Tars2	Threonyl-tRNA synthetase-like 2
TRINITY_DN19337_c1_g1_i3|m.12182	1675	30	86	89	54	48	63	56	71	64	50	118	152	93	164	111	139	118	129	122	110	611	1256	0.721	15.0967	Decreased	0	0.491875	*	*	A0A1A8MYX5	Eprs1	Glutamyl-prolyl-tRNA synthetase
TRINITY_DN13866_c0_g1_i1|m.7280	444	3	2	4	2	1	6	3	2	2	1	6	4	3	4	7	8	4	8	4	6	26	54	0.724	3.1876	Decreased	0	0.525338	*	*	G3Q1D7	Etf1a	Eukaryotic translation termination factor 1a
TRINITY_DN31721_c0_g1_i2|m.11246	441	4	8	7	9	6	9	2	5	6	7	11	23	18	11	6	15	22	9	7	7	63	129	0.728	4.9881	Decreased	0	0.505821	*	*	A0A2I4BZV0	Col6a3	collagen alpha-3(VI) chain-like isoform X2
TRINITY_DN18400_c0_g1_i1|m.10894	209	1	4	2	2	0	1	1	3	1	1	1	3	3	4	4	5	2	9	2	2	16	35	0.733	2.3617	Decreased	0	0.546931	*	*	A0A096LVX8	Bag2	BCL2 associated athanogene 2
TRINITY_DN21791_c0_g1_i1|m.28940	373	3	21	14	14	5	27	10	7	9	8	22	30	21	29	21	30	23	33	24	17	118	250	0.734	6.7499	Decreased	0	0.499142	*	*	G3NMC7	Prmt1	Protein arginine methyltransferase 1
TRINITY_DN28736_c0_g2_i1|m.52388	710	0	1	0	2	0	3	1	0	0	0	1	4	1	0	1	3	4	2	4	5	7	25	0.745	2.145	Decreased	0	0.554086	*	*	I3K7J0	Prep	Prolyl endopeptidase
TRINITY_DN31710_c0_g1_i2|m.10579	2508	2	4	0	5	14	1	1	1	0	2	7	8	17	1	4	4	16	2	7	1	30	67	0.753	3.4272	Decreased	0	0.5212	*	*	A0A0F8D174	Col6a6	Collagen alpha-6(VI) chain
TRINITY_DN18907_c0_g1_i1|m.23552	357	0	1	3	3	0	0	3	0	0	0	2	3	1	6	0	8	2	4	4	2	10	32	0.754	2.4847	Decreased	0	0.543263	*	*	M4ABS1	Otc	Ornithine carbamoyltransferase
TRINITY_DN25360_c0_g1_i1|m.47734	336	0	0	1	1	0	3	0	0	0	0	1	2	3	3	4	2	2	4	2	3	5	26	0.772	2.1253	Decreased	0	0.554804	*	*	I3JZR5	Enah	Enabled homolog (Drosophila)
TRINITY_DN18300_c0_g1_i1|m.27576	498	2	10	5	1	4	5	1	3	3	1	7	10	10	11	8	11	6	5	5	2	35	75	0.783	3.8644	Decreased	0	0.51596	*	*	G3P5M5	Sec61a1	Sec61 translocon alpha 1 subunit
TRINITY_DN26088_c0_g1_i2|m.50821	706	0	0	0	0	0	1	0	1	1	0	4	1	1	4	0	3	4	1	0	0	3	18	0.785	2.0792	Decreased	0	0.556537	*	*	G3Q9V9	Stt3a	Dolichyl-diphosphooligosaccharide--protein glycosyltransferase subunit
TRINITY_DN19609_c1_g1_i1|m.7637	2395	5	10	3	4	2	3	2	8	5	4	3	11	7	23	9	18	2	12	7	10	46	102	0.787	4.3723	Decreased	0	0.510655	*	*	A0A146ZMH5	Spegb	Striated muscle preferentially expressed protein kinase
TRINITY_DN19204_c0_g1_i1|m.2985	495	4	6	4	8	5	7	3	4	7	7	17	18	9	22	8	13	9	12	6	8	55	122	0.795	4.9701	Decreased	0	0.505922	*	*	A0A0F8B866	G3bp2	Ras GTPase-activating protein-binding protein 1
TRINITY_DN19609_c0_g1_i1|m.7633	1226	0	5	2	3	0	7	2	2	2	3	8	5	2	6	3	10	4	8	4	11	26	61	0.797	3.4521	Decreased	0	0.520826	*	*	A0A2I4BSL1	Spegb	striated muscle preferentially expressed protein kinase-like
TRINITY_DN30478_c2_g1_i1|m.70710	1602	5	12	13	4	4	9	3	12	7	5	14	14	8	26	12	13	24	21	20	13	74	165	0.799	5.8942	Decreased	0	0.50182	*	*	G3NNT0	Tncb	Tenascin C
TRINITY_DN31596_c0_g2_i2|m.15320	1499	1	4	4	2	1	4	0	3	1	1	3	3	13	4	4	0	8	4	7	2	21	48	0.805	3.2923	Decreased	0	0.523413	*	*	G3ND57	Col5a2a	Collagen
TRINITY_DN30249_c2_g1_i1|m.75142	321	1	1	2	1	2	0	1	2	2	2	4	4	3	3	3	3	3	4	1	5	14	33	0.809	2.612	Decreased	0	0.539565	*	*	E6ZHC9	Phospho1	Probable phosphatase phospho1
TRINITY_DN24378_c0_g1_i1|m.73164	580	3	5	3	1	3	6	2	2	0	2	5	5	6	10	9	8	3	7	5	3	27	61	0.81	3.6259	Decreased	0	0.51852	*	*	I3KL04	Eif2a	Eukaryotic translation initiation factor 2A (eIF-2A)
TRINITY_DN30859_c3_g3_i1|m.13453	2011	4	5	5	6	1	9	1	6	3	7	14	19	11	8	5	13	17	7	9	4	47	107	0.815	4.7407	Decreased	0	0.507372	*	*	A0A1S3KZ47	Col5a1	collagen alpha-1(V) chain-like isoform X3
TRINITY_DN31719_c5_g1_i1|m.10136	148	1	2	3	3	5	4	0	2	0	1	4	7	6	6	5	6	3	7	5	4	21	53	0.831	3.3286	Decreased	0	0.522787	*	*	A0A0S7ICJ1	Pleca	Plectin-like isoform X3
TRINITY_DN19586_c0_g1_i1|m.864	259	6	10	7	4	5	4	8	5	7	7	14	23	13	12	12	24	17	10	11	8	63	144	0.832	6.0936	Decreased	0	0.501153	*	*	A0A0F8ATT1	Pgam	Phosphoglycerate mutase (EC 5.4.2.11) (EC 5.4.2.4)
TRINITY_DN31330_c5_g3_i4|m.23770	1661	5	9	6	5	0	11	1	13	10	9	14	20	21	17	7	15	28	14	16	10	69	162	0.834	5.8769	Decreased	0	0.501881	*	*	L8Y3G6	Col12a1b	Collagen alpha-1(XII) chain
TRINITY_DN19568_c0_g1_i1|m.2651	257	4	3	3	3	3	4	3	1	4	1	3	13	9	9	4	9	8	5	5	2	29	67	0.835	3.6976	Decreased	0	0.5177	*	*	I3JVN4	Tigar	Tp53-induced glycolysis and apoptosis regulator a
TRINITY_DN19464_c0_g1_i2|m.25613	1006	7	30	22	10	16	28	5	30	12	24	62	78	41	23	24	49	74	24	42	8	184	425	0.837	9.7088	Decreased	0	0.494535	*	*	H2SII0	Col6a1	Collagen
TRINITY_DN15515_c0_g1_i2|m.9547	433	0	0	0	0	1	0	0	2	0	1	0	8	2	3	0	6	1	0	0	0	4	20	0.848	2.4304	Decreased	0	0.544865	*	*	A0A0F8AIK0	Slmapa	Sarcolemmal membrane-associated protein
TRINITY_DN3198_c0_g1_i1|m.7	162	1	7	2	0	4	4	2	1	2	2	4	6	9	6	9	9	5	4	4	5	25	61	0.856	3.4997	Decreased	0	0.520143	*	*		#N/A	NA
TRINITY_DN17278_c0_g1_i1|m.3916	288	0	2	0	1	0	2	0	1	0	1	2	3	3	2	3	5	5	3	0	0	7	26	0.872	2.603	Decreased	0	0.539824	*	*	G3N5I3	Ssr1	Translocon-associated protein subunit alpha
TRINITY_DN23095_c0_g1_i1|m.31954	270	0	3	0	0	0	2	2	1	2	0	2	4	3	4	4	4	3	4	3	4	10	35	0.872	2.9059	Decreased	0	0.531527	*	*	H3CVI5	Eif3jb	Eukaryotic translation initiation factor 3 subunit J (eIF3j) (Eukaryotic translation initiation factor 3 subunit 1) (eIF-3-alpha) (eIF3 p35)
TRINITY_DN19375_c0_g1_i2|m.12656	967	17	34	24	28	13	25	29	21	16	25	62	69	39	68	43	72	65	44	45	47	232	554	0.874	11.063	Decreased	0	0.493157	*	*	I3JYY5	Aars1	Alanyl-tRNA synthetase
TRINITY_DN18447_c1_g1_i1|m.10947	551	0	3	2	3	0	3	1	1	1	0	2	5	0	7	3	6	5	7	3	2	14	40	0.875	3.3121	Decreased	0	0.523069	*	*	A0A1S3R1Q0	Gpc1b	glypican-1-like
TRINITY_DN30220_c0_g1_i1|m.74781	2374	1	7	7	9	2	13	5	6	4	2	14	14	7	18	6	14	24	15	5	16	56	133	0.877	5.2856	Decreased	0	0.504246	*	*	I3J5Q8	Fn1b	Fibronectin 1b
TRINITY_DN16676_c0_g1_i1|m.6706	1282	7	12	11	11	11	17	11	12	6	10	18	37	18	35	17	37	30	26	22	19	108	259	0.878	7.3385	Decreased	0	0.497513	*	*	I3K5N2	Vars1	Valyl-tRNA synthetase
TRINITY_DN19491_c0_g1_i2|m.26377	1022	1	3	6	3	2	3	5	1	3	1	5	12	6	4	3	7	6	10	7	8	28	68	0.88	3.9098	Decreased	0	0.515504	*	*	A0A146VMN7	Larp1b	La-related protein 1B
TRINITY_DN30859_c3_g2_i3|m.13444	1824	3	4	2	2	1	2	0	2	2	1	10	4	5	2	1	6	11	0	6	1	19	46	0.88	3.1364	Decreased	0	0.526346	*	*	G3PWU7	Col11a1b	Collagen
TRINITY_DN19278_c0_g2_i1|m.2695	458	3	4	3	2	3	0	2	3	5	5	10	15	6	8	5	15	7	4	2	4	30	76	0.892	4.0322	Decreased	0	0.514265	*	*	I3KI67	Pfkfb1	6-phosphofructo-2-kinase/fructose-2
TRINITY_DN17111_c0_g1_i1|m.22830	1160	0	1	1	0	0	1	0	0	0	0	1	1	4	4	0	1	7	0	0	3	3	21	0.9	2.2601	Decreased	0	0.550133	*	*	A0A0F8AT45	aebp1a	Adipocyte enhancer-binding protein 1
TRINITY_DN18255_c0_g1_i1|m.22500	370	1	10	10	9	2	9	6	6	3	6	13	21	14	18	13	14	15	19	11	9	62	147	0.9	5.912	Decreased	0	0.501758	*	*	A0A0F8AKD5	Aimp2	Aminoacyl tRNA synthase complex-interacting multifunctional protein 2
TRINITY_DN25647_c0_g1_i2|m.14480	755	0	4	4	7	1	5	5	3	3	4	4	8	6	13	10	12	14	9	7	5	36	88	0.9	4.7133	Decreased	0	0.507572	*	*	I3KJW9	Tars1	Threonyl-tRNA synthetase
TRINITY_DN18516_c0_g1_i1|m.7208	528	5	17	14	8	7	10	9	7	2	6	13	23	23	26	32	24	14	23	15	14	85	207	0.902	6.5309	Decreased	0	0.499742	*	*	I3KHV4	Mtdhb	Protein LYRIC
TRINITY_DN15725_c0_g1_i1|m.11619	367	0	0	2	0	1	0	1	0	1	0	2	2	3	3	4	4	4	2	0	0	5	24	0.903	2.4864	Decreased	0	0.543214	*	*	A0A146MV35	Grhprb	Glyoxylate reductase/hydroxypyruvate reductase
TRINITY_DN18950_c0_g1_i1|m.23636	531	18	23	11	21	17	17	15	21	18	23	56	52	40	59	37	56	35	47	40	40	184	462	0.91	10.7927	Decreased	0	0.493431	*	*	I3JRF3	Sars1	Seryl-tRNA synthetase
TRINITY_DN17571_c0_g1_i2|m.11498	611	9	18	22	13	4	15	8	5	9	5	23	39	16	45	18	35	30	24	21	20	108	271	0.928	8.6657	Decreased	0	0.495331	*	*	G3PT52	Kars1	Lysine--tRNA ligase (EC 6.1.1.6) (Lysyl-tRNA synthetase)
TRINITY_DN17951_c0_g1_i1|m.5127	1328	8	12	9	7	9	8	5	3	4	6	14	22	19	29	18	25	16	19	14	6	71	182	0.941	6.7203	Decreased	0	0.499212	*	*	A0A1A7WXT5	Eif4g1	Eukaryotic translation initiation factor 4 gamma 1
TRINITY_DN17734_c0_g1_i1|m.9984	221	4	1	3	1	5	2	2	1	2	4	7	3	13	9	4	5	2	6	7	8	25	64	0.943	3.9345	Decreased	0	0.515256	*	*	I3K1U9	Naa10	N(alpha)-acetyltransferase 10
TRINITY_DN17670_c0_g1_i1|m.23994	612	0	2	0	0	0	3	0	0	1	0	2	3	5	6	2	11	0	1	0	0	6	30	0.945	2.8338	Decreased	0	0.533381	*	*	A0A0F8CHX9	Abcf2a	ATP-binding cassette sub-family F member 2
TRINITY_DN30668_c0_g2_i1|m.30373	414	1	2	3	0	1	1	0	2	2	1	5	4	3	3	0	10	6	2	2	1	13	36	0.951	2.9849	Decreased	0	0.529622	*	*	A0A1A8PSZ2	Col4a1	Collagen
TRINITY_DN31220_c0_g1_i2|m.54205	692	1	2	0	0	2	4	1	1	2	0	6	4	6	7	1	6	1	4	4	2	13	41	0.967	3.2136	Decreased	0	0.524843	*	*	A0A0F8BZU2	Ano5b	Anoctamin
TRINITY_DN14033_c0_g1_i1|m.17387	1041	0	2	1	1	0	1	0	2	0	2	3	11	3	1	2	2	7	1	4	1	9	35	0.968	3.2258	Decreased	0	0.524615	*	*	A0A2I4BWT6	Col6a2	collagen alpha-2(VI) chain-like isoform X1
TRINITY_DN21866_c0_g1_i1|m.53108	693	6	4	1	6	2	13	3	1	1	1	10	9	11	13	9	9	22	8	3	5	38	99	0.97	5.0459	Decreased	0	0.505501	*	*	A0A2I4B112	Rrbp1a	LOW QUALITY PROTEIN: ribosome-binding protein 1
TRINITY_DN17218_c0_g1_i1|m.4011	170	0	3	1	2	1	1	1	0	1	1	2	8	3	6	4	5	0	2	1	1	11	32	0.981	2.7853	Decreased	0	0.534682	*	*	A0A1A8PGE0	Krt15	N(Alpha)-acetyltransferase 50
TRINITY_DN18470_c0_g1_i1|m.10879	499	2	1	0	1	1	1	3	4	1	5	6	3	6	13	6	3	1	9	2	5	19	54	1	3.6119	Decreased	0	0.518688	*	*	G3P1Z3	Dnajc7	DnaJ (Hsp40) homolog
TRINITY_DN24294_c0_g1_i1|m.32704	567	0	2	1	4	1	4	3	1	0	0	5	4	6	7	5	7	7	6	0	3	16	50	1.007	3.8242	Decreased	0	0.516367	*	*	G3NLY4	Fkbp9	Peptidylprolyl isomerase (EC 5.2.1.8)
TRINITY_DN29644_c0_g2_i1|m.72181	219	0	0	0	3	0	1	0	0	0	1	2	5	2	7	1	3	5	3	2	2	5	32	1.013	2.8392	Decreased	0	0.533238	*	*	I3JEL7	Gars1	Glycine--tRNA ligase
TRINITY_DN31037_c1_g1_i1|m.65812	373	3	7	8	5	3	7	3	3	0	2	7	11	11	19	13	15	11	11	13	11	41	122	1.046	5.9626	Decreased	0	0.501583	*	*	B5X3A9	Eif2s2	Eukaryotic translation initiation factor 2 subunit 2
TRINITY_DN31372_c4_g1_i2|m.24511	397	2	1	7	5	1	8	0	0	0	0	4	5	12	9	7	8	12	7	8	5	24	77	1.048	4.5846	Decreased	0	0.508608	*	*	A0A0F8AGB0	Anxa4	Annexin
TRINITY_DN31304_c0_g1_i1|m.24338	465	4	4	3	14	5	10	3	1	7	2	14	29	31	5	9	11	22	9	16	10	53	156	1.057	6.6346	Decreased	0	0.499435	*	*	A0A0F8BD10	Col6a3	Collagen alpha-3(VI) chain
TRINITY_DN17305_c0_g1_i1|m.3732	410	6	9	19	5	8	10	6	11	4	9	21	28	20	33	18	34	22	29	19	25	87	249	1.062	8.2947	Decreased	0	0.495714	*	*	A0A0F8C3I0	Cthl	Cystathionine gamma-lyase
TRINITY_DN19416_c0_g1_i1|m.26107	866	1	3	4	0	1	6	0	0	0	3	1	11	7	10	5	13	4	5	5	3	18	64	1.073	4.1624	Decreased	0	0.512901	*	*	I3IZT0	Usp13	Ubiquitinyl hydrolase 1 (EC 3.4.19.12)
TRINITY_DN19373_c0_g1_i1|m.12154	315	2	1	1	0	1	4	0	0	1	0	2	2	4	9	4	5	4	6	1	3	10	40	1.075	3.3823	Decreased	0	0.521901	*	*	G3NZ73	Mpst	Sulfurtransferase
TRINITY_DN17777_c0_g1_i1|m.25005	498	3	4	2	3	0	4	4	7	5	5	6	21	5	17	9	14	14	8	12	8	37	114	1.097	5.7881	Decreased	0	0.502198	*	*	A0A1A7WQ17	Wars2	Tryptophanyl-tRNA synthetase
TRINITY_DN18321_c0_g1_i1|m.27477	1013	10	26	14	5	14	19	2	26	14	17	56	103	50	20	29	46	77	17	40	7	147	445	1.127	12.5568	Decreased	0	0.492392	*	*	A0A2I4B9J7	Col6a2	collagen alpha-2(VI) chain
TRINITY_DN4201_c0_g1_i1|m.24962	304	0	3	1	1	1	2	0	1	1	0	2	6	3	5	7	3	6	3	1	3	10	39	1.127	3.4705	Decreased	0	0.520557	*	*	E6ZHM9	Bccip	Protein BCCIP homolog
TRINITY_DN18828_c0_g1_i1|m.16285	397	2	16	10	2	2	14	4	5	3	9	21	40	10	28	12	30	12	24	19	13	67	209	1.13	8.7763	Decreased	0	0.49521	*	*	I3K6L3	Mat2ab	S-adenosylmethionine synthase (EC 2.5.1.6)
TRINITY_DN19514_c0_g2_i1|m.1537	476	4	5	7	6	2	4	4	6	6	8	12	22	10	17	16	26	10	20	14	14	52	161	1.145	7.2278	Decreased	0	0.497877	*	*	I3J2Q0	Cap2	Adenylyl cyclase-associated protein
TRINITY_DN18135_c0_g1_i1|m.21659	490	5	6	5	7	2	13	3	6	3	3	19	18	9	17	10	27	22	11	14	21	53	168	1.163	7.5848	Decreased	0	0.496836	*	*	A0A0F8AV93	Oat	Ornithine aminotransferase (EC 2.6.1.13)
TRINITY_DN17463_c0_g2_i1|m.21057	404	0	1	0	0	0	2	0	0	0	0	5	3	1	7	0	4	7	3	0	2	3	32	1.171	3.2708	Decreased	0	0.523793	*	*	Q45TX4	Serpinf1	Pigment epithelium-derived factor
TRINITY_DN17260_c1_g1_i1|m.4040	174	0	0	1	4	3	3	1	1	0	0	9	6	9	8	9	3	0	4	2	4	13	54	1.198	4.1281	Decreased	0	0.513265	*	*	A0A096LR13	Eef1d	Eukaryotic translation elongation factor 1 delta
TRINITY_DN14770_c0_g2_i1|m.14024	284	4	7	3	6	1	7	1	1	1	7	16	21	2	13	5	18	39	8	4	3	38	129	1.226	7.0268	Decreased	0	0.498496	*	*	A0A1D6X7G2	Ognb	Osteoglycin 2
TRINITY_DN19624_c0_g2_i1|m.7587	1638	2	4	3	1	2	0	0	6	2	3	7	7	5	13	6	13	9	14	7	5	23	86	1.242	5.7467	Decreased	0	0.502347	*	*	A0A146YMS7	Svild	Supervillin isoform X1
TRINITY_DN29194_c0_g1_i1|m.8673	528	0	2	0	0	0	1	1	1	1	0	4	10	3	4	0	5	7	2	0	0	6	35	1.245	3.4306	Decreased	0	0.521148	*	*	A0A0F8ATQ3	Ckap4	Cytoskeleton-associated protein 4
TRINITY_DN9542_c0_g1_i1|m.28751	369	0	0	0	0	0	1	0	0	0	0	5	8	0	4	1	2	6	2	1	4	1	33	1.254	3.3969	Decreased	0	0.521669	*	*	I3KJY9	Psat1	Phosphoserine aminotransferase (EC 2.6.1.52)
TRINITY_DN15832_c0_g1_i1|m.20222	317	7	7	11	4	4	9	6	7	9	7	18	41	18	37	27	29	16	26	21	20	71	253	1.277	9.298	Decreased	0	0.494767	*	*	I3KLT7	Aimp1a	Aminoacyl tRNA synthetase complex-interacting multifunctional protein 1
TRINITY_DN29564_c0_g1_i3|m.43600	847	1	0	0	3	1	3	1	0	0	0	5	6	2	10	5	4	7	3	2	5	9	49	1.295	4.3765	Decreased	0	0.510611	*	*	I3KF30	Cars1	Uncharacterized protein
TRINITY_DN24976_c0_g1_i1|m.47261	1278	3	10	10	6	7	12	5	6	6	6	25	27	22	32	18	41	25	29	21	17	71	257	1.302	9.9768	Decreased	0	0.494256	*	*	G3NVR3	Iars1	Isoleucyl-tRNA synthetase
TRINITY_DN13757_c0_g1_i1|m.15228	226	2	10	0	0	4	17	1	1	1	5	15	20	8	23	13	20	10	19	17	14	41	159	1.331	7.9485	Decreased	0	0.496159	*	*	A0A147B0P7	Hspb11	Heat shock protein beta-11
TRINITY_DN27737_c2_g1_i2|m.42498	550	3	3	1	4	3	6	0	4	2	0	13	12	8	15	6	18	18	5	3	6	26	104	1.336	6.4795	Decreased	0	0.499907	*	*	I3JQ92	Phgdh	D-3-phosphoglycerate dehydrogenase (EC 1.1.1.95)
TRINITY_DN19102_c0_g1_i1|m.15888	680	7	11	13	5	8	9	3	4	7	7	29	37	25	34	30	37	23	30	18	17	74	280	1.339	10.6831	Decreased	0	0.493571	*	*	A0A0F8ALX2	Rars1	Arginine--tRNA ligase
TRINITY_DN22981_c0_g2_i1|m.2912	343	0	0	0	0	0	0	0	1	0	0	6	4	2	9	3	1	7	3	1	2	1	38	1.355	3.671	Decreased	0	0.517997	*	*	H2TH42	Rcn3	Reticulocalbin 3
TRINITY_DN28494_c0_g1_i1|m.37600	522	3	3	6	8	2	12	1	3	4	3	25	23	5	29	6	23	21	16	10	14	45	172	1.358	8.9579	Decreased	0	0.495011	*	*	A0A2I4AXM8	Shmt1	Serine hydroxymethyltransferase (EC 2.1.2.1)
TRINITY_DN19149_c0_g1_i1|m.15862	498	1	3	1	0	2	1	0	0	0	0	3	5	1	10	4	9	4	7	4	4	8	51	1.368	4.3098	Decreased	0	0.511316	*	*	H2MP85	Farsa	Phenylalanyl-tRNA synthetase subunit alpha
TRINITY_DN19347_c6_g1_i1|m.12556	559	1	6	2	5	0	5	2	5	1	3	12	16	8	15	11	22	10	15	11	9	30	129	1.418	7.0573	Decreased	0	0.498412	*	*	A0A146YVB8	Nars1	Asparagine--tRNA ligase
TRINITY_DN17356_c0_g1_i1|m.3670	676	4	5	5	1	1	10	1	4	4	7	25	24	14	18	6	15	35	14	16	8	42	175	1.429	7.2746	Decreased	0	0.497721	*	*	A0A1A7YNM2	Tgfbi	Transforming growth factor-betainduced protein
TRINITY_DN19520_c4_g2_i1|m.1361	643	1	4	3	1	1	1	2	0	1	1	4	6	4	12	7	13	4	10	6	1	15	67	1.431	5.2304	Decreased	0	0.504523	*	*	A0A087XMX2	Setd3	Histone-lysine N-methyltransferase (EC 2.1.1.43)
TRINITY_DN18358_c0_g1_i1|m.27354	181	1	3	3	1	2	3	4	3	1	0	25	13	0	1	2	0	46	1	1	1	21	90	1.457	6.5443	Decreased	0	0.4997	*	*	A0A146V425	Tnni2	Troponin I
TRINITY_DN11148_c0_g1_i1|m.24799	631	0	4	5	1	0	2	1	2	1	3	7	14	5	11	4	20	7	11	8	3	19	90	1.467	6.3302	Decreased	0	0.500401	*	*	G3NT96	Mars1	Methionyl-tRNA synthetase
TRINITY_DN25489_c1_g3_i1|m.31115	675	0	3	5	2	0	3	3	2	2	4	11	20	7	12	4	23	14	13	11	7	24	122	1.568	7.1855	Decreased	0	0.498017	*	*	I3JC10	Mars1	Methionyl-tRNA synthetase
TRINITY_DN29132_c0_g1_i1|m.8651	185	1	1	1	1	1	3	1	0	1	1	8	7	5	3	7	6	4	7	5	6	11	58	1.624	4.9995	Decreased	0	0.505757	*	*	E6ZID9	Eef1e1	Eukaryotic translation elongation factor 1 epsilon-1
TRINITY_DN19022_c0_g1_i1|m.18694	269	1	3	4	1	1	5	0	2	4	4	13	19	8	17	14	17	15	17	10	9	25	139	1.677	7.9089	Decreased	0	0.496219	*	*	G3Q7G0	Myoz2a	Myozenin 2a
TRINITY_DN27103_c0_g1_i1|m.12346	422	5	5	4	2	4	3	4	4	4	4	21	36	14	31	14	30	25	13	11	18	39	213	1.723	10.5975	Decreased	0	0.493681	*	*	G3N497	Asns	Asparagine synthetase
TRINITY_DN16104_c0_g1_i1|m.3365	134	0	0	0	0	0	0	0	0	0	0	3	8	1	16	2	9	7	4	2	5	0	57	1.791	5.0969	Decreased	0	0.505224	*	*	A0A0F8AMT8	Asns	Asparagine synthetase [glutamine-hydrolyzing]
TRINITY_DN22919_c0_g1_i1|m.2901	479	15	9	4	34	6	4	4	4	4	4	89	153	15	43	22	84	120	12	6	6	88	550	1.844	16.1243	Decreased	0	0.491549	*	*	I3KBQ3	Igfn1.2	Immunoglobulin-like and fibronectin type III domain containing 1
TRINITY_DN18863_c0_g1_i1|m.16536	535	1	0	1	0	1	0	0	1	2	0	6	8	6	10	4	10	6	4	6	5	6	65	1.861	5.3622	Decreased	0	0.503878	*	*	H2MG03	Yars1	Tyrosine--tRNA ligase (EC 6.1.1.1) (Tyrosyl-tRNA synthetase)
TRINITY_DN31670_c4_g1_i1|m.17636	2493	1	1	3	1	1	2	0	4	2	1	7	8	10	20	12	10	12	15	10	7	16	111	1.919	7.7227	Decreased	0	0.496544	*	*	A0A146WV22	Myo18aa	Unconventional myosin-XVIIIa
TRINITY_DN18989_c0_g1_i1|m.23200	651	1	0	1	0	0	1	0	0	0	0	7	4	8	10	8	11	6	6	4	4	3	68	1.955	5.6582	Decreased	0	0.502669	*	*	I3JUM7	Ivns1abpa	Influenza virus NS1A binding protein a
TRINITY_DN6793_c0_g1_i1|m.20832	777	2	6	9	2	5	4	6	4	5	3	29	38	32	47	26	46	36	29	20	21	46	324	1.956	11.5795	Decreased	0	0.49285	*	*	I3KKX6	Qars1	Glutaminyl-tRNA synthetase
TRINITY_DN19424_c0_g1_i1|m.25724	653	0	1	0	1	0	0	0	0	0	0	8	15	8	12	7	14	9	4	9	2	2	88	2.243	6.3907	Decreased	0	0.500201	*	*	A0A0F8BRK7	Smtnl	Smoothelin-like protein 2
TRINITY_DN29513_c0_g1_i1|m.43350	719	8	10	2	44	1	0	0	0	0	1	132	191	22	57	22	118	152	9	3	1	66	707	2.352	16.4186	Decreased	0	0.491352	*	*	I3KBQ3	Igfn1.2	Immunoglobulin-like and fibronectin type III domain containing 1
TRINITY_DN14032_c0_g1_i1|m.17381	694	0	6	3	0	0	5	1	0	0	1	25	27	12	28	8	33	12	25	28	29	16	227	2.406	11.2367	Decreased	0	0.49303	*	*	A0A0S7I3W4	Klhl43	Kelch-like protein 31
