# Supplementary material for: Mechanisms underlying thermally induced growth plasticity in juvenile Pacific halibut
Source: J Exp Biol. 2025 Oct 6;228(19):jeb251013. doi: 10.1242/jeb.251013 (PMC12539203; doi:10.1242/jeb.251013)
Supplement: Table S8. — List of differentially abundant proteins (DAPs) in white skeletal muscle in response to growth stimulation (9°C vs 2°C→9°C). [file jexbio-228-251013-TableS8.xlsx]

## Sheet: Growth stimulation
Protein	Len	S0	S0	S0	S0	S0	S0	S0	S0	S0	S0	S1	S1	S1	S1	S1	S1	S1	S1	S1	S1	9°C Group	2°C->9°C Group	LogFoldChange	Zstatistic	Abundance	FDRup	FDRdown	LFC	Z	Uniprot	Protein symbol	Uniprot description
TRINITY_DN18362_c0_g2_i1|m.27545	668	7	2	0	0	0	2	21	2	2	5	1	1	2	0	0	1	3	1	4	0	41	13	-1.028	-3.5638	Decreased	0.481411	0	*	*	I3IW88	Coq8aa	Coenzyme Q8A
TRINITY_DN23835_c0_g1_i1|m.24459	110	0	15	24	0	19	0	0	1	1	1	15	0	1	0	0	1	1	0	1	0	61	19	-1.002	-4.1737	Decreased	0.480768	0	*	*	A0A146NPL9	Si:dkeyp-82a1.6	Torsin-1A-interacting protein 1
TRINITY_DN18308_c0_g1_i1|m.27474	427	5	6	5	3	7	0	17	5	3	8	3	1	3	1	3	0	1	3	9	1	59	25	-0.851	-3.5567	Decreased	0.481424	0	*	*	G3PFB1	Plin3	Perilipin
TRINITY_DN31275_c0_g1_i1|m.55620	458	9	0	0	4	1	7	22	2	2	8	3	4	1	2	0	1	3	2	0	7	55	23	-0.845	-3.4193	Decreased	0.481667	0	*	*	I3JR11	Krt97	Keratin 97
TRINITY_DN17458_c0_g2_i1|m.21212	105	3	1	1	11	2	1	1	1	0	4	3	0	0	0	1	0	0	0	0	2	25	6	-0.738	-2.0731	Decreased	0.486201	0	*	*	B9EP02	Ptmaa	Prothymosin alpha (prothymosin alpha-A-like isoform X2)
TRINITY_DN30668_c0_g2_i1|m.30373	414	5	4	3	3	0	10	6	2	2	1	1	2	1	1	2	2	1	3	0	4	36	17	-0.696	-2.4286	Decreased	0.483959	0	*	*	A0A1A8PSZ2	Col4a1	Collagen
TRINITY_DN6606_c0_g1_i1|m.9312	156	2	1	0	2	0	1	10	2	0	8	4	0	0	3	1	0	0	0	0	1	26	9	-0.693	-2.3054	Decreased	0.484632	0	*	*	A0A1A8IUP8	Pfn2l	Profilin
TRINITY_DN25628_c4_g1_i1|m.14206	188	0	4	15	0	22	0	0	0	0	0	16	1	2	1	0	0	0	0	0	0	41	20	-0.619	-2.5283	Decreased	0.483462	0	*	*	Q4T3H0	Bahcc1	BAH and coiled-coil domain-containing protein 1-like
TRINITY_DN18843_c0_g1_i1|m.16403	629	8	4	0	4	0	4	17	1	5	1	1	2	2	4	3	0	3	2	7	2	44	26	-0.546	-2.1758	Decreased	0.485444	0	*	*	A0A1A7WFR1	Crata	Carnitine O-acetyltransferase
TRINITY_DN19328_c0_g1_i1|m.12153	358	6	6	2	6	7	9	11	3	6	3	5	3	3	2	8	3	2	2	3	4	59	35	-0.534	-2.4669	Decreased	0.483763	0	*	*	A0A0S7GA78	Cd34	Hematopoietic progenitor cell antigen CD34-like
TRINITY_DN31439_c0_g1_i2|m.49823	4046	6	6	2	10	3	7	9	8	6	4	6	15	7	11	12	9	13	10	11	5	61	99	0.506	3.3186	Increased	0	0.510511	*	*	I3JBA9	Dync1h1	Dynein
TRINITY_DN3694_c0_g2_i1|m.8753	423	4	7	5	4	2	7	4	4	4	3	6	8	7	4	9	8	9	5	10	6	44	72	0.506	2.8008	Increased	0	0.527622	*	*	M3ZTG1	Rtca	RNA 3'-terminal phosphate cyclase
TRINITY_DN30955_c0_g1_i3|m.26637	934	2	5	5	4	1	5	6	0	1	3	6	6	5	6	8	4	8	6	3	3	32	55	0.508	2.3092	Increased	0	0.554436	*	*	I3J855	Hnrnpul1	Heterogeneous nuclear ribonucleoprotein U like 1
TRINITY_DN19570_c2_g6_i2|m.2541	529	3	5	3	6	5	7	1	6	3	2	7	8	6	6	7	7	10	6	5	5	41	67	0.512	2.629	Increased	0	0.535421	*	*	A0A0F8BWW2	Tmem161a	Transmembrane protein 161A (Fragment)
TRINITY_DN17292_c0_g1_i1|m.3818	331	5	4	0	4	1	2	5	5	3	3	2	5	10	2	7	5	5	9	5	5	32	55	0.513	2.4087	Increased	0	0.547823	*	*	I3K429	Ptpa	Serine/threonine-protein phosphatase 2A activator (EC 5.2.1.8) (Phosphotyrosyl phosphatase activator)
TRINITY_DN15117_c0_g1_i1|m.8875	316	4	5	2	11	1	11	10	2	3	4	4	10	7	8	8	12	11	9	7	12	53	88	0.514	2.9942	Increased	0	0.520297	*	*	A0A2I4AYL2	Ppa2	inorganic pyrophosphatase-like
TRINITY_DN16515_c0_g1_i1|m.8277	357	5	4	1	5	1	5	6	5	5	6	4	8	6	8	9	6	7	6	8	8	43	70	0.516	2.7044	Increased	0	0.531824	*	*	A0A0F8ADG2	Pon1	Serum paraoxonase/arylesterase 2
TRINITY_DN18767_c0_g1_i1|m.145	145	2	4	3	8	4	3	5	6	6	6	4	10	9	8	11	6	7	9	9	7	47	80	0.519	2.7694	Increased	0	0.528946	*	*	H2LAW8	Eif1axa	Eukaryotic translation initiation factor 1A X-linked b
TRINITY_DN28996_c0_g2_i3|m.34695	621	1	2	2	5	2	2	4	4	5	6	4	6	3	4	2	5	14	3	9	5	33	55	0.521	2.3164	Increased	0	0.553937	*	*	I3KHE1	Xpnpep1	X-prolyl aminopeptidase (aminopeptidase P) 1
TRINITY_DN19120_c0_g1_i1|m.16076	221	12	3	0	6	0	4	20	3	0	9	4	20	20	4	3	1	8	7	15	19	57	101	0.522	3.1482	Increased	0	0.515296	*	*	A8VRH1	Gstr	Glutathione S-transferase
TRINITY_DN28863_c0_g1_i4|m.41693	622	4	0	2	1	1	2	2	4	1	6	2	3	5	2	4	3	3	5	6	7	23	40	0.523	2.0178	Increased	0	0.576928	*	*	G3P1A8	Ewsr1b	EWS RNA-binding protein 1b
TRINITY_DN25484_c0_g1_i1|m.30807	601	17	10	10	7	6	14	24	10	10	6	11	25	18	10	30	16	26	23	17	17	114	193	0.526	4.3155	Increased	0	0.495626	*	*	E6ZFW2	Rpn1	Dolichyl-diphosphooligosaccharide--protein glycosyltransferase subunit 1 (EC 2.4.99.18)
TRINITY_DN30485_c0_g1_i1|m.71668	716	5	1	0	6	1	4	3	5	5	4	0	7	6	10	4	8	8	6	4	6	34	59	0.531	2.4662	Increased	0	0.544291	*	*	A0A1A8KX12	Tpp2	Tripeptidyl peptidase II
TRINITY_DN29482_c0_g2_i3|m.3360	564	4	6	3	9	1	9	7	2	3	2	10	9	10	6	9	7	9	8	5	5	46	78	0.532	2.862	Increased	0	0.525159	*	*	A0A1A7W8C4	Hnrnpl	Heterogeneous nuclear ribonucleoprotein L (Fragment)
TRINITY_DN31037_c1_g1_i1|m.65812	373	7	12	11	19	13	15	11	11	13	11	19	20	27	18	20	21	24	24	21	13	123	207	0.532	4.6379	Increased	0	0.492214	*	*	B5X3A9	Eif2s2	Eukaryotic translation initiation factor 2 subunit 2
TRINITY_DN17931_c0_g1_i1|m.5093	456	1	5	0	3	0	3	6	1	0	6	4	6	5	4	5	3	6	5	6	4	25	48	0.533	2.1902	Increased	0	0.563114	*	*	A0A088BPG5	Ctsc	Cathepsin C
TRINITY_DN19501_c0_g2_i8|m.1236	377	13	8	7	15	7	15	8	10	9	11	11	17	20	15	20	16	17	21	22	14	103	173	0.533	4.3226	Increased	0	0.495546	*	*	I3JEK7	Ttn	Titin
TRINITY_DN29298_c0_g1_i1|m.28352	312	0	0	0	5	2	5	3	3	0	2	2	3	4	3	6	3	6	4	6	3	20	40	0.535	2.0793	Increased	0	0.571844	*	*	I3J212	Srm	Exosome component 10
TRINITY_DN19274_c0_g1_i1|m.3147	615	13	8	7	18	5	21	11	14	7	9	12	22	23	14	23	21	17	20	22	21	113	195	0.54	4.6367	Increased	0	0.492225	*	*	G3NGG9	Klhl40b	Kelch-like family member 40b
TRINITY_DN19491_c0_g1_i2|m.26377	1022	5	11	6	4	3	7	6	10	7	8	4	14	14	11	15	15	9	10	10	14	67	116	0.54	3.5524	Increased	0	0.505398	*	*	A0A146VMN7	Larp1b	La-related protein 1B
TRINITY_DN17463_c0_g2_i1|m.21057	404	5	2	1	7	0	4	7	3	0	2	1	8	11	4	6	2	6	5	8	5	31	56	0.541	2.4742	Increased	0	0.543817	*	*	Q45TX4	Serpinf1	Pigment epithelium-derived factor
TRINITY_DN16038_c0_g1_i1|m.18078	321	3	3	6	2	2	2	5	4	0	4	9	3	2	6	5	3	4	5	10	8	31	55	0.549	2.4217	Increased	0	0.547006	*	*	A0A0F8AD61	Anxa4	Annexin
TRINITY_DN19323_c0_g1_i1|m.11939	473	12	6	6	10	8	7	10	8	6	4	8	14	13	8	16	17	14	17	18	8	77	133	0.551	4.1298	Increased	0	0.497698	*	*	I3KK98	Smyd2a	SET and MYND domain containing 2a
TRINITY_DN25489_c1_g3_i1|m.31115	675	11	15	7	12	4	23	14	13	11	7	13	23	21	15	26	23	20	26	19	19	117	205	0.556	5.0331	Increased	0	0.489306	*	*	I3JC10	Mars1	Methionyl-tRNA synthetase
TRINITY_DN27087_c1_g1_i1|m.50315	457	21	20	10	25	10	18	14	29	20	15	18	27	36	33	31	38	41	34	32	32	182	322	0.558	5.9205	Increased	0	0.484097	*	*	A0A1S3NGF2	Mat1a	S-adenosylmethionine synthase (EC 2.5.1.6)
TRINITY_DN31708_c2_g4_i1|m.11100	783	5	15	7	18	8	13	5	12	9	6	5	19	19	13	21	20	20	23	17	14	98	171	0.558	4.4262	Increased	0	0.494379	*	*	A0A1A8JXS1	Car15	N(Alpha)-acetyltransferase 15
TRINITY_DN17218_c0_g1_i1|m.4011	170	2	5	3	6	4	5	0	2	1	1	3	9	4	5	4	5	5	5	4	8	29	52	0.56	2.4138	Increased	0	0.547501	*	*	A0A1A8PGE0	Krt15	N(Alpha)-acetyltransferase 50
TRINITY_DN31670_c4_g1_i4|m.17660	2131	4	3	1	3	5	5	6	6	3	0	5	7	5	5	8	6	7	6	7	8	36	64	0.561	2.8563	Increased	0	0.525382	*	*	A0A0F8BQ21	Myo18aa	Unconventional myosin-XVIIIa
TRINITY_DN18907_c0_g1_i1|m.23552	357	2	2	1	6	0	8	2	4	4	2	4	5	8	5	5	8	6	6	4	5	31	56	0.564	2.589	Increased	0	0.537454	*	*	M4ABS1	Otc	Ornithine carbamoyltransferase
TRINITY_DN13866_c0_g1_i1|m.7280	444	6	3	3	4	7	8	4	8	4	6	7	10	11	12	10	8	9	13	9	5	53	94	0.567	3.243	Increased	0	0.512533	*	*	G3Q1D7	Etf1a	Eukaryotic translation termination factor 1a
TRINITY_DN4201_c0_g1_i1|m.24962	304	2	5	3	5	7	3	6	3	1	3	7	8	6	7	4	10	7	9	3	5	38	66	0.57	2.8561	Increased	0	0.52539	*	*	E6ZHM9	Bccip	Protein BCCIP homolog
TRINITY_DN24651_c0_g2_i1|m.53969	656	6	9	7	15	5	12	7	9	4	4	6	19	16	11	15	14	17	14	15	11	78	138	0.571	3.9579	Increased	0	0.499629	*	*	M3ZE42	Prmt5	Protein arginine N-methyltransferase 5 (EC 2.1.1.-)
TRINITY_DN30778_c7_g1_i1|m.5422	963	4	3	3	6	2	6	5	5	5	4	5	9	9	7	6	6	9	11	5	8	43	75	0.571	3.1324	Increased	0	0.51578	*	*	A0A0F8AKQ6	Kif23	Kinesin-like protein
TRINITY_DN17500_c0_g1_i1|m.11505	538	3	2	1	4	1	5	1	2	2	1	5	4	1	3	1	4	5	5	4	7	22	39	0.573	2.1732	Increased	0	0.564415	*	*	G3PKG1	Prmt5	BCL2 like 13
TRINITY_DN28494_c0_g1_i1|m.37600	522	25	17	5	29	6	23	21	16	10	14	13	26	32	29	35	30	30	38	27	33	166	293	0.573	6.0724	Increased	0	0.483663	*	*	A0A2I4AXM8	Shmt1	Serine hydroxymethyltransferase (EC 2.1.2.1)
TRINITY_DN16104_c0_g1_i1|m.3365	134	3	4	1	16	2	9	7	4	2	5	3	8	11	8	12	13	11	12	9	7	53	94	0.574	3.2428	Increased	0	0.512538	*	*	A0A0F8AMT8	Asns	Asparagine synthetase [glutamine-hydrolyzing]
TRINITY_DN17621_c0_g1_i1|m.23973	1040	18	27	15	30	16	31	22	21	17	16	21	40	38	33	47	41	48	39	43	29	213	379	0.575	7.1104	Increased	0	0.482755	*	*	G3PSV2	Ipo7	Importin 7
TRINITY_DN19295_c0_g1_i1|m.3043	230	4	7	3	8	3	8	6	6	7	4	7	15	11	8	8	12	8	9	14	7	56	99	0.578	3.4054	Increased	0	0.508407	*	*	A0A0F8CHR2	Hspb8	Heat shock protein beta-8
TRINITY_DN19127_c0_g1_i1|m.15791	1185	14	13	10	13	9	8	11	9	9	14	14	21	23	15	27	17	22	17	21	22	110	199	0.584	4.8373	Increased	0	0.490629	*	*	I3JP79	Lars1	Leucyl-tRNA synthetase b
TRINITY_DN19093_c0_g2_i1|m.19140	869	9	14	9	23	14	16	8	14	11	5	10	25	25	17	24	29	25	30	23	16	123	224	0.591	5.347	Increased	0	0.487262	*	*	I3K086	Naa15a	N(alpha)-acetyltransferase 15
TRINITY_DN584_c0_g2_i1|m.22231	522	4	5	4	3	5	4	4	1	3	3	1	8	9	2	11	10	10	3	8	4	36	66	0.595	3.0766	Increased	0	0.517541	*	*	G3Q6K3	Hspa14	Heat shock protein 14
TRINITY_DN19424_c0_g1_i1|m.25724	653	8	11	8	12	7	14	9	4	9	2	17	14	14	10	14	16	21	20	14	11	84	151	0.597	4.3707	Increased	0	0.495002	*	*	A0A0F8BRK7	Smtnl	Smoothelin-like protein 2
TRINITY_DN30220_c0_g1_i1|m.74781	2374	14	11	7	18	6	14	24	15	5	16	19	27	34	28	27	14	21	25	28	13	130	236	0.597	5.6327	Increased	0	0.485482	*	*	I3J5Q8	Fn1b	Fibronectin 1b
TRINITY_DN30666_c1_g1_i1|m.29831	362	2	3	5	2	6	3	2	6	5	4	6	6	8	6	7	8	8	5	6	9	38	69	0.598	2.7831	Increased	0	0.528363	*	*	G3PK32	Gcn1	GCN1 eIF2 alpha kinase activator homolog
TRINITY_DN18826_c0_g1_i1|m.16417	588	10	6	5	14	8	8	12	5	7	7	5	10	21	16	14	13	19	20	15	17	82	150	0.599	4.4134	Increased	0	0.494522	*	*	I3KUS0	Gspt1	DNA meiotic recombinase 1
TRINITY_DN18925_c0_g1_i1|m.23446	247	7	4	3	7	4	5	14	7	9	6	6	10	11	15	12	15	16	15	12	8	66	120	0.602	4.0293	Increased	0	0.498813	*	*	A0A2I4BSR8	Eif-6	Eukaryotic translation initiation factor 6 (eIF-6)
TRINITY_DN19345_c1_g1_i1|m.12578	481	0	0	2	3	4	3	0	3	2	2	4	6	5	4	2	2	8	6	1	2	19	40	0.603	2.2575	Increased	0	0.55811	*	*	A0A0S7K8D8	Eif4g1	Eukaryotic translation initiation factor 4 gamma 1
TRINITY_DN29886_c1_g1_i1|m.25907	489	4	10	0	8	4	11	5	4	5	4	4	15	10	8	12	14	15	11	9	6	55	104	0.607	3.7017	Increased	0	0.502953	*	*	I3IWU4	Nmt1a	Glycylpeptide N-tetradecanoyltransferase (EC 2.3.1.97)
TRINITY_DN10358_c0_g1_i1|m.18157	367	2	1	3	4	3	2	0	3	0	0	1	5	5	2	4	6	4	3	4	4	18	38	0.609	2.2737	Increased	0	0.556942	*	*	G3PYR7	Drg1	Developmentally regulated GTP binding protein 1
TRINITY_DN29513_c0_g1_i1|m.43350	719	132	114	22	57	22	118	152	9	3	1	34	119	135	79	155	74	125	150	176	115	630	1162	0.609	13.2482	Increased	0	0.480583	*	*	I3KBQ3	Igfn1.2	Immunoglobulin-like and fibronectin type III domain containing 1
TRINITY_DN22359_c0_g1_i1|m.36329	1007	2	4	4	4	2	4	6	4	2	4	4	7	8	6	9	4	10	9	6	5	36	68	0.624	2.8831	Increased	0	0.524342	*	*	G3N7I3	Cse1l	CSE1 chromosome segregation 1-like (yeast)
TRINITY_DN14160_c0_g1_i1|m.4472	280	1	3	2	3	1	5	2	1	1	1	6	4	3	4	4	2	3	6	4	2	20	38	0.625	2.2491	Increased	0	0.558722	*	*	A0A0F8AMP9	Psmg1	Proteasome assembly chaperone 1
TRINITY_DN10111_c0_g1_i1|m.17090	265	1	0	1	4	0	1	4	4	3	1	2	5	4	5	3	4	3	9	3	1	19	39	0.629	2.3822	Increased	0	0.549523	*	*	A0A1A7Y7E9	Prdx4	Peroxiredoxin 4
TRINITY_DN19204_c0_g1_i1|m.2985	495	17	11	9	22	8	13	9	12	6	8	12	24	23	15	23	19	25	31	23	23	115	218	0.629	5.1361	Increased	0	0.488626	*	*	A0A0F8B866	G3bp2	Ras GTPase-activating protein-binding protein 1
TRINITY_DN19262_c4_g1_i1|m.2910	518	10	5	3	10	5	9	4	8	6	5	5	17	13	9	14	11	15	12	16	9	65	121	0.63	3.9461	Increased	0	0.499766	*	*	A0A0F8CRD4	Dkc1	H/ACA ribonucleoprotein complex subunit 4
TRINITY_DN19503_c2_g1_i2|m.1248	515	7	14	12	17	6	23	10	8	6	7	14	17	27	20	20	15	32	20	32	10	110	207	0.639	5.7179	Increased	0	0.485002	*	*	A0A146R1U2	Impdh	Inosine-5'-monophosphate dehydrogenase (IMP dehydrogenase) (IMPD) (IMPDH) (EC 1.1.1.205)
TRINITY_DN27737_c2_g1_i2|m.42498	550	13	9	8	15	6	18	18	5	3	6	18	13	26	12	24	16	20	21	25	19	101	194	0.644	4.9982	Increased	0	0.489537	*	*	I3JQ92	Phgdh	D-3-phosphoglycerate dehydrogenase (EC 1.1.1.95)
TRINITY_DN29453_c1_g1_i1|m.3292	449	1	0	1	2	1	1	1	2	4	3	1	3	6	6	1	2	7	3	1	3	16	33	0.652	2.1932	Increased	0	0.562886	*	*	I3KJ37	Osbpl2a	Oxysterol-binding protein
TRINITY_DN19416_c0_g1_i1|m.26107	866	1	11	7	10	5	13	4	5	5	3	15	19	12	12	10	11	16	12	7	8	64	122	0.653	4.2061	Increased	0	0.496854	*	*	I3IZT0	Usp13	Ubiquitinyl hydrolase 1 (EC 3.4.19.12)
TRINITY_DN28268_c2_g1_i1|m.439	432	3	0	0	1	0	6	4	2	3	4	29	1	2	6	3	2	2	1	0	2	23	48	0.654	2.7185	Increased	0	0.531183	*	*	A0A0F8AIS5	Seca	Protein translocase subunit SecA
TRINITY_DN19575_c0_g1_i1|m.1396	1153	1	2	0	2	0	5	0	3	1	0	1	5	4	3	5	5	2	4	4	2	14	35	0.657	2.2074	Increased	0	0.561813	*	*	A0A0F8ATI4	Dusp27	Inactive dual specificity phosphatase 27
TRINITY_DN30064_c1_g1_i1|m.58054	511	4	1	1	2	2	1	2	1	0	2	0	3	4	4	5	4	4	4	1	2	16	31	0.657	2.2065	Increased	0	0.561881	*	*	A0A0F8AGA1	Arcn1b	Coatomer subunit delta
TRINITY_DN19503_c2_g1_i1|m.1244	539	7	14	11	17	6	22	10	8	6	7	14	16	26	21	21	15	32	21	31	11	108	208	0.661	5.5058	Increased	0	0.486257	*	*	Q4S7W7	Impdh	Inosine-5'-monophosphate dehydrogenase (IMP dehydrogenase) (IMPD) (IMPDH) (EC 1.1.1.205)
TRINITY_DN26920_c0_g1_i1|m.32323	875	4	5	6	8	7	4	6	4	3	4	12	8	9	9	13	11	8	10	9	9	51	98	0.663	3.7675	Increased	0	0.502018	*	*	A0A0F8D1Y1	Copg2	Coatomer subunit gamma
TRINITY_DN30836_c9_g1_i6|m.13609	772	2	1	0	6	1	7	2	5	1	2	1	7	7	4	8	6	5	6	6	4	27	54	0.663	2.8419	Increased	0	0.525952	*	*	I3IWV0	Prpf39	PRP39 pre-mRNA processing factor 39 homolog
TRINITY_DN31460_c7_g1_i1|m.48657	883	3	3	0	1	1	5	9	2	2	2	2	4	7	4	9	5	9	5	7	4	28	56	0.663	2.9896	Increased	0	0.520456	*	*	A0A0F8BWK7	Hnrnpul1	Heterogeneous nuclear ribonucleoprotein U-like protein 1
TRINITY_DN26743_c0_g1_i1|m.56953	577	3	2	3	7	2	3	8	0	3	3	3	5	11	7	4	6	9	9	8	5	34	67	0.665	3.1537	Increased	0	0.515129	*	*	A0A0F8BAU5	Gspt1l	Eukaryotic peptide chain release factor GTP-binding subunit ERF3B
TRINITY_DN31241_c1_g1_i1|m.55232	560	5	3	3	1	4	1	0	2	2	0	6	5	4	1	3	6	6	4	7	3	21	45	0.668	2.5918	Increased	0	0.537308	*	*	I3JHM1	Lrrc47	Leucine rich repeat containing 47
TRINITY_DN12139_c0_g1_i1|m.9778	349	0	1	1	8	1	1	5	9	1	5	3	4	9	5	8	9	10	10	5	2	32	65	0.67	3.0242	Increased	0	0.519271	*	*	G3P7K2	Hnrnpm	Heterogeneous nuclear ribonucleoprotein M
TRINITY_DN29739_c0_g1_i2|m.56244	969	0	2	2	0	1	0	1	5	1	0	3	2	1	3	7	1	6	3	4	1	12	31	0.671	2.3717	Increased	0	0.550209	*	*	A0A2I4BPY1	Ap3b2	AP complex subunit beta
TRINITY_DN31467_c0_g1_i4|m.48949	1329	0	0	0	1	4	2	2	1	0	3	2	2	0	1	6	3	4	5	3	6	13	32	0.674	2.1823	Increased	0	0.563717	*	*	A0A087X2S7	Sf3b1	Splicing factor 3b
TRINITY_DN19559_c0_g1_i4|m.989	586	5	2	3	1	2	1	8	2	6	9	14	0	3	14	7	9	4	11	4	8	39	74	0.679	3.2835	Increased	0	0.511428	*	*	G3PGZ8	LOC137787144	Ig-like domain-containing protein
TRINITY_DN19529_c0_g1_i1|m.1476	495	14	18	12	15	15	24	12	20	14	16	12	36	37	26	40	29	40	35	32	26	160	313	0.682	7.435	Increased	0	0.482444	*	*	A0A1A8I6E2	Map	Methionine aminopeptidase (EC 3.4.11.18) (Fragment)
TRINITY_DN14907_c0_g1_i1|m.22588	168	0	0	0	2	2	1	1	2	3	2	1	4	4	3	2	2	3	4	4	4	13	31	0.685	2.2172	Increased	0	0.561078	*	*	F6KMJ4	Ssr4	Translocon-associated protein subunit delta
TRINITY_DN15075_c0_g1_i1|m.74078	340	7	7	4	14	5	13	9	8	3	6	14	19	15	13	15	19	14	16	14	12	76	151	0.69	4.9632	Increased	0	0.48977	*	*	M3ZY98	Wdr77	Methylosome protein WDR77
TRINITY_DN21866_c1_g1_i1|m.53112	405	2	1	0	3	2	1	1	1	1	2	2	5	5	2	4	4	2	3	1	2	14	30	0.691	2.1551	Increased	0	0.565815	*	*	A0A0S7JJA5	Rrbp1a	Ribosome receptor lysine/proline rich domain-containing protein
TRINITY_DN18261_c0_g1_i2|m.22301	406	3	1	2	3	3	2	3	1	1	4	3	6	5	4	4	4	5	4	7	4	23	46	0.697	2.7302	Increased	0	0.530658	*	*	A0A2I4D233	Tardbp	TAR DNA-binding protein 43-like
TRINITY_DN23095_c0_g1_i1|m.31954	270	2	3	3	4	4	4	3	4	3	4	1	8	6	7	8	6	9	10	8	4	34	67	0.697	3.2611	Increased	0	0.512033	*	*	H3CVI5	Eif3jb	Eukaryotic translation initiation factor 3 subunit J (eIF3j) (Eukaryotic translation initiation factor 3 subunit 1) (eIF-3-alpha) (eIF3 p35)
TRINITY_DN9927_c0_g1_i1|m.24225	257	5	5	9	14	9	11	4	4	1	4	9	14	13	12	15	14	18	13	12	13	66	133	0.697	4.735	Increased	0	0.491392	*	*	A0A0F8AEV4	Psme3	Proteasome activator complex subunit 3
TRINITY_DN30248_c1_g1_i1|m.75261	661	1	1	1	2	3	2	1	0	0	0	2	4	5	4	2	1	3	5	0	1	11	27	0.698	2.1476	Increased	0	0.5664	*	*	A0A1A8ED52	Ddx18	ATP-dependent RNA helicase (EC 3.6.4.13)
TRINITY_DN28774_c0_g1_i1|m.52077	1845	7	6	3	10	4	9	4	8	6	3	8	18	8	11	15	14	13	18	8	5	60	118	0.7	4.3496	Increased	0	0.49524	*	*	I3JQE4	Ecpas	Ecm29 proteasome adaptor and scaffold
TRINITY_DN18981_c0_g1_i2|m.23515	298	1	4	2	6	1	7	3	2	2	2	6	6	8	9	3	8	4	8	4	5	30	61	0.704	3.3803	Increased	0	0.50899	*	*	A0A0S7K0H2	Ssr1	Signal sequence receptor, alpha
TRINITY_DN18655_c0_g1_i1|m.20636	348	4	2	1	7	5	6	3	1	2	5	4	6	6	8	5	4	12	8	12	8	36	73	0.711	3.6427	Increased	0	0.503858	*	*	A0A109QW83	Stoml2	Stomatin-like protein 2
TRINITY_DN3193_c0_g1_i1|m.87	347	1	2	1	2	1	1	1	2	0	1	2	2	2	1	2	5	5	2	3	2	12	26	0.716	2.1374	Increased	0	0.567199	*	*	A0A0F8CE13	Rbm4.3	RNA-binding protein 4B
TRINITY_DN22981_c0_g2_i1|m.2912	343	6	3	2	9	3	1	7	3	1	2	4	5	10	5	12	3	10	7	9	11	37	76	0.72	3.4632	Increased	0	0.507143	*	*	H2TH42	Rcn3	Reticulocalbin 3
TRINITY_DN29029_c0_g1_i1|m.19917	766	0	1	0	2	1	1	1	2	0	0	1	2	3	2	4	2	3	2	4	0	8	23	0.722	2.0495	Increased	0	0.574286	*	*	E6ZI69	Cul2	Cullin-2
TRINITY_DN6776_c0_g1_i1|m.20820	131	2	0	0	1	0	0	3	0	0	3	3	4	3	5	2	2	4	3	3	2	9	31	0.729	2.2353	Increased	0	0.559734	*	*	A0A0S7M335	Nft2	Nuclear transport factor 2-like
TRINITY_DN21274_c1_g1_i1|m.45038	754	3	6	3	6	8	9	9	3	2	2	12	10	8	6	17	10	11	11	13	7	51	105	0.736	4.3699	Increased	0	0.495011	*	*	I3IVL5	Ddx1	DEAD (Asp-Glu-Ala-Asp) box helicase 1
TRINITY_DN17803_c0_g1_i1|m.24542	440	1	1	2	3	3	1	1	1	0	2	5	3	6	2	2	4	5	2	2	2	15	33	0.739	2.3396	Increased	0	0.55235	*	*	I3KHS8	LOC100693811	Zinc finger protein 429
TRINITY_DN18828_c0_g1_i1|m.16285	397	21	25	10	28	12	30	12	24	19	13	23	52	49	40	35	42	43	50	38	32	194	404	0.74	8.2729	Increased	0	0.481626	*	*	I3K6L3	Mat2ab	S-adenosylmethionine synthase (EC 2.5.1.6)
TRINITY_DN31667_c4_g1_i1|m.19299	875	0	2	4	1	6	2	0	2	0	2	5	4	5	2	5	5	7	5	4	3	19	45	0.74	2.9199	Increased	0	0.522957	*	*	A0A289ZMI9	Usp10	Ubiquitin specific protease 10
TRINITY_DN5178_c0_g1_i1|m.15366	113	3	0	0	2	0	2	2	1	0	0	0	2	4	2	4	5	2	3	5	3	10	30	0.745	2.3998	Increased	0	0.548389	*	*	D3YYV8	Rpl5	60S ribosomal protein L5 (Fragment)
TRINITY_DN23763_c0_g1_i1|m.75661	363	1	3	0	3	0	3	2	1	1	0	0	3	2	5	3	4	7	5	4	0	14	33	0.747	2.4862	Increased	0	0.543113	*	*	I3J1C9	Dhps	Deoxyhypusine synthase
TRINITY_DN31437_c1_g5_i1|m.48441	321	3	0	0	2	0	0	0	2	1	0	2	2	3	0	3	4	5	6	1	0	8	26	0.747	2.2552	Increased	0	0.558277	*	*	A0A147A7A3	Sfxn4	Sideroflexin
TRINITY_DN31771_c3_g1_i5|m.9736	999	7	7	7	6	2	11	8	6	13	4	12	21	10	14	18	13	23	14	15	9	71	149	0.75	5.578	Increased	0	0.48581	*	*	I3JS13	Kpnb1	Karyopherin (importin) beta 1
TRINITY_DN11148_c0_g1_i1|m.24799	631	7	11	5	11	4	20	7	11	8	3	11	23	21	9	22	24	15	24	18	16	87	183	0.753	5.6004	Increased	0	0.485674	*	*	G3NT96	Mars1	Methionyl-tRNA synthetase
TRINITY_DN10666_c0_g1_i1|m.47513	680	0	0	0	0	0	3	0	0	0	0	2	6	1	1	2	2	5	4	0	0	3	23	0.754	2.0723	Increased	0	0.572414	*	*	I3KS31	Usp4	Ubiquitin specific peptidase 4 (proto-oncogene)
TRINITY_DN17136_c0_g1_i1|m.23041	424	22	20	9	18	13	31	18	20	13	9	20	40	35	45	44	38	43	38	37	28	173	368	0.754	7.9975	Increased	0	0.481915	*	*	I3IUG6	Gatm	Glycine amidinotransferase (L-arginine:glycine amidinotransferase)
TRINITY_DN27787_c0_g1_i4|m.42447	182	3	1	3	4	2	3	4	0	1	2	4	5	7	5	5	7	5	7	3	3	23	51	0.761	2.9608	Increased	0	0.521471	*	*	A0A0S7GPV5	Ncl	Nucleolin-like
TRINITY_DN29262_c2_g1_i1|m.28383	506	3	3	3	8	3	5	3	2	2	0	8	4	4	4	10	7	13	7	7	6	32	70	0.762	3.3421	Increased	0	0.509917	*	*	A0A0F8B4C9	Mybbp1a	Myb-binding protein 1A-like protein
TRINITY_DN18723_c0_g1_i2|m.419	693	3	7	8	10	11	8	3	4	0	2	6	17	15	12	11	17	15	15	8	7	56	123	0.766	4.7609	Increased	0	0.49119	*	*	A0A146XBF6	Ncl	Nucleolin
TRINITY_DN31016_c2_g1_i1|m.66703	916	10	10	6	11	9	9	12	4	5	9	7	16	23	13	28	13	18	15	26	21	85	180	0.775	5.8663	Increased	0	0.484303	*	*	W8SKC6	Postnb	Periostin
TRINITY_DN31121_c0_g1_i1|m.59752	674	0	0	1	1	0	1	0	0	0	0	0	1	2	1	2	2	5	2	5	1	3	21	0.785	2.0298	Increased	0	0.575922	*	*	I3K4H9	Pum3	Pumilio RNA-binding family member 3
TRINITY_DN18862_c0_g1_i1|m.16553	420	1	2	1	2	1	2	0	1	0	0	1	2	1	3	4	1	4	5	4	3	10	28	0.787	2.355	Increased	0	0.551314	*	*	A0A2I4CK49	Si:dkey-12j5.1	probable assembly chaperone of rpl4
TRINITY_DN29622_c0_g1_i1|m.72311	768	3	2	3	4	5	4	1	1	2	0	6	8	7	6	2	11	8	4	2	1	25	55	0.788	3.2954	Increased	0	0.511113	*	*	A0A1S3N2X9	Nop2	probable 28S rRNA (Cytosine-C(5))-methyltransferase
TRINITY_DN16814_c0_g1_i1|m.9494	148	2	0	0	1	0	1	1	1	0	1	4	3	0	0	1	0	5	3	3	1	7	20	0.793	2.1202	Increased	0	0.568559	*	*	H2MEV8	Magoh	Protein mago nashi homolog
TRINITY_DN19098_c0_g2_i1|m.18761	208	2	1	2	1	1	0	2	2	1	1	1	2	3	3	4	2	4	4	5	3	13	31	0.797	2.408	Increased	0	0.547867	*	*	A0A087XWA9	Tmed2	Transmembrane p24 trafficking protein 2
TRINITY_DN29564_c0_g1_i3|m.43600	847	5	3	2	10	5	4	7	3	2	5	7	11	10	3	11	10	15	12	10	13	46	102	0.801	4.3774	Increased	0	0.494926	*	*	I3KF30	Cars1	Cysteine--tRNA ligase, cytoplasmic
TRINITY_DN30423_c0_g1_i3|m.71085	483	0	0	1	0	0	1	1	0	0	0	2	1	2	3	2	2	2	2	3	2	3	21	0.801	2.0114	Increased	0	0.577467	*	*	A0A2I4AY66	Septin3l	neuronal-specific septin-3 isoform X1
TRINITY_DN29709_c0_g1_i1|m.56107	561	0	0	0	2	1	0	0	0	0	0	1	3	4	3	2	2	2	2	4	1	3	24	0.803	2.0965	Increased	0	0.570453	*	*	I3KT91	Gnl3	Guanine nucleotide binding protein-like 3 (nucleolar)
TRINITY_DN19538_c1_g1_i1|m.2576	529	5	2	1	2	0	3	2	1	0	1	2	6	4	3	3	5	5	6	3	4	17	41	0.806	2.7786	Increased	0	0.528554	*	*	I3J5Y7	Clgn	Calmegin
TRINITY_DN19404_c0_g2_i1|m.25609	455	2	1	1	5	0	4	2	1	1	1	1	5	3	4	5	7	6	4	3	4	18	42	0.809	3.0449	Increased	0	0.518578	*	*	A0A1A8G1Q2	Ifrd2	Interferon-related developmental regulator 2
TRINITY_DN17301_c0_g1_i1|m.3579	617	1	1	1	5	0	6	4	4	2	0	2	10	8	7	7	9	5	3	4	4	24	59	0.819	3.2611	Increased	0	0.512033	*	*	A0A0F8AR28	Dnajc2	DnaJ homolog subfamily C member 2
TRINITY_DN29625_c1_g1_i1|m.72301	612	0	1	1	1	1	0	1	0	0	0	3	1	2	0	4	0	3	3	3	0	5	19	0.821	2.0376	Increased	0	0.575272	*	*	G3P3L5	Eftud2	Elongation factor Tu GTP binding domain containing 2
TRINITY_DN15739_c0_g1_i1|m.11560	359	2	2	1	2	2	1	3	2	0	2	1	3	8	4	6	7	3	4	2	5	17	43	0.824	3.0643	Increased	0	0.51794	*	*	I3KL32	Larp1	La ribonucleoprotein domain family
TRINITY_DN18702_c0_g2_i1|m.432	470	2	1	0	0	0	2	5	3	2	0	0	6	6	3	8	5	4	6	2	1	15	41	0.829	2.8781	Increased	0	0.524534	*	*	I3K2J2	Dnpep	Aspartyl aminopeptidase
TRINITY_DN30829_c2_g2_i1|m.13104	462	0	0	1	0	0	1	0	1	0	1	0	2	4	1	4	2	3	2	2	2	4	22	0.841	2.207	Increased	0	0.561843	*	*	I3KVT3	Mss51	Putative protein MSS51 homolog, mitochondrial
TRINITY_DN29076_c0_g1_i2|m.20336	1223	2	3	1	2	2	0	3	1	1	0	0	2	6	2	5	4	6	6	4	3	15	38	0.844	2.9492	Increased	0	0.521887	*	*	A0A0F8AJN2	Copa	Coatomer subunit alpha
TRINITY_DN27700_c1_g1_i1|m.42696	748	9	5	5	16	3	16	10	12	8	5	11	26	21	21	20	26	21	21	21	15	89	203	0.849	6.8583	Increased	0	0.482915	*	*	E6ZID3	Ipo4	Importin-4
TRINITY_DN19225_c1_g1_i2|m.2769	728	2	1	1	1	1	1	0	1	1	0	0	3	1	1	4	3	1	6	4	1	9	24	0.851	2.3607	Increased	0	0.550935	*	*	A0A2I4B479	Eef2k	Eukaryotic elongation factor 2 kinase (EC 2.7.11.20)
TRINITY_DN16815_c0_g1_i1|m.9388	461	0	3	1	4	1	7	1	2	1	0	4	6	4	6	5	4	8	10	4	1	20	52	0.867	3.3879	Increased	0	0.508812	*	*	Q3HS41	Hsp40a4	DnaJ-like subfamily A member 4
TRINITY_DN30742_c8_g1_i1|m.5042	241	0	1	1	1	1	1	0	0	1	1	2	2	3	2	1	4	4	2	2	1	7	23	0.876	2.2384	Increased	0	0.559506	*	*	A0A0S7JX16	Huwe1	E3 ubiquitin-protein ligase HUWE1 isoform X3
TRINITY_DN9924_c0_g1_i1|m.24206	393	1	2	2	2	1	3	1	2	1	1	5	3	2	3	3	4	3	6	5	4	16	38	0.879	2.9493	Increased	0	0.521883	*	*	A0A087XG04	Csnk2a1	Casein kinase 2
TRINITY_DN16946_c0_g1_i1|m.27293	565	3	2	1	5	5	3	5	4	0	1	9	6	9	8	9	11	7	7	4	3	29	73	0.886	4.2544	Increased	0	0.496315	*	*	G3PJV2	Eif4g1a	Eukaryotic translation initiation factor 4 gamma 1
TRINITY_DN14530_c0_g1_i1|m.8963	227	1	2	0	4	0	4	1	2	0	1	0	6	4	2	4	5	3	5	7	6	15	42	0.89	3.1256	Increased	0	0.51599	*	*	I3JMY1	Psph	Phosphoserine phosphatase
TRINITY_DN27700_c0_g1_i1|m.42693	352	0	3	2	0	0	3	0	0	0	0	1	6	4	3	3	5	3	2	6	3	8	36	0.903	2.8765	Increased	0	0.524596	*	*	I3KB44	Ipo4	Importin 4
TRINITY_DN16404_c0_g1_i1|m.6457	399	4	7	4	8	6	6	4	5	1	4	10	13	7	9	15	15	20	12	11	10	49	122	0.905	5.5158	Increased	0	0.486195	*	*	A0A146P690	Ssb	Small RNA binding exonuclease protection factor La
TRINITY_DN17386_c0_g1_i1|m.3609	325	0	0	0	1	0	0	1	0	0	1	1	4	0	3	2	3	4	0	4	0	3	21	0.916	2.4618	Increased	0	0.544554	*	*	H2U101	Pycr1b	Pyrroline-5-carboxylate reductase 1b
TRINITY_DN18224_c0_g1_i1|m.22528	427	1	1	0	1	1	1	0	1	0	1	1	2	4	1	4	4	4	2	3	2	7	27	0.963	2.616	Increased	0	0.536072	*	*	A0A0F8AWH6	Zc3h15	Zinc finger CCCH domain-containing protein 15
TRINITY_DN16231_c0_g1_i1|m.4655	402	0	1	2	1	0	3	0	0	0	0	2	2	1	6	2	4	6	5	4	1	7	33	0.969	2.9728	Increased	0	0.521045	*	*	A0A087XM78	Klhdc4	Kelch domain containing 4
TRINITY_DN27970_c1_g2_i1|m.38568	540	0	1	0	3	0	2	1	0	0	0	2	4	5	5	4	5	2	3	1	3	7	34	0.983	3.091	Increased	0	0.517078	*	*	A0A0F8BF06	Api5	Apoptosis inhibitor 5
TRINITY_DN27616_c0_g1_i2|m.8160	1072	1	2	0	4	1	1	3	3	0	1	1	4	1	8	7	4	6	8	6	2	16	47	0.996	3.4666	Increased	0	0.507072	*	*	A0A0F8B6D8	Xpo1a	Exportin-1
TRINITY_DN17645_c0_g1_i1|m.23867	846	2	0	0	1	1	0	1	0	2	1	1	5	3	4	4	3	5	3	2	2	8	32	1.008	2.97	Increased	0	0.521144	*	*	G3P9S3	Tsr1	TSR1 ribosome maturation factor
TRINITY_DN22508_c1_g2_i1|m.2041	954	3	1	0	1	1	2	7	1	2	0	0	6	7	7	6	6	6	5	5	5	18	53	1.012	3.822	Increased	0	0.501292	*	*	I3JFS7	Copb1	Coatomer subunit beta (Beta-coat protein)
TRINITY_DN30756_c1_g1_i1|m.6144	490	1	0	0	0	0	0	3	1	0	1	2	2	6	3	3	3	5	3	4	3	6	34	1.034	3.0267	Increased	0	0.519187	*	*	A0A0F8AGI5	Pacsin2	Protein kinase C and casein kinase substrate in neurons protein 2
TRINITY_DN18735_c0_g1_i1|m.309	366	3	1	0	4	2	4	2	0	1	3	1	4	7	5	6	9	12	7	9	3	20	63	1.057	4.4724	Increased	0	0.493872	*	*	A0A147AH00	Apex1	DNA-(apurinic or apyrimidinic site) lyase (EC 4.2.99.18)
TRINITY_DN30668_c3_g1_i1|m.30416	126	2	0	1	1	2	1	3	0	0	0	1	4	5	0	8	1	6	3	7	4	10	39	1.065	3.2849	Increased	0	0.511391	*	*	H2MRA6	Col1a1a	Collagen, type I, alpha 1a
TRINITY_DN28219_c1_g1_i1|m.320	2147	1	1	0	2	1	3	4	0	2	0	2	7	5	5	2	7	7	4	9	1	14	49	1.075	3.8255	Increased	0	0.501247	*	*	A0A0F8AM34	Fn1a	Fibronectin
TRINITY_DN19621_c0_g1_i2|m.7528	2210	1	1	2	2	3	3	0	3	1	0	4	4	5	4	4	4	8	9	5	4	16	51	1.084	4.0006	Increased	0	0.499138	*	*	A0A2I4C842	Obsl1b	obscurin-like protein 1
TRINITY_DN17599_c0_g1_i1|m.11351	174	0	3	1	3	0	2	0	2	1	0	1	8	4	5	5	5	7	5	5	2	12	47	1.112	3.936	Increased	0	0.499885	*	*	A0A2I4C0Z7	Pbdc1	protein PBDC1
TRINITY_DN15557_c0_g2_i1|m.9535	830	4	2	1	1	2	3	2	4	2	1	2	6	9	8	8	8	6	9	7	5	22	68	1.123	4.3236	Increased	0	0.495535	*	*	A0A096LXJ8	Abcf1	ATP-binding cassette
TRINITY_DN17670_c0_g1_i1|m.23994	612	2	6	5	6	2	11	0	1	0	0	7	18	9	5	13	15	15	11	12	9	33	114	1.172	6.046	Increased	0	0.483724	*	*	A0A0F8CHX9	Abcf2a	ATP-binding cassette sub-family F member 2
TRINITY_DN9542_c0_g1_i1|m.28751	369	5	5	0	4	1	2	6	2	1	4	4	9	13	10	13	11	12	13	7	8	30	100	1.184	5.67	Increased	0	0.485266	*	*	I3KJY9	Psat1	Phosphoserine aminotransferase (EC 2.6.1.52)
TRINITY_DN17781_c0_g1_i1|m.10179	398	4	3	2	4	1	5	3	4	2	3	3	13	10	6	12	12	14	14	9	9	31	102	1.199	5.5851	Increased	0	0.485767	*	*	A0A1A8EQJ1	Drg2	Developmentally regulated GTP binding protein 2
TRINITY_DN30296_c1_g2_i1|m.75295	1875	1	0	1	2	1	4	2	2	0	0	4	1	4	2	7	8	9	12	4	3	13	54	1.249	4.3637	Increased	0	0.495081	*	*	G3PC73	Snrnp200	Small nuclear ribonucleoprotein 200 (U5)
TRINITY_DN30905_c0_g1_i1|m.26134	630	0	1	0	1	0	1	2	0	0	1	0	5	4	2	6	3	3	4	6	3	6	36	1.251	3.7862	Increased	0	0.501764	*	*	H2V6U3	Pc	Pyruvate carboxylase
TRINITY_DN31480_c6_g6_i1|m.48300	548	3	1	1	4	1	0	1	1	0	2	3	7	8	2	6	4	6	6	9	5	14	56	1.256	4.5421	Increased	0	0.493138	*	*	A0A0S7GVL5	P4ha1b	Prolyl 4-hydroxylase subunit alpha-1b isoform X1
TRINITY_DN14614_c0_g1_i1|m.19805	316	2	2	2	1	1	3	7	1	0	0	5	17	3	2	7	4	11	9	15	6	19	79	1.335	5.1896	Increased	0	0.488276	*	*	A0A1A8VG54	Pdlim3a	PDZ and LIM domain 3a
TRINITY_DN31436_c0_g1_i2|m.48771	2321	4	5	0	1	0	7	1	1	0	1	1	18	10	14	5	15	15	5	8	9	20	100	1.535	6.583	Increased	0	0.483093	*	*	I3KEW2	Xirp1	Xin actin binding repeat containing 1
