# Supplementary material for: Mechanisms underlying thermally induced growth plasticity in juvenile Pacific halibut
Source: J Exp Biol. 2025 Oct 6;228(19):jeb251013. doi: 10.1242/jeb.251013 (PMC12539203; doi:10.1242/jeb.251013)
Supplement: Table S9. — Enrichment of Gene Ontology classes of differentially abundant proteins (DAPs) in white skeletal muscle identified in response to growth suppression by low-temperature acclimation (9°C vs 2°C). [file jexbio-228-251013-TableS9.xlsx]

## Sheet: BIOLOGICAL_PROCESS
GO ID	GO Name	GO Category	P-Value	N Proteins	Protien IDs
GO:0043038	amino acid activation	biological_process	7.84e-21	20	TRINITY_DN29564_c0_g1_i3|m.43600,TRINITY_DN17859_c0_g1_i1|m.24709,TRINITY_DN19102_c0_g1_i1|m.15888,TRINITY_DN19375_c0_g1_i2|m.12656,TRINITY_DN29644_c0_g1_i2|m.72182,TRINITY_DN6793_c0_g1_i1|m.20832,TRINITY_DN16676_c0_g1_i1|m.6706,TRINITY_DN25489_c1_g3_i1|m.31115,TRINITY_DN17777_c0_g1_i1|m.25005,TRINITY_DN18863_c0_g1_i1|m.16536,TRINITY_DN17571_c0_g1_i2|m.11498,TRINITY_DN29644_c0_g2_i1|m.72181,TRINI…
GO:0043039	tRNA aminoacylation	biological_process	7.84e-21	20	TRINITY_DN29564_c0_g1_i3|m.43600,TRINITY_DN17859_c0_g1_i1|m.24709,TRINITY_DN19102_c0_g1_i1|m.15888,TRINITY_DN19375_c0_g1_i2|m.12656,TRINITY_DN29644_c0_g1_i2|m.72182,TRINITY_DN6793_c0_g1_i1|m.20832,TRINITY_DN16676_c0_g1_i1|m.6706,TRINITY_DN25489_c1_g3_i1|m.31115,TRINITY_DN17777_c0_g1_i1|m.25005,TRINITY_DN18863_c0_g1_i1|m.16536,TRINITY_DN17571_c0_g1_i2|m.11498,TRINITY_DN29644_c0_g2_i1|m.72181,TRINI…
GO:0006418	tRNA aminoacylation for protein translation	biological_process	7.84e-21	20	TRINITY_DN29564_c0_g1_i3|m.43600,TRINITY_DN17859_c0_g1_i1|m.24709,TRINITY_DN19102_c0_g1_i1|m.15888,TRINITY_DN19375_c0_g1_i2|m.12656,TRINITY_DN29644_c0_g1_i2|m.72182,TRINITY_DN6793_c0_g1_i1|m.20832,TRINITY_DN16676_c0_g1_i1|m.6706,TRINITY_DN25489_c1_g3_i1|m.31115,TRINITY_DN17777_c0_g1_i1|m.25005,TRINITY_DN18863_c0_g1_i1|m.16536,TRINITY_DN17571_c0_g1_i2|m.11498,TRINITY_DN29644_c0_g2_i1|m.72181,TRINI…
GO:0006399	tRNA metabolic process	biological_process	6.09e-18	20	TRINITY_DN29564_c0_g1_i3|m.43600,TRINITY_DN17859_c0_g1_i1|m.24709,TRINITY_DN19102_c0_g1_i1|m.15888,TRINITY_DN19375_c0_g1_i2|m.12656,TRINITY_DN29644_c0_g1_i2|m.72182,TRINITY_DN6793_c0_g1_i1|m.20832,TRINITY_DN16676_c0_g1_i1|m.6706,TRINITY_DN25489_c1_g3_i1|m.31115,TRINITY_DN17777_c0_g1_i1|m.25005,TRINITY_DN18863_c0_g1_i1|m.16536,TRINITY_DN17571_c0_g1_i2|m.11498,TRINITY_DN29644_c0_g2_i1|m.72181,TRINI…
GO:0006520	cellular amino acid metabolic process	biological_process	1.59e-14	27	TRINITY_DN16104_c0_g1_i1|m.3365,TRINITY_DN29564_c0_g1_i3|m.43600,TRINITY_DN17859_c0_g1_i1|m.24709,TRINITY_DN19102_c0_g1_i1|m.15888,TRINITY_DN19375_c0_g1_i2|m.12656,TRINITY_DN29644_c0_g1_i2|m.72182,TRINITY_DN6793_c0_g1_i1|m.20832,TRINITY_DN25489_c1_g3_i1|m.31115,TRINITY_DN27103_c0_g1_i1|m.12346,TRINITY_DN30662_c3_g1_i1|m.29790,TRINITY_DN17571_c0_g1_i2|m.11498,TRINITY_DN29644_c0_g2_i1|m.72181,TRINI…
GO:0034660	ncRNA metabolic process	biological_process	1.03e-13	20	TRINITY_DN29564_c0_g1_i3|m.43600,TRINITY_DN17859_c0_g1_i1|m.24709,TRINITY_DN19102_c0_g1_i1|m.15888,TRINITY_DN19375_c0_g1_i2|m.12656,TRINITY_DN29644_c0_g1_i2|m.72182,TRINITY_DN6793_c0_g1_i1|m.20832,TRINITY_DN16676_c0_g1_i1|m.6706,TRINITY_DN25489_c1_g3_i1|m.31115,TRINITY_DN17777_c0_g1_i1|m.25005,TRINITY_DN18863_c0_g1_i1|m.16536,TRINITY_DN17571_c0_g1_i2|m.11498,TRINITY_DN29644_c0_g2_i1|m.72181,TRINI…
GO:0043603	cellular amide metabolic process	biological_process	5.87e-12	35	TRINITY_DN16104_c0_g1_i1|m.3365,TRINITY_DN29564_c0_g1_i3|m.43600,TRINITY_DN17859_c0_g1_i1|m.24709,TRINITY_DN17638_c0_g1_i1|m.23990,TRINITY_DN19102_c0_g1_i1|m.15888,TRINITY_DN31037_c1_g1_i1|m.65812,TRINITY_DN19375_c0_g1_i2|m.12656,TRINITY_DN29644_c0_g1_i2|m.72182,TRINITY_DN6793_c0_g1_i1|m.20832,TRINITY_DN22847_c0_g2_i1|m.73596,TRINITY_DN25489_c1_g3_i1|m.31115,TRINITY_DN16946_c0_g1_i1|m.27293,TRINI…
GO:0043604	amide biosynthetic process	biological_process	6.52e-11	33	TRINITY_DN16104_c0_g1_i1|m.3365,TRINITY_DN29564_c0_g1_i3|m.43600,TRINITY_DN17859_c0_g1_i1|m.24709,TRINITY_DN17638_c0_g1_i1|m.23990,TRINITY_DN19102_c0_g1_i1|m.15888,TRINITY_DN31037_c1_g1_i1|m.65812,TRINITY_DN19375_c0_g1_i2|m.12656,TRINITY_DN29644_c0_g1_i2|m.72182,TRINITY_DN6793_c0_g1_i1|m.20832,TRINITY_DN22847_c0_g2_i1|m.73596,TRINITY_DN25489_c1_g3_i1|m.31115,TRINITY_DN16946_c0_g1_i1|m.27293,TRINI…
GO:1901566	organonitrogen compound biosynthetic process	biological_process	1.08e-10	39	TRINITY_DN16104_c0_g1_i1|m.3365,TRINITY_DN13410_c0_g1_i1|m.6317,TRINITY_DN29564_c0_g1_i3|m.43600,TRINITY_DN17859_c0_g1_i1|m.24709,TRINITY_DN17638_c0_g1_i1|m.23990,TRINITY_DN19102_c0_g1_i1|m.15888,TRINITY_DN31037_c1_g1_i1|m.65812,TRINITY_DN19375_c0_g1_i2|m.12656,TRINITY_DN29644_c0_g1_i2|m.72182,TRINITY_DN6793_c0_g1_i1|m.20832,TRINITY_DN22847_c0_g2_i1|m.73596,TRINITY_DN25489_c1_g3_i1|m.31115,TRINIT…
GO:0006412	translation	biological_process	1.72e-09	31	TRINITY_DN29564_c0_g1_i3|m.43600,TRINITY_DN17859_c0_g1_i1|m.24709,TRINITY_DN17638_c0_g1_i1|m.23990,TRINITY_DN19102_c0_g1_i1|m.15888,TRINITY_DN31037_c1_g1_i1|m.65812,TRINITY_DN19375_c0_g1_i2|m.12656,TRINITY_DN29644_c0_g1_i2|m.72182,TRINITY_DN6793_c0_g1_i1|m.20832,TRINITY_DN22847_c0_g2_i1|m.73596,TRINITY_DN25489_c1_g3_i1|m.31115,TRINITY_DN16946_c0_g1_i1|m.27293,TRINITY_DN17571_c0_g1_i2|m.11498,TRIN…
GO:0043043	peptide biosynthetic process	biological_process	2.06e-09	31	TRINITY_DN29564_c0_g1_i3|m.43600,TRINITY_DN17859_c0_g1_i1|m.24709,TRINITY_DN17638_c0_g1_i1|m.23990,TRINITY_DN19102_c0_g1_i1|m.15888,TRINITY_DN31037_c1_g1_i1|m.65812,TRINITY_DN19375_c0_g1_i2|m.12656,TRINITY_DN29644_c0_g1_i2|m.72182,TRINITY_DN6793_c0_g1_i1|m.20832,TRINITY_DN22847_c0_g2_i1|m.73596,TRINITY_DN25489_c1_g3_i1|m.31115,TRINITY_DN16946_c0_g1_i1|m.27293,TRINITY_DN17571_c0_g1_i2|m.11498,TRIN…
GO:0006518	peptide metabolic process	biological_process	4.17e-09	31	TRINITY_DN29564_c0_g1_i3|m.43600,TRINITY_DN17859_c0_g1_i1|m.24709,TRINITY_DN17638_c0_g1_i1|m.23990,TRINITY_DN19102_c0_g1_i1|m.15888,TRINITY_DN31037_c1_g1_i1|m.65812,TRINITY_DN19375_c0_g1_i2|m.12656,TRINITY_DN29644_c0_g1_i2|m.72182,TRINITY_DN6793_c0_g1_i1|m.20832,TRINITY_DN22847_c0_g2_i1|m.73596,TRINITY_DN25489_c1_g3_i1|m.31115,TRINITY_DN16946_c0_g1_i1|m.27293,TRINITY_DN17571_c0_g1_i2|m.11498,TRIN…
GO:0044271	cellular nitrogen compound biosynthetic process	biological_process	1.4e-08	37	TRINITY_DN16104_c0_g1_i1|m.3365,TRINITY_DN13410_c0_g1_i1|m.6317,TRINITY_DN29564_c0_g1_i3|m.43600,TRINITY_DN17859_c0_g1_i1|m.24709,TRINITY_DN17638_c0_g1_i1|m.23990,TRINITY_DN19102_c0_g1_i1|m.15888,TRINITY_DN31037_c1_g1_i1|m.65812,TRINITY_DN19375_c0_g1_i2|m.12656,TRINITY_DN29644_c0_g1_i2|m.72182,TRINITY_DN6793_c0_g1_i1|m.20832,TRINITY_DN22847_c0_g2_i1|m.73596,TRINITY_DN25489_c1_g3_i1|m.31115,TRINIT…
GO:0044249	cellular biosynthetic process	biological_process	2.67e-08	41	TRINITY_DN16104_c0_g1_i1|m.3365,TRINITY_DN13410_c0_g1_i1|m.6317,TRINITY_DN29564_c0_g1_i3|m.43600,TRINITY_DN17859_c0_g1_i1|m.24709,TRINITY_DN17638_c0_g1_i1|m.23990,TRINITY_DN19102_c0_g1_i1|m.15888,TRINITY_DN31037_c1_g1_i1|m.65812,TRINITY_DN19375_c0_g1_i2|m.12656,TRINITY_DN29644_c0_g1_i2|m.72182,TRINITY_DN6793_c0_g1_i1|m.20832,TRINITY_DN22847_c0_g2_i1|m.73596,TRINITY_DN25489_c1_g3_i1|m.31115,TRINIT…
GO:1901576	organic substance biosynthetic process	biological_process	5.29e-08	41	TRINITY_DN16104_c0_g1_i1|m.3365,TRINITY_DN13410_c0_g1_i1|m.6317,TRINITY_DN29564_c0_g1_i3|m.43600,TRINITY_DN17859_c0_g1_i1|m.24709,TRINITY_DN17638_c0_g1_i1|m.23990,TRINITY_DN19102_c0_g1_i1|m.15888,TRINITY_DN31037_c1_g1_i1|m.65812,TRINITY_DN19375_c0_g1_i2|m.12656,TRINITY_DN29644_c0_g1_i2|m.72182,TRINITY_DN6793_c0_g1_i1|m.20832,TRINITY_DN22847_c0_g2_i1|m.73596,TRINITY_DN25489_c1_g3_i1|m.31115,TRINIT…
GO:0034645	cellular macromolecule biosynthetic process	biological_process	7.5e-08	33	TRINITY_DN29564_c0_g1_i3|m.43600,TRINITY_DN17859_c0_g1_i1|m.24709,TRINITY_DN17638_c0_g1_i1|m.23990,TRINITY_DN19102_c0_g1_i1|m.15888,TRINITY_DN31037_c1_g1_i1|m.65812,TRINITY_DN19375_c0_g1_i2|m.12656,TRINITY_DN29644_c0_g1_i2|m.72182,TRINITY_DN6793_c0_g1_i1|m.20832,TRINITY_DN22847_c0_g2_i1|m.73596,TRINITY_DN25489_c1_g3_i1|m.31115,TRINITY_DN16946_c0_g1_i1|m.27293,TRINITY_DN17571_c0_g1_i2|m.11498,TRIN…
GO:0009059	macromolecule biosynthetic process	biological_process	7.5e-08	33	TRINITY_DN29564_c0_g1_i3|m.43600,TRINITY_DN17859_c0_g1_i1|m.24709,TRINITY_DN17638_c0_g1_i1|m.23990,TRINITY_DN19102_c0_g1_i1|m.15888,TRINITY_DN31037_c1_g1_i1|m.65812,TRINITY_DN19375_c0_g1_i2|m.12656,TRINITY_DN29644_c0_g1_i2|m.72182,TRINITY_DN6793_c0_g1_i1|m.20832,TRINITY_DN22847_c0_g2_i1|m.73596,TRINITY_DN25489_c1_g3_i1|m.31115,TRINITY_DN16946_c0_g1_i1|m.27293,TRINITY_DN17571_c0_g1_i2|m.11498,TRIN…
GO:1901564	organonitrogen compound metabolic process	biological_process	7.53e-08	42	TRINITY_DN16104_c0_g1_i1|m.3365,TRINITY_DN13410_c0_g1_i1|m.6317,TRINITY_DN29564_c0_g1_i3|m.43600,TRINITY_DN17859_c0_g1_i1|m.24709,TRINITY_DN17638_c0_g1_i1|m.23990,TRINITY_DN19102_c0_g1_i1|m.15888,TRINITY_DN31037_c1_g1_i1|m.65812,TRINITY_DN19375_c0_g1_i2|m.12656,TRINITY_DN29644_c0_g1_i2|m.72182,TRINITY_DN6793_c0_g1_i1|m.20832,TRINITY_DN22847_c0_g2_i1|m.73596,TRINITY_DN25489_c1_g3_i1|m.31115,TRINIT…
GO:0009058	biosynthetic process	biological_process	7.53e-08	42	TRINITY_DN16104_c0_g1_i1|m.3365,TRINITY_DN13410_c0_g1_i1|m.6317,TRINITY_DN29564_c0_g1_i3|m.43600,TRINITY_DN17859_c0_g1_i1|m.24709,TRINITY_DN17638_c0_g1_i1|m.23990,TRINITY_DN19102_c0_g1_i1|m.15888,TRINITY_DN31037_c1_g1_i1|m.65812,TRINITY_DN19375_c0_g1_i2|m.12656,TRINITY_DN29644_c0_g1_i2|m.72182,TRINITY_DN6793_c0_g1_i1|m.20832,TRINITY_DN22847_c0_g2_i1|m.73596,TRINITY_DN25489_c1_g3_i1|m.31115,TRINIT…
GO:0019752	carboxylic acid metabolic process	biological_process	1.41e-07	28	TRINITY_DN16104_c0_g1_i1|m.3365,TRINITY_DN29564_c0_g1_i3|m.43600,TRINITY_DN17859_c0_g1_i1|m.24709,TRINITY_DN19102_c0_g1_i1|m.15888,TRINITY_DN19375_c0_g1_i2|m.12656,TRINITY_DN29644_c0_g1_i2|m.72182,TRINITY_DN6793_c0_g1_i1|m.20832,TRINITY_DN25489_c1_g3_i1|m.31115,TRINITY_DN19586_c0_g1_i1|m.864,TRINITY_DN27103_c0_g1_i1|m.12346,TRINITY_DN30662_c3_g1_i1|m.29790,TRINITY_DN17571_c0_g1_i2|m.11498,TRINITY…
GO:0006082	organic acid metabolic process	biological_process	1.41e-07	28	TRINITY_DN16104_c0_g1_i1|m.3365,TRINITY_DN29564_c0_g1_i3|m.43600,TRINITY_DN17859_c0_g1_i1|m.24709,TRINITY_DN19102_c0_g1_i1|m.15888,TRINITY_DN19375_c0_g1_i2|m.12656,TRINITY_DN29644_c0_g1_i2|m.72182,TRINITY_DN6793_c0_g1_i1|m.20832,TRINITY_DN25489_c1_g3_i1|m.31115,TRINITY_DN19586_c0_g1_i1|m.864,TRINITY_DN27103_c0_g1_i1|m.12346,TRINITY_DN30662_c3_g1_i1|m.29790,TRINITY_DN17571_c0_g1_i2|m.11498,TRINITY…
GO:0043436	oxoacid metabolic process	biological_process	1.41e-07	28	TRINITY_DN16104_c0_g1_i1|m.3365,TRINITY_DN29564_c0_g1_i3|m.43600,TRINITY_DN17859_c0_g1_i1|m.24709,TRINITY_DN19102_c0_g1_i1|m.15888,TRINITY_DN19375_c0_g1_i2|m.12656,TRINITY_DN29644_c0_g1_i2|m.72182,TRINITY_DN6793_c0_g1_i1|m.20832,TRINITY_DN25489_c1_g3_i1|m.31115,TRINITY_DN19586_c0_g1_i1|m.864,TRINITY_DN27103_c0_g1_i1|m.12346,TRINITY_DN30662_c3_g1_i1|m.29790,TRINITY_DN17571_c0_g1_i2|m.11498,TRINITY…
GO:0044281	small molecule metabolic process	biological_process	4.23e-06	33	TRINITY_DN16104_c0_g1_i1|m.3365,TRINITY_DN13410_c0_g1_i1|m.6317,TRINITY_DN29564_c0_g1_i3|m.43600,TRINITY_DN17859_c0_g1_i1|m.24709,TRINITY_DN19102_c0_g1_i1|m.15888,TRINITY_DN19375_c0_g1_i2|m.12656,TRINITY_DN29644_c0_g1_i2|m.72182,TRINITY_DN6793_c0_g1_i1|m.20832,TRINITY_DN25489_c1_g3_i1|m.31115,TRINITY_DN16779_c0_g2_i1|m.13751,TRINITY_DN19586_c0_g1_i1|m.864,TRINITY_DN27103_c0_g1_i1|m.12346,TRINITY_…
GO:0010467	gene expression	biological_process	0.000239	32	TRINITY_DN29564_c0_g1_i3|m.43600,TRINITY_DN17859_c0_g1_i1|m.24709,TRINITY_DN17638_c0_g1_i1|m.23990,TRINITY_DN19102_c0_g1_i1|m.15888,TRINITY_DN31037_c1_g1_i1|m.65812,TRINITY_DN19375_c0_g1_i2|m.12656,TRINITY_DN29644_c0_g1_i2|m.72182,TRINITY_DN6793_c0_g1_i1|m.20832,TRINITY_DN22847_c0_g2_i1|m.73596,TRINITY_DN25489_c1_g3_i1|m.31115,TRINITY_DN16946_c0_g1_i1|m.27293,TRINITY_DN17571_c0_g1_i2|m.11498,TRIN…
GO:0034641	cellular nitrogen compound metabolic process	biological_process	0.00033	41	TRINITY_DN16104_c0_g1_i1|m.3365,TRINITY_DN13410_c0_g1_i1|m.6317,TRINITY_DN29564_c0_g1_i3|m.43600,TRINITY_DN17859_c0_g1_i1|m.24709,TRINITY_DN17638_c0_g1_i1|m.23990,TRINITY_DN19102_c0_g1_i1|m.15888,TRINITY_DN31037_c1_g1_i1|m.65812,TRINITY_DN19375_c0_g1_i2|m.12656,TRINITY_DN29644_c0_g1_i2|m.72182,TRINITY_DN6793_c0_g1_i1|m.20832,TRINITY_DN22847_c0_g2_i1|m.73596,TRINITY_DN25489_c1_g3_i1|m.31115,TRINIT…
GO:0006807	nitrogen compound metabolic process	biological_process	0.000497	44	TRINITY_DN16104_c0_g1_i1|m.3365,TRINITY_DN13410_c0_g1_i1|m.6317,TRINITY_DN29564_c0_g1_i3|m.43600,TRINITY_DN17859_c0_g1_i1|m.24709,TRINITY_DN17638_c0_g1_i1|m.23990,TRINITY_DN19102_c0_g1_i1|m.15888,TRINITY_DN31037_c1_g1_i1|m.65812,TRINITY_DN19375_c0_g1_i2|m.12656,TRINITY_DN29644_c0_g1_i2|m.72182,TRINITY_DN6793_c0_g1_i1|m.20832,TRINITY_DN22847_c0_g2_i1|m.73596,TRINITY_DN25489_c1_g3_i1|m.31115,TRINIT…
GO:0016070	RNA metabolic process	biological_process	0.000554	21	TRINITY_DN29564_c0_g1_i3|m.43600,TRINITY_DN17859_c0_g1_i1|m.24709,TRINITY_DN19102_c0_g1_i1|m.15888,TRINITY_DN19375_c0_g1_i2|m.12656,TRINITY_DN29644_c0_g1_i2|m.72182,TRINITY_DN6793_c0_g1_i1|m.20832,TRINITY_DN16676_c0_g1_i1|m.6706,TRINITY_DN25489_c1_g3_i1|m.31115,TRINITY_DN17777_c0_g1_i1|m.25005,TRINITY_DN18863_c0_g1_i1|m.16536,TRINITY_DN17571_c0_g1_i2|m.11498,TRINITY_DN29644_c0_g2_i1|m.72181,TRINI…
GO:0044267	cellular protein metabolic process	biological_process	0.00145	41	TRINITY_DN19609_c1_g1_i1|m.7637,TRINITY_DN18888_c0_g1_i1|m.16412,TRINITY_DN29564_c0_g1_i3|m.43600,TRINITY_DN24294_c0_g1_i1|m.32704,TRINITY_DN17859_c0_g1_i1|m.24709,TRINITY_DN17638_c0_g1_i1|m.23990,TRINITY_DN19102_c0_g1_i1|m.15888,TRINITY_DN31037_c1_g1_i1|m.65812,TRINITY_DN19375_c0_g1_i2|m.12656,TRINITY_DN29644_c0_g1_i2|m.72182,TRINITY_DN6793_c0_g1_i1|m.20832,TRINITY_DN22847_c0_g2_i1|m.73596,TRINI…
GO:0019538	protein metabolic process	biological_process	0.00145	46	TRINITY_DN19609_c1_g1_i1|m.7637,TRINITY_DN18888_c0_g1_i1|m.16412,TRINITY_DN29564_c0_g1_i3|m.43600,TRINITY_DN24294_c0_g1_i1|m.32704,TRINITY_DN17859_c0_g1_i1|m.24709,TRINITY_DN17638_c0_g1_i1|m.23990,TRINITY_DN19102_c0_g1_i1|m.15888,TRINITY_DN31037_c1_g1_i1|m.65812,TRINITY_DN19375_c0_g1_i2|m.12656,TRINITY_DN29644_c0_g1_i2|m.72182,TRINITY_DN6793_c0_g1_i1|m.20832,TRINITY_DN22847_c0_g2_i1|m.73596,TRINI…
GO:0090304	nucleic acid metabolic process	biological_process	0.00311	21	TRINITY_DN29564_c0_g1_i3|m.43600,TRINITY_DN17859_c0_g1_i1|m.24709,TRINITY_DN19102_c0_g1_i1|m.15888,TRINITY_DN19375_c0_g1_i2|m.12656,TRINITY_DN29644_c0_g1_i2|m.72182,TRINITY_DN6793_c0_g1_i1|m.20832,TRINITY_DN16676_c0_g1_i1|m.6706,TRINITY_DN25489_c1_g3_i1|m.31115,TRINITY_DN17777_c0_g1_i1|m.25005,TRINITY_DN18863_c0_g1_i1|m.16536,TRINITY_DN17571_c0_g1_i2|m.11498,TRINITY_DN29644_c0_g2_i1|m.72181,TRINI…
GO:0006725	cellular aromatic compound metabolic process	biological_process	0.0259	28	TRINITY_DN13410_c0_g1_i1|m.6317,TRINITY_DN29564_c0_g1_i3|m.43600,TRINITY_DN17859_c0_g1_i1|m.24709,TRINITY_DN19102_c0_g1_i1|m.15888,TRINITY_DN19375_c0_g1_i2|m.12656,TRINITY_DN29644_c0_g1_i2|m.72182,TRINITY_DN6793_c0_g1_i1|m.20832,TRINITY_DN25489_c1_g3_i1|m.31115,TRINITY_DN16779_c0_g2_i1|m.13751,TRINITY_DN19586_c0_g1_i1|m.864,TRINITY_DN30662_c3_g1_i1|m.29790,TRINITY_DN17571_c0_g1_i2|m.11498,TRINITY…
GO:0046483	heterocycle metabolic process	biological_process	0.0345	28	TRINITY_DN13410_c0_g1_i1|m.6317,TRINITY_DN29564_c0_g1_i3|m.43600,TRINITY_DN17859_c0_g1_i1|m.24709,TRINITY_DN19102_c0_g1_i1|m.15888,TRINITY_DN19375_c0_g1_i2|m.12656,TRINITY_DN29644_c0_g1_i2|m.72182,TRINITY_DN6793_c0_g1_i1|m.20832,TRINITY_DN25489_c1_g3_i1|m.31115,TRINITY_DN16779_c0_g2_i1|m.13751,TRINITY_DN19586_c0_g1_i1|m.864,TRINITY_DN30662_c3_g1_i1|m.29790,TRINITY_DN17571_c0_g1_i2|m.11498,TRINITY…
GO:0044710	single-organism metabolic process	biological_process	0.0371	39	TRINITY_DN16104_c0_g1_i1|m.3365,TRINITY_DN13410_c0_g1_i1|m.6317,TRINITY_DN29564_c0_g1_i3|m.43600,TRINITY_DN17859_c0_g1_i1|m.24709,TRINITY_DN19102_c0_g1_i1|m.15888,TRINITY_DN18564_c0_g1_i1|m.7056,TRINITY_DN19375_c0_g1_i2|m.12656,TRINITY_DN29644_c0_g1_i2|m.72182,TRINITY_DN6793_c0_g1_i1|m.20832,TRINITY_DN25489_c1_g3_i1|m.31115,TRINITY_DN16779_c0_g2_i1|m.13751,TRINITY_DN19586_c0_g1_i1|m.864,TRINITY_D…
GO:1901360	organic cyclic compound metabolic process	biological_process	0.0426	28	TRINITY_DN13410_c0_g1_i1|m.6317,TRINITY_DN29564_c0_g1_i3|m.43600,TRINITY_DN17859_c0_g1_i1|m.24709,TRINITY_DN19102_c0_g1_i1|m.15888,TRINITY_DN19375_c0_g1_i2|m.12656,TRINITY_DN29644_c0_g1_i2|m.72182,TRINITY_DN6793_c0_g1_i1|m.20832,TRINITY_DN25489_c1_g3_i1|m.31115,TRINITY_DN16779_c0_g2_i1|m.13751,TRINITY_DN19586_c0_g1_i1|m.864,TRINITY_DN30662_c3_g1_i1|m.29790,TRINITY_DN17571_c0_g1_i2|m.11498,TRINITY…
GO:1903670	regulation of sprouting angiogenesis	biological_process	0.082	3	TRINITY_DN24976_c0_g1_i1|m.47261,TRINITY_DN25647_c0_g1_i2|m.14480,TRINITY_DN18950_c0_g1_i1|m.23636
GO:0006139	nucleobase-containing compound metabolic process	biological_process	0.0822	26	TRINITY_DN13410_c0_g1_i1|m.6317,TRINITY_DN29564_c0_g1_i3|m.43600,TRINITY_DN17859_c0_g1_i1|m.24709,TRINITY_DN19102_c0_g1_i1|m.15888,TRINITY_DN19375_c0_g1_i2|m.12656,TRINITY_DN29644_c0_g1_i2|m.72182,TRINITY_DN6793_c0_g1_i1|m.20832,TRINITY_DN25489_c1_g3_i1|m.31115,TRINITY_DN16779_c0_g2_i1|m.13751,TRINITY_DN19586_c0_g1_i1|m.864,TRINITY_DN17571_c0_g1_i2|m.11498,TRINITY_DN29644_c0_g2_i1|m.72181,TRINITY…
GO:0044238	primary metabolic process	biological_process	0.0916	60	TRINITY_DN13410_c0_g1_i1|m.6317,TRINITY_DN18888_c0_g1_i1|m.16412,TRINITY_DN29564_c0_g1_i3|m.43600,TRINITY_DN24294_c0_g1_i1|m.32704,TRINITY_DN29644_c0_g1_i2|m.72182,TRINITY_DN6793_c0_g1_i1|m.20832,TRINITY_DN25489_c1_g3_i1|m.31115,TRINITY_DN30662_c3_g1_i1|m.29790,TRINITY_DN29644_c0_g2_i1|m.72181,TRINITY_DN28736_c0_g2_i1|m.52388,TRINITY_DN31372_c4_g1_i2|m.24511,TRINITY_DN13866_c0_g1_i1|m.7280,TRINIT…

## Sheet: MOLECULAR_FUNCTION
GO ID	GO Name	GO Category	P-Value	N Proteins	Protien IDs
GO:0016875	ligase activity, forming carbon-oxygen bonds	molecular_function	1.31e-20	20	TRINITY_DN29564_c0_g1_i3|m.43600,TRINITY_DN17859_c0_g1_i1|m.24709,TRINITY_DN19102_c0_g1_i1|m.15888,TRINITY_DN19375_c0_g1_i2|m.12656,TRINITY_DN29644_c0_g1_i2|m.72182,TRINITY_DN6793_c0_g1_i1|m.20832,TRINITY_DN16676_c0_g1_i1|m.6706,TRINITY_DN25489_c1_g3_i1|m.31115,TRINITY_DN17777_c0_g1_i1|m.25005,TRINITY_DN18863_c0_g1_i1|m.16536,TRINITY_DN17571_c0_g1_i2|m.11498,TRINITY_DN29644_c0_g2_i1|m.72181,TRINI…
GO:0016876	ligase activity, forming aminoacyl-tRNA and related compounds	molecular_function	1.31e-20	20	TRINITY_DN29564_c0_g1_i3|m.43600,TRINITY_DN17859_c0_g1_i1|m.24709,TRINITY_DN19102_c0_g1_i1|m.15888,TRINITY_DN19375_c0_g1_i2|m.12656,TRINITY_DN29644_c0_g1_i2|m.72182,TRINITY_DN6793_c0_g1_i1|m.20832,TRINITY_DN16676_c0_g1_i1|m.6706,TRINITY_DN25489_c1_g3_i1|m.31115,TRINITY_DN17777_c0_g1_i1|m.25005,TRINITY_DN18863_c0_g1_i1|m.16536,TRINITY_DN17571_c0_g1_i2|m.11498,TRINITY_DN29644_c0_g2_i1|m.72181,TRINI…
GO:0004812	aminoacyl-tRNA ligase activity	molecular_function	1.31e-20	20	TRINITY_DN29564_c0_g1_i3|m.43600,TRINITY_DN17859_c0_g1_i1|m.24709,TRINITY_DN19102_c0_g1_i1|m.15888,TRINITY_DN19375_c0_g1_i2|m.12656,TRINITY_DN29644_c0_g1_i2|m.72182,TRINITY_DN6793_c0_g1_i1|m.20832,TRINITY_DN16676_c0_g1_i1|m.6706,TRINITY_DN25489_c1_g3_i1|m.31115,TRINITY_DN17777_c0_g1_i1|m.25005,TRINITY_DN18863_c0_g1_i1|m.16536,TRINITY_DN17571_c0_g1_i2|m.11498,TRINITY_DN29644_c0_g2_i1|m.72181,TRINI…
GO:0016874	ligase activity	molecular_function	1.71e-10	22	TRINITY_DN16104_c0_g1_i1|m.3365,TRINITY_DN29564_c0_g1_i3|m.43600,TRINITY_DN17859_c0_g1_i1|m.24709,TRINITY_DN19102_c0_g1_i1|m.15888,TRINITY_DN19375_c0_g1_i2|m.12656,TRINITY_DN29644_c0_g1_i2|m.72182,TRINITY_DN6793_c0_g1_i1|m.20832,TRINITY_DN16676_c0_g1_i1|m.6706,TRINITY_DN25489_c1_g3_i1|m.31115,TRINITY_DN17777_c0_g1_i1|m.25005,TRINITY_DN27103_c0_g1_i1|m.12346,TRINITY_DN18863_c0_g1_i1|m.16536,TRINIT…
GO:0000049	tRNA binding	molecular_function	0.00331	5	TRINITY_DN19149_c0_g1_i1|m.15862,TRINITY_DN19375_c0_g1_i2|m.12656,TRINITY_DN24976_c0_g1_i1|m.47261,TRINITY_DN15832_c0_g1_i1|m.20222,TRINITY_DN18863_c0_g1_i1|m.16536
GO:0005201	extracellular matrix structural constituent	molecular_function	0.0249	6	TRINITY_DN266_c0_g1_i1|m.13356,TRINITY_DN30668_c0_g2_i1|m.30373,TRINITY_DN30738_c2_g1_i2|m.5357,TRINITY_DN30859_c3_g3_i1|m.13453,TRINITY_DN31596_c0_g2_i2|m.15320,TRINITY_DN30859_c3_g2_i3|m.13444
GO:0008135	translation factor activity, RNA binding	molecular_function	0.0448	11	TRINITY_DN17260_c1_g1_i1|m.4040,TRINITY_DN17638_c0_g1_i1|m.23990,TRINITY_DN17951_c0_g1_i1|m.5127,TRINITY_DN31037_c1_g1_i1|m.65812,TRINITY_DN13866_c0_g1_i1|m.7280,TRINITY_DN22847_c0_g2_i1|m.73596,TRINITY_DN24378_c0_g1_i1|m.73164,TRINITY_DN16946_c0_g1_i1|m.27293,TRINITY_DN23095_c0_g1_i1|m.31954,TRINITY_DN30069_c1_g1_i1|m.57754,TRINITY_DN29132_c0_g1_i1|m.8651
GO:0030554	adenyl nucleotide binding	molecular_function	0.0935	31	TRINITY_DN19609_c1_g1_i1|m.7637,TRINITY_DN29564_c0_g1_i3|m.43600,TRINITY_DN17859_c0_g1_i1|m.24709,TRINITY_DN19102_c0_g1_i1|m.15888,TRINITY_DN19375_c0_g1_i2|m.12656,TRINITY_DN29644_c0_g1_i2|m.72182,TRINITY_DN6793_c0_g1_i1|m.20832,TRINITY_DN25489_c1_g3_i1|m.31115,TRINITY_DN27103_c0_g1_i1|m.12346,TRINITY_DN18400_c0_g1_i1|m.10894,TRINITY_DN17571_c0_g1_i2|m.11498,TRINITY_DN29644_c0_g2_i1|m.72181,TRINI…

## Sheet: CELLULAR_COMPONENT
GO ID	GO Name	GO Category	P-Value	N Proteins	Protien IDs
GO:0005581	collagen trimer	cellular_component	7.38e-07	11	TRINITY_DN31330_c4_g1_i1|m.23734,TRINITY_DN14033_c0_g1_i1|m.17387,TRINITY_DN30668_c0_g2_i1|m.30373,TRINITY_DN31710_c0_g1_i2|m.10579,TRINITY_DN31721_c0_g1_i2|m.11246,TRINITY_DN31304_c0_g1_i1|m.24338,TRINITY_DN30859_c3_g3_i1|m.13453,TRINITY_DN31443_c1_g1_i3|m.48929,TRINITY_DN18321_c0_g1_i1|m.27477,TRINITY_DN31721_c0_g1_i1|m.11238,TRINITY_DN31330_c5_g3_i4|m.23770
