# Supplementary material for: Mechanisms underlying thermally induced growth plasticity in juvenile Pacific halibut
Source: J Exp Biol. 2025 Oct 6;228(19):jeb251013. doi: 10.1242/jeb.251013 (PMC12539203; doi:10.1242/jeb.251013)
Supplement: Table S10. — Enrichment of Gene Ontology classes of differentially abundant proteins (DAPs) in white skeletal muscle identified in response to growth stimulation (9°C vs 2°C→9°C). [file jexbio-228-251013-TableS10.xlsx]

## Sheet: BIOLOGICAL_PROCESS
GO ID	GO Name	GO Category	P-Value	N Proteins	Protien IDs
GO:0006563	L-serine metabolic process	biological_process	0.0383	4	TRINITY_DN9542_c0_g1_i1|m.28751,TRINITY_DN14530_c0_g1_i1|m.8963,TRINITY_DN28494_c0_g1_i1|m.37600,TRINITY_DN27737_c2_g1_i2|m.42498
GO:0006564	L-serine biosynthetic process	biological_process	0.0583	3	TRINITY_DN9542_c0_g1_i1|m.28751,TRINITY_DN14530_c0_g1_i1|m.8963,TRINITY_DN27737_c2_g1_i2|m.42498
GO:1901566	organonitrogen compound biosynthetic process	biological_process	0.0737	24	TRINITY_DN16104_c0_g1_i1|m.3365,TRINITY_DN19503_c2_g1_i1|m.1244,TRINITY_DN29564_c0_g1_i3|m.43600,TRINITY_DN19345_c1_g1_i1|m.12578,TRINITY_DN5178_c0_g1_i1|m.15366,TRINITY_DN19503_c2_g1_i2|m.1248,TRINITY_DN31037_c1_g1_i1|m.65812,TRINITY_DN25489_c1_g3_i1|m.31115,TRINITY_DN16946_c0_g1_i1|m.27293,TRINITY_DN19225_c1_g1_i2|m.2769,TRINITY_DN23095_c0_g1_i1|m.31954,TRINITY_DN19127_c0_g1_i1|m.15791,TRINITY_…
GO:0015031	protein transport	biological_process	0.0778	13	TRINITY_DN29076_c0_g1_i2|m.20336,TRINITY_DN26920_c0_g1_i1|m.32323,TRINITY_DN27616_c0_g1_i2|m.8160,TRINITY_DN22508_c1_g2_i1|m.2041,TRINITY_DN29739_c0_g1_i2|m.56244,TRINITY_DN31771_c3_g1_i5|m.9736,TRINITY_DN22359_c0_g1_i1|m.36329,TRINITY_DN28268_c2_g1_i1|m.439,TRINITY_DN17621_c0_g1_i1|m.23973,TRINITY_DN30064_c1_g1_i1|m.58054,TRINITY_DN27700_c0_g1_i1|m.42693,TRINITY_DN27700_c1_g1_i1|m.42696,TRINITY_…
GO:0006886	intracellular protein transport	biological_process	0.0782	11	TRINITY_DN29076_c0_g1_i2|m.20336,TRINITY_DN26920_c0_g1_i1|m.32323,TRINITY_DN27700_c0_g1_i1|m.42693,TRINITY_DN27616_c0_g1_i2|m.8160,TRINITY_DN22508_c1_g2_i1|m.2041,TRINITY_DN29739_c0_g1_i2|m.56244,TRINITY_DN27700_c1_g1_i1|m.42696,TRINITY_DN31771_c3_g1_i5|m.9736,TRINITY_DN22359_c0_g1_i1|m.36329,TRINITY_DN28268_c2_g1_i1|m.439,TRINITY_DN17621_c0_g1_i1|m.23973
GO:0045184	establishment of protein localization	biological_process	0.088	13	TRINITY_DN29076_c0_g1_i2|m.20336,TRINITY_DN26920_c0_g1_i1|m.32323,TRINITY_DN27616_c0_g1_i2|m.8160,TRINITY_DN22508_c1_g2_i1|m.2041,TRINITY_DN29739_c0_g1_i2|m.56244,TRINITY_DN31771_c3_g1_i5|m.9736,TRINITY_DN22359_c0_g1_i1|m.36329,TRINITY_DN28268_c2_g1_i1|m.439,TRINITY_DN17621_c0_g1_i1|m.23973,TRINITY_DN30064_c1_g1_i1|m.58054,TRINITY_DN27700_c0_g1_i1|m.42693,TRINITY_DN27700_c1_g1_i1|m.42696,TRINITY_…

## Sheet: MOLECULAR_FUNCTION
GO ID	GO Name	GO Category	P-Value	N Proteins	Protien IDs
GO:0008536	Ran GTPase binding	molecular_function	0.00142	6	TRINITY_DN27700_c0_g1_i1|m.42693,TRINITY_DN27616_c0_g1_i2|m.8160,TRINITY_DN27700_c1_g1_i1|m.42696,TRINITY_DN31771_c3_g1_i5|m.9736,TRINITY_DN22359_c0_g1_i1|m.36329,TRINITY_DN17621_c0_g1_i1|m.23973
GO:0017016	Ras GTPase binding	molecular_function	0.0129	6	TRINITY_DN27700_c0_g1_i1|m.42693,TRINITY_DN27616_c0_g1_i2|m.8160,TRINITY_DN27700_c1_g1_i1|m.42696,TRINITY_DN31771_c3_g1_i5|m.9736,TRINITY_DN22359_c0_g1_i1|m.36329,TRINITY_DN17621_c0_g1_i1|m.23973
GO:0031267	small GTPase binding	molecular_function	0.0129	6	TRINITY_DN27700_c0_g1_i1|m.42693,TRINITY_DN27616_c0_g1_i2|m.8160,TRINITY_DN27700_c1_g1_i1|m.42696,TRINITY_DN31771_c3_g1_i5|m.9736,TRINITY_DN22359_c0_g1_i1|m.36329,TRINITY_DN17621_c0_g1_i1|m.23973
GO:0051020	GTPase binding	molecular_function	0.0129	6	TRINITY_DN27700_c0_g1_i1|m.42693,TRINITY_DN27616_c0_g1_i2|m.8160,TRINITY_DN27700_c1_g1_i1|m.42696,TRINITY_DN31771_c3_g1_i5|m.9736,TRINITY_DN22359_c0_g1_i1|m.36329,TRINITY_DN17621_c0_g1_i1|m.23973
GO:0019899	enzyme binding	molecular_function	0.0158	8	TRINITY_DN27700_c0_g1_i1|m.42693,TRINITY_DN27616_c0_g1_i2|m.8160,TRINITY_DN27700_c1_g1_i1|m.42696,TRINITY_DN31771_c3_g1_i5|m.9736,TRINITY_DN22359_c0_g1_i1|m.36329,TRINITY_DN29029_c0_g1_i1|m.19917,TRINITY_DN30666_c1_g1_i1|m.29831,TRINITY_DN17621_c0_g1_i1|m.23973
GO:0003723	RNA binding	molecular_function	0.0584	26	TRINITY_DN5178_c0_g1_i1|m.15366,TRINITY_DN31037_c1_g1_i1|m.65812,TRINITY_DN31241_c1_g1_i1|m.55232,TRINITY_DN16946_c0_g1_i1|m.27293,TRINITY_DN30248_c1_g1_i1|m.75261,TRINITY_DN12139_c0_g1_i1|m.9778,TRINITY_DN16404_c0_g1_i1|m.6457,TRINITY_DN18925_c0_g1_i1|m.23446,TRINITY_DN31121_c0_g1_i1|m.59752,TRINITY_DN19204_c0_g1_i1|m.2985,TRINITY_DN13866_c0_g1_i1|m.7280,TRINITY_DN15739_c0_g1_i1|m.11560,TRINITY_…

## Sheet: CELLULAR_COMPONENT
GO ID	GO Name	GO Category	P-Value	N Proteins	Protien IDs
GO:0030126	COPI vesicle coat	cellular_component	0.000242	4	TRINITY_DN29076_c0_g1_i2|m.20336,TRINITY_DN26920_c0_g1_i1|m.32323,TRINITY_DN30064_c1_g1_i1|m.58054,TRINITY_DN22508_c1_g2_i1|m.2041
GO:0030663	COPI-coated vesicle membrane	cellular_component	0.00117	4	TRINITY_DN29076_c0_g1_i2|m.20336,TRINITY_DN26920_c0_g1_i1|m.32323,TRINITY_DN30064_c1_g1_i1|m.58054,TRINITY_DN22508_c1_g2_i1|m.2041
GO:0030137	COPI-coated vesicle	cellular_component	0.00117	4	TRINITY_DN29076_c0_g1_i2|m.20336,TRINITY_DN26920_c0_g1_i1|m.32323,TRINITY_DN30064_c1_g1_i1|m.58054,TRINITY_DN22508_c1_g2_i1|m.2041
GO:0030660	Golgi-associated vesicle membrane	cellular_component	0.0262	4	TRINITY_DN29076_c0_g1_i2|m.20336,TRINITY_DN26920_c0_g1_i1|m.32323,TRINITY_DN30064_c1_g1_i1|m.58054,TRINITY_DN22508_c1_g2_i1|m.2041
GO:0005798	Golgi-associated vesicle	cellular_component	0.0423	4	TRINITY_DN29076_c0_g1_i2|m.20336,TRINITY_DN26920_c0_g1_i1|m.32323,TRINITY_DN30064_c1_g1_i1|m.58054,TRINITY_DN22508_c1_g2_i1|m.2041
GO:0048475	coated membrane	cellular_component	0.0523	5	TRINITY_DN29076_c0_g1_i2|m.20336,TRINITY_DN26920_c0_g1_i1|m.32323,TRINITY_DN30064_c1_g1_i1|m.58054,TRINITY_DN22508_c1_g2_i1|m.2041,TRINITY_DN29739_c0_g1_i2|m.56244
GO:0030117	membrane coat	cellular_component	0.0523	5	TRINITY_DN29076_c0_g1_i2|m.20336,TRINITY_DN26920_c0_g1_i1|m.32323,TRINITY_DN30064_c1_g1_i1|m.58054,TRINITY_DN22508_c1_g2_i1|m.2041,TRINITY_DN29739_c0_g1_i2|m.56244
